# Supplementary material for: Proteomic analysis of human frontal and temporal cortex using iTRAQ-based 2D LC-MS/MS
Source: Chin Neurosurg J. 2021 May 5;7:27. doi: 10.1186/s41016-021-00241-5 (PMC8101246; doi:10.1186/s41016-021-00241-5)
Supplement: Supplementary file 1 — Additional file 1: Supplemental Table 1. Identified/quantified proteome, technical and inter-individual variation for frontal and temporal lobes of all identified proteins. A. Protein identification and quantification data for frontal and temporal lobe. B. Protein quantification information, the technical variation and inter-individual variation for frontal lobe. C. Protein quantification information, the technical variation and inter-individual variation for temporal lobe. [file 41016_2021_241_MOESM1_ESM.xlsx]

## Sheet: A
Supplemental Table 1A. Protein identification and quantification data for frontal and temporal lobe. The Log2 formed iTRAQ quantification value for every sample, and proteins identified in either frontal lobe or temporal lobe were shown.
Protein Name	Accession Number	Molecular Weight	Protein Grouping Ambiguity	Frontal 1-1	Frontal 1-2	Frontal 1-3	Frontal 2-1	Frontal 2-2	Frontal 2-3	Frontal 3-1	Frontal 3-2	Frontal 3-3	Frontal 4-1	Frontal 4-2	Frontal 4-3	Temporal 1-1	Temporal 1-2	Temporal 1-3	Temporal 2-1	Temporal 2-2	Temporal 2-3	Temporal 3-1	Temporal 3-2	Temporal 3-3	Temporal 4-1	Temporal 4-2	Temporal 4-3
Sodium channel protein type 5 subunit alpha	Q14524	227 kDa	TRUE	0	5.1	0	0	5.63	0	0	5.73	0	0	0	0	0	0	0	0	0	0	0	6	0	0	0	0
Oxidoreductase NAD-binding domain-containing protein 1	Q96HP4	35 kDa		0	0	8.51	3.75	0	0	5.68	0	0	5.29	0	0	5.15	0	0	0	0	0	5.52	0	0	5.48	0	0
Interferon-induced GTP-binding protein Mx1	P20591	76 kDa	TRUE	0	6.88	0	0	9.2	0	0	10.7	0	0	0	0	0	0	0	0	5.26	0	0	5.74	0	0	5.62	0
Kinesin-like protein KIF13B	Q9NQT8	203 kDa		0	5.67	0	0	6.33	0	0	6.05	0	0	1.4	0	0	5.94	0	0	6.08	0	0	5.83	0	0	6.32	0
Conserved oligomeric Golgi complex subunit 6	Q9Y2V7	73 kDa		6.33	0	0	0	0	5.34	0	0	6.49	0	0	6.65	0	0	5.99	0	0	6.59	0	0	5.31	0	0	1.01
DmX-like protein 1	Q9Y485	338 kDa	TRUE	6.54	0	0	0	0	5.87	0	0	6.74	0	0	6.32	0	0	6.09	0	0	6.37	0	0	6.15	0	0	6.41
E3 SUMO-protein ligase RanBP2	P49792	358 kDa	TRUE	0	0	6.84	6.8	0	0	5.81	0	0	6.76	0	0	7.03	0	0	6.6	0	0	6.03	0	0	7.45	0	0
Cluster of Ig kappa chain V-II region TEW	P01617	12 kDa	TRUE	7.3	0	0	0	0	7.31	0	0	6.25	0	0	6.38	0	0	7.69	0	0	6.13	0	0	6.07	0	0	7.08
Long-chain-fatty-acid--CoA ligase 1	P33121	78 kDa	TRUE	7.3	0	0	0	0	6.75	0	0	6.78	0	0	6.97	0	0	7.08	0	0	6.56	0	0	6.93	0	0	6.74
39S ribosomal protein L44, mitochondrial	Q9H9J2	38 kDa		7	0	0	0	0	6.98	0	0	7	0	0	7.5	0	0	7	0	0	6.89	0	0	6.81	0	0	6.86
Transforming growth factor-beta-induced protein ig-h3	Q15582	75 kDa		7	0	0	0	0	6.93	0	0	7.61	0	0	7.27	0	0	7.73	0	0	6.73	0	0	6.05	0	0	6.86
Acyl-CoA-binding domain-containing protein 5	Q5T8D3	60 kDa		0	0	7.28	7.02	0	0	6.95	0	0	7.43	0	0	6.95	0	0	7.16	0	0	6.81	0	0	7.56	0	0
Syntaxin-6	O43752	29 kDa		7.01	0	0	0	0	7.2	0	0	7.87	0	0	7.17	0	0	6.88	0	0	7.23	0	0	7.09	0	0	6.79
Protocadherin-16	Q96JQ0	346 kDa		0	7.38	0	0	7.93	0	0	6.67	0	0	7.51	0	0	6.8	0	0	7.57	0	0	7.15	0	0	6.82	0
Autophagy-related protein 16-1	Q676U5	68 kDa	TRUE	7.26	0	0	0	0	7.56	0	0	7.29	0	0	7.35	0	0	7.14	0	0	7.37	0	0	6.93	0	0	6.99
V-type proton ATPase 16 kDa proteolipid subunit	P27449	16 kDa		7.15	0	0	0	0	7.48	0	0	7.34	0	0	7.31	0	0	7.09	0	0	7.28	0	0	7.16	0	0	7.17
Serum paraoxonase/arylesterase 1	P27169	40 kDa		7.68	0	0	0	0	7.51	0	0	7.12	0	0	7.25	0	0	7.89	0	0	7.02	0	0	6.97	0	0	6.89
TLD domain-containing protein KIAA1609	Q6P9B6	51 kDa		7	0	0	0	0	7.44	0	0	7.65	0	0	7.6	0	0	7.25	0	0	7.52	0	0	7.1	0	0	7.39
Rab GTPase-activating protein 1	Q9Y3P9	122 kDa	TRUE	0	0	7.52	7.58	0	0	7.11	0	0	7.18	0	0	8.12	0	0	7.36	0	0	6.82	0	0	7.29	0	0
Sodium channel subunit beta-2	O60939	24 kDa		7.43	0	0	0	0	7.54	0	0	7.26	0	0	7.37	0	0	7.46	0	0	7.6	0	0	7.5	0	0	7.18
Inositol polyphosphate 1-phosphatase	P49441	44 kDa		7.81	0	0	0	0	7.15	0	0	7.4	0	0	7.8	0	0	6.97	0	0	7.52	0	0	7.89	0	0	7.21
28S ribosomal protein S22, mitochondrial	P82650	41 kDa		7.78	0	0	0	0	7.28	0	0	6.85	0	0	7.99	0	0	7.42	0	0	7.34	0	0	7.75	0	0	7.65
Liprin-alpha-4	O75335	78 kDa	TRUE	7.36	0	0	0	0	7.56	0	0	7.46	0	0	7.82	0	0	7.53	0	0	7.9	0	0	7.66	0	0	7.12
Calcineurin B homologous protein 1	Q99653	22 kDa		7.47	0	0	0	0	7.66	0	0	7.66	0	0	7.62	0	0	7.75	0	0	7.5	0	0	7.48	0	0	8.01
Tenascin	P24821	241 kDa	TRUE	0	0	7.58	7.72	0	0	8.12	0	0	7.47	0	0	6.83	0	0	7.79	0	0	7.77	0	0	8.01	0	0
Glycerophosphodiester phosphodiesterase 1	Q9NZC3	38 kDa		0	0	7.61	7.47	0	0	7.89	0	0	7.87	0	0	7.54	0	0	7.8	0	0	7.99	0	0	7.49	0	0
Protein phosphatase 1B	O75688	53 kDa	TRUE	0	0	7.78	7.81	0	0	7.97	0	0	7.41	0	0	7.47	0	0	8.13	0	0	7.84	0	0	7.73	0	0
Beta-2-syntrophin	Q13425	58 kDa	TRUE	7.52	0	0	0	0	7.87	0	0	8.26	0	0	7.62	0	0	7.95	0	0	7.75	0	0	7.66	0	0	7.79
Eukaryotic translation initiation factor 4 gamma 3	O43432	177 kDa	TRUE	8.16	0	0	0	0	7.64	0	0	7.52	0	0	7.82	0	0	8.14	0	0	7.43	0	0	8	0	0	7.77
Mitochondrial import inner membrane translocase subunit Tim23	O14925	22 kDa		8.22	0	0	0	0	7.86	0	0	7.72	0	0	7.52	0	0	7.92	0	0	7.34	0	0	8.39	0	0	7.76
DDB1- and CUL4-associated factor 7	P61962	39 kDa		0	8.17	0	0	7.62	0	0	7.69	0	0	7.71	0	0	7.99	0	0	7.77	0	0	8.01	0	0	8.1	0
Membrane-associated phosphatidylinositol transfer protein 2	Q9BZ72	149 kDa	TRUE	8.11	0	0	0	0	7.48	0	0	7.75	0	0	7.46	0	0	8.09	0	0	8.35	0	0	7.86	0	0	8.11
Lysosome membrane protein 2	Q14108	54 kDa		7.93	0	0	0	0	8.26	0	0	7.94	0	0	7.97	0	0	8.05	0	0	7.37	0	0	7.95	0	0	8.23
Signal transducing adapter molecule 2	O75886	58 kDa		0	0	8.07	8.49	0	0	7.58	0	0	7.81	0	0	8.14	0	0	7.82	0	0	8	0	0	7.96	0	0
Synaptosomal-associated protein 29	O95721	29 kDa		7.9	0	0	0	0	8.37	0	0	8.05	0	0	7.88	0	0	7.83	0	0	7.75	0	0	8.1	0	0	8.06
Myosin-IIIa	Q8NEV4	186 kDa	TRUE	0	0	8.06	8.59	0	0	8.01	0	0	7.86	0	0	8.01	0	0	8.25	0	0	7.83	0	0	8.57	0	0
Xaa-Pro dipeptidase	P12955	55 kDa		8.48	0	0	0	0	7.83	0	0	8.27	0	0	8.46	0	0	8.2	0	0	7.68	0	0	8.23	0	0	8.25
Ras-related protein Rab-33B	Q9H082	26 kDa	TRUE	0	8.37	0	0	8.17	0	0	8.85	0	0	8.62	0	0	8.55	0	0	7.29	0	0	7.75	0	0	8.06	0
MOB kinase activator 2	Q70IA6	27 kDa		8.04	0	0	0	0	8.02	0	0	8.57	0	0	7.97	0	0	8.71	0	0	7.92	0	0	8.4	0	0	8.58
Heterogeneous nuclear ribonucleoprotein U-like protein 1	Q9BUJ2	96 kDa	TRUE	8.82	0	0	0	0	8.41	0	0	8.14	0	0	7.71	0	0	8.33	0	0	7.95	0	0	8.45	0	0	8.53
Protein Shroom2	Q13796	176 kDa		0	8.62	0	0	8.06	0	0	8.28	0	0	8.58	0	0	7.96	0	0	7.67	0	0	9.29	0	0	8.03	0
Myosin-13	Q9UKX3	224 kDa	TRUE	0	0	7.89	7.73	0	0	10.2	0	0	7.95	0	0	8.42	0	0	8.44	0	0	7.94	0	0	8.11	0	0
Glyceraldehyde-3-phosphate dehydrogenase, testis-specific	O14556	45 kDa	TRUE	0	8.51	0	0	8.55	0	0	8.2	0	0	7.72	0	0	8.29	0	0	8.39	0	0	8.44	0	0	8.62	0
Nuclear pore complex protein Nup98-Nup96	P52948	198 kDa		8.46	0	0	0	0	8.05	0	0	8.69	0	0	8.61	0	0	8.26	0	0	8.34	0	0	8.08	0	0	8.47
Splicing factor 3A subunit 3	Q12874	59 kDa		8.24	0	0	0	0	8.96	0	0	8.44	0	0	7.96	0	0	8.52	0	0	8.09	0	0	8.8	0	0	8.37
Filamin-C	Q14315	291 kDa	TRUE	0	8.29	0	0	8.01	0	0	8.81	0	0	8.77	0	0	8.85	0	0	8.45	0	0	8.36	0	0	8.03	0
Phospholipase A-2-activating protein	Q9Y263	87 kDa		8.63	0	0	0	0	8.4	0	0	8.52	0	0	8.21	0	0	8.65	0	0	8.24	0	0	8.55	0	0	8.73
Alpha-parvin	Q9NVD7	42 kDa		0	8.6	0	0	8.74	0	0	8.83	0	0	8.32	0	0	8.27	0	0	8.31	0	0	8.67	0	0	8.25	0
Cluster of Myosin-3	P11055	224 kDa	TRUE	0	8.71	0	0	9.48	0	0	8.43	0	0	8.39	0	0	8.27	0	0	8.17	0	0	8.41	0	0	8.28	0
Transmembrane emp24 domain-containing protein 9	Q9BVK6	27 kDa	TRUE	0	8.03	0	0	8.94	0	0	8.98	0	0	8.46	0	0	8.35	0	0	8.46	0	0	8.44	0	0	8.56	0
LITAF-like protein	Q9H305	22 kDa		8.48	0	0	0	0	8.42	0	0	8.73	0	0	8.46	0	0	8.13	0	0	8.79	0	0	8.66	0	0	8.57
Misshapen-like kinase 1	Q8N4C8	150 kDa	TRUE	8.33	0	0	0	0	8.72	0	0	8.84	0	0	8.69	0	0	8.75	0	0	8.45	0	0	8.19	0	0	8.52
Latrophilin-1	O94910	163 kDa		0	8.55	0	0	8.42	0	0	8.76	0	0	8.21	0	0	8.8	0	0	8.53	0	0	8.99	0	0	8.32	0
Nestin	P48681	177 kDa		8.62	0	0	0	0	8.71	0	0	8.41	0	0	8.71	0	0	8.76	0	0	8.62	0	0	8.62	0	0	8.52
Sulfotransferase 4A1	Q9BR01	33 kDa		9.46	0	0	0	0	8.8	0	0	8.3	0	0	8.59	0	0	8.79	0	0	8.52	0	0	8.36	0	0	8.16
Scavenger receptor cysteine-rich type 1 protein M130	Q86VB7	125 kDa		8.31	0	0	0	0	8.9	0	0	8.54	0	0	8.78	0	0	8.62	0	0	8.9	0	0	8.2	0	0	8.81
Chaperone activity of bc1 complex-like, mitochondrial	Q8NI60	72 kDa	TRUE	8.59	0	0	0	0	8.93	0	0	8.44	0	0	8.61	0	0	8.62	0	0	8.76	0	0	8.74	0	0	8.64
Complement C1s subcomponent	P09871	77 kDa		8.73	0	0	0	0	8.78	0	0	8.3	0	0	8.81	0	0	8.6	0	0	8.45	0	0	8.75	0	0	8.94
Ras-responsive element-binding protein 1	Q92766	181 kDa	TRUE	8.49	0	0	0	0	8.75	0	0	8.62	0	0	8.54	0	0	8.82	0	0	8.48	0	0	8.35	0	0	9.59
Matrix metalloproteinase-9	P14780	78 kDa		0	9.66	0	0	8.81	0	0	8.79	0	0	8.54	0	0	8.26	0	0	8.31	0	0	8.98	0	0	8.45	0
Arf-GAP with SH3 domain, ANK repeat and PH domain-containing protein 1	Q9ULH1	126 kDa	TRUE	9.56	0	0	0	0	8.55	0	0	8.72	0	0	8.76	0	0	8.81	0	0	8.58	0	0	8.64	0	0	8.37
Rab GTPase-activating protein 1-like, isoform 10	B7ZAP0	29 kDa	TRUE	0	8.87	0	0	8.61	0	0	9.01	0	0	8.69	0	0	8.67	0	0	8.53	0	0	8.68	0	0	9.03	0
Plexin-B1	O43157	232 kDa	TRUE	8.76	0	0	0	0	8.82	0	0	8.67	0	0	8.48	0	0	8.97	0	0	8.96	0	0	8.88	0	0	9
Cluster of Keratin, type I cytoskeletal 19	P08727	44 kDa	TRUE	0	8.61	0	0	8.46	0	0	8.86	0	0	8.86	0	0	8.81	0	0	8.76	0	0	9.05	0	0	9.14	0
Glutaryl-CoA dehydrogenase, mitochondrial	Q92947	48 kDa	TRUE	0	0	9.15	9.03	0	0	9.08	0	0	8.66	0	0	8.43	0	0	9	0	0	8.89	0	0	8.64	0	0
Fragile X mental retardation syndrome-related protein 1	P51114	70 kDa	TRUE	8.82	0	0	0	0	9.24	0	0	8.81	0	0	8.84	0	0	9.23	0	0	8.94	0	0	8.74	0	0	8.88
Mitochondrial import inner membrane translocase subunit Tim8 A	O60220	11 kDa		8.75	0	0	0	0	8.88	0	0	8.56	0	0	9.1	0	0	8.99	0	0	8.71	0	0	9.35	0	0	9.21
NADPH:adrenodoxin oxidoreductase, mitochondrial	P22570	54 kDa	TRUE	8.79	0	0	0	0	8.74	0	0	8.62	0	0	9.06	0	0	8.93	0	0	9.5	0	0	9.34	0	0	8.81
ATP-dependent RNA helicase DDX19A	Q9NUU7	54 kDa		8.73	0	0	0	0	9.22	0	0	9.33	0	0	9.12	0	0	8.7	0	0	9.11	0	0	8.85	0	0	8.86
Zinc finger FYVE domain-containing protein 21	Q9BQ24	27 kDa		9.01	0	0	0	0	9.18	0	0	9.21	0	0	8.74	0	0	9.12	0	0	9.08	0	0	8.76	0	0	8.89
Optic atrophy 3 protein	Q9H6K4	20 kDa		0	0	8.79	8.89	0	0	9.27	0	0	9.28	0	0	8.54	0	0	9.26	0	0	9.27	0	0	9.07	0	0
LRP2-binding protein	Q9P2M1	40 kDa		9.07	0	0	0	0	9.14	0	0	9.55	0	0	9.32	0	0	9.09	0	0	9.27	0	0	8.76	0	0	9.22
Hemoglobin subunit zeta	P02008	16 kDa	TRUE	0	0	8.98	8.46	0	0	8.78	0	0	9.49	0	0	9.45	0	0	9.88	0	0	9.66	0	0	9.37	0	0
Abhydrolase domain-containing protein 11	Q8NFV4	35 kDa		0	0	9.37	9.48	0	0	9.01	0	0	9.05	0	0	9.28	0	0	9.45	0	0	9.28	0	0	9.18	0	0
ERI1 exoribonuclease 3	O43414	37 kDa		9.34	0	0	0	0	9.13	0	0	9.64	0	0	9.12	0	0	9.27	0	0	9.29	0	0	9.48	0	0	9.03
60S ribosomal protein L26	P61254	17 kDa	TRUE	0	9.15	0	0	9.66	0	0	8.99	0	0	9.16	0	0	9.38	0	0	9.21	0	0	9.69	0	0	9.09	0
Leucine-rich repeat-containing protein 59	Q96AG4	35 kDa	TRUE	9.27	0	0	0	0	9.33	0	0	9.15	0	0	9.2	0	0	9.66	0	0	9.29	0	0	9.24	0	0	9.22
Cluster of Mitogen-activated protein kinase kinase kinase kinase 4	O95819	142 kDa	TRUE	0	0	9.49	9.44	0	0	9.51	0	0	8.77	0	0	9.42	0	0	9.5	0	0	9.49	0	0	8.96	0	0
Vesicular glutamate transporter 2	Q9P2U8	64 kDa	TRUE	0	0	9.08	9.41	0	0	9.61	0	0	8.9	0	0	9.35	0	0	9.88	0	0	9.62	0	0	9.31	0	0
39S ribosomal protein L37, mitochondrial	Q9BZE1	48 kDa	TRUE	0	0	9.64	9.73	0	0	9.14	0	0	9.73	0	0	9.51	0	0	9.57	0	0	9.48	0	0	9.19	0	0
Secretory carrier-associated membrane protein 4	Q969E2	26 kDa		0	0	9.34	9.53	0	0	9.67	0	0	9.45	0	0	9.68	0	0	9.4	0	0	9.59	0	0	9.65	0	0
Dolichyl-diphosphooligosaccharide--protein glycosyltransferase subunit 2	P04844	69 kDa		9.61	0	0	0	0	9.8	0	0	9.85	0	0	9.39	0	0	9.76	0	0	9.93	0	0	9.64	0	0	9.64
1-phosphatidylinositol 4,5-bisphosphate phosphodiesterase delta-1	P51178	86 kDa		9.81	0	0	0	0	9.77	0	0	9.82	0	0	9.49	0	0	9.43	0	0	9.6	0	0	9.78	0	0	10.1
Cluster of TATA-binding protein-associated factor 2N	Q92804	62 kDa	TRUE	9.63	0	0	0	0	10.1	0	0	9.2	0	0	9.66	0	0	10.3	0	0	10	0	0	9.82	0	0	9.24
Kinesin-like protein KIF27	Q86VH2	160 kDa	TRUE	0	0	9.88	9.57	0	0	10	0	0	9.52	0	0	9.9	0	0	9.79	0	0	9.87	0	0	9.55	0	0
Centromere protein P	Q6IPU0	33 kDa		0	9.93	0	0	9.72	0	0	10.1	0	0	9.79	0	0	9.81	0	0	9.67	0	0	9.73	0	0	9.77	0
Calcium-binding mitochondrial carrier protein SCaMC-3	Q9BV35	52 kDa	TRUE	9.8	0	0	0	0	9.93	0	0	9.72	0	0	9.74	0	0	9.75	0	0	9.86	0	0	10.1	0	0	9.64
Ras-related protein Rab-15	P59190	24 kDa	TRUE	9.67	0	0	0	0	9.54	0	0	9.86	0	0	10.2	0	0	9.84	0	0	10.6	0	0	9.78	0	0	9.25
Tubulin-specific chaperone D	Q9BTW9	133 kDa	TRUE	0	0	9.85	9.65	0	0	10	0	0	9.89	0	0	9.95	0	0	9.76	0	0	9.94	0	0	10	0	0
Peripherin	P41219	54 kDa	TRUE	0	9.91	0	0	9.62	0	0	10.8	0	0	9.99	0	0	9.98	0	0	9.73	0	0	9.59	0	0	9.76	0
StAR-related lipid transfer protein 9	Q9P2P6	516 kDa	TRUE	10.1	0	0	0	0	10.3	0	0	9.97	0	0	9.84	0	0	9.88	0	0	9.92	0	0	9.99	0	0	9.55
Cluster of Transformer-2 protein homolog beta	P62995	34 kDa	TRUE	10	0	0	0	0	10.1	0	0	10	0	0	10.3	0	0	9.97	0	0	9.98	0	0	9.66	0	0	9.91
L-aminoadipate-semialdehyde dehydrogenase-phosphopantetheinyl transferase	Q9NRN7	36 kDa		0	10.6	0	0	9.93	0	0	9.73	0	0	10.1	0	0	9.67	0	0	10.4	0	0	10.1	0	0	9.7	0
ADP-ribosyl cyclase 1	P28907	34 kDa		10.1	0	0	0	0	10.1	0	0	10.5	0	0	10.6	0	0	9.94	0	0	10.4	0	0	10.1	0	0	10.5
40S ribosomal protein S23	P62266	16 kDa		10.5	0	0	0	0	10.3	0	0	10.3	0	0	10.4	0	0	10.4	0	0	10.4	0	0	10.4	0	0	10.3
Insulin receptor substrate 4	O14654	134 kDa		5.55	0	5.55	5.45	0	5.73	2.34	0	6	5.45	0	5.84	4.79	0	5.28	5.74	0	6.17	5.2	0	4.81	6.01	0	5.46
Oxysterol-binding protein-related protein 6	Q9BZF3	106 kDa		6.91	0	6.91	7.02	0	7.84	6.28	0	1.64	6.49	0	1.64	6.16	0	7.82	6.32	0	6.75	6.38	0	1.64	6.8	0	1.64
Glutamyl-tRNA(Gln) amidotransferase subunit C, mitochondrial	O43716	15 kDa		6.39	0	6.39	5.92	0	6.53	6.08	0	6.66	6.67	0	6.74	6.34	0	6.93	5.46	0	1.23	5.82	0	6.6	6.77	0	5.62
Probable phospholipid-transporting ATPase IB	Q9NTI2	129 kDa	TRUE	6.24	0	6.24	5.6	0	6.41	6.04	0	5.64	6.46	0	6.32	6.12	0	5.62	5.84	0	6.14	6.64	0	5.91	5.93	0	8.09
Katanin p80 WD40-containing subunit B1	Q9BVA0	72 kDa		6.33	0	6.33	6.69	0	6.25	6.66	0	6.68	5.76	0	5.94	6.53	0	6.07	6.91	0	6.81	6.45	0	5.86	7.04	0	5.97
Cluster of Serine/threonine-protein kinase MARK2	Q7KZI7	88 kDa	TRUE	6.57	6.57	0	0	5.72	6.83	0	6.33	7.18	0	6.89	6.35	0	6.57	7.29	0	6.8	6.8	0	5.15	6.8	0	5.77	6.96
Dedicator of cytokinesis protein 1	Q14185	215 kDa	TRUE	7.16	0	7.16	6.88	0	5.79	7.18	0	6.76	6.54	0	7.34	7.13	0	6.73	6.36	0	6.18	7.04	0	6.13	6.71	0	7.06
Twinfilin-2	Q6IBS0	40 kDa	TRUE	6.91	6.91	0	0	6.97	6.45	0	7.29	7.04	0	7.02	6.42	0	7.07	6.78	0	7.05	6.43	0	7.11	6.2	0	6.88	6.23
Long-chain fatty acid transport protein 4	Q6P1M0	72 kDa		6.45	0	6.45	7.25	0	6.78	7.65	0	6.76	6.78	0	6.7	7.53	0	6.45	7.04	0	6.5	6.62	0	6.5	6.95	0	6.4
Glutathione S-transferase Mu 5	P46439	26 kDa	TRUE	6.52	6.52	0	0	6.09	6.36	0	7.82	7.93	0	9.71	9.39	0	4.1	6.82	0	5.73	6.72	0	6.29	6.93	0	5.87	6.03
Bone morphogenetic protein receptor type-2	Q13873	115 kDa		6.85	0	6.85	6.13	0	7.31	6.78	0	7.16	6.3	0	7.35	6.02	0	7.21	6.46	0	7.71	6.64	0	7.16	6.59	0	7
Small G protein signaling modulator 1	Q2NKQ1	130 kDa		7.07	0	7.07	6.57	0	6.47	7.08	0	7.08	6.88	0	7.38	6.04	0	6.83	6.62	0	7.27	6.95	0	7.22	6.27	0	6.97
Katanin p60 ATPase-containing subunit A-like 1	Q9BW62	55 kDa	TRUE	7.44	7.44	0	0	5.68	6.55	0	6.69	7.78	0	7.41	7.25	0	6.47	7.2	0	6.82	6.9	0	6.87	6.74	0	6.16	7.14
UPF0505 protein C16orf62	Q7Z3J2	110 kDa	TRUE	6.92	6.92	0	0	7.2	6.73	0	7.69	7.03	0	7.48	6.83	0	6.78	6.32	0	6.87	6.69	0	7.11	6.71	0	7.38	6.9
Purine nucleoside phosphorylase	P00491	32 kDa		6.87	0	6.87	6.84	0	6.78	7.44	0	7.33	6.99	0	7.17	6.98	0	6.99	6.95	0	7.13	6.72	0	7.49	6.57	0	7.25
E3 ubiquitin-protein ligase HECTD3	Q5T447	97 kDa		0	6.74	6.74	7.4	6.92	0	7.17	7.25	0	7.48	7.29	0	6.78	6.79	0	7.31	6.89	0	7.01	6.85	0	6.44	7.47	0
Pre-mRNA-processing-splicing factor 8	Q6P2Q9	274 kDa	TRUE	7.46	7.46	0	0	7.35	7.82	0	5.16	7.01	0	6.67	7.5	0	6.89	7.27	0	6.04	7.46	0	7.1	7.26	0	7.02	7.4
Ran-binding protein 6	O60518	125 kDa	TRUE	7.13	0	7.13	6.88	0	7.42	7.61	0	7.51	6.69	0	6.97	6.47	0	7.7	7.55	0	6.99	6.94	0	7.32	6.97	0	6.82
Disco-interacting protein 2 homolog C	Q9Y2E4	171 kDa	TRUE	6.97	0	6.97	7.25	0	7.13	7.61	0	6.85	7.56	0	6.86	8.34	0	6.67	7.56	0	6.67	7.14	0	6.86	8.04	0	7
Exocyst complex component 6B	Q9Y2D4	94 kDa		0	7.17	7.17	7.47	7.15	0	7.45	6.95	0	7.38	6.58	0	7.36	6.73	0	7.21	7.57	0	7.27	7.18	0	7.36	7.68	0
Uncharacterized protein KIAA1467	A2RU67	67 kDa		7.27	0	7.27	6.76	0	7.45	7.4	0	6.95	7.83	0	7.39	7.29	0	6.76	6.82	0	7	7.48	0	7.24	7.8	0	7.07
Stromal membrane-associated protein 1	Q8IYB5	50 kDa		7.69	7.69	0	0	6.59	6.88	0	7.87	6.74	0	7.58	6.85	0	7.04	7.28	0	7.24	7.4	0	7.6	7.17	0	7.37	6.85
G-protein-signaling modulator 1	Q86YR5	75 kDa		7	7	0	0	7.72	6.61	0	8.15	7.19	0	7.46	7.09	0	8.06	6.79	0	6.89	7.26	0	7.66	7.07	0	7.37	6.74
DnaJ homolog subfamily B member 1	P25685	38 kDa	TRUE	0	6.99	6.99	7.27	13.5	0	7.67	6.99	0	6.53	0	0	6.84	6.99	0	6.92	12.2	0	7.11	6.99	0	6.33	6.99	0
Disheveled-associated activator of morphogenesis 1	Q9Y4D1	123 kDa	TRUE	0	6.92	6.92	7.12	7.15	0	8.14	7.56	0	6.86	6.89	0	8.09	7.26	0	8.14	7.42	0	7.07	7.12	0	7.6	7.4	0
Voltage-dependent L-type calcium channel subunit beta-3	P54284	55 kDa	TRUE	0	7.09	7.09	7.49	7.03	0	6.52	7.2	0	7.33	6.57	0	8.02	8.1	0	7.21	7.69	0	7.73	7.84	0	7.12	7.82	0
Heterogeneous nuclear ribonucleoprotein L-like	Q8WVV9	60 kDa	TRUE	7.95	7.95	0	0	8.71	7.89	0	8.91	8.03	0	8.34	7.81	0	1.73	8.04	0	8.77	8.65	0	8.2	7.83	0	1.73	7.49
Deubiquitinating protein VCIP135	Q96JH7	134 kDa		7.64	7.64	0	0	6.84	7.51	0	7.22	8.35	0	6.74	7.74	0	6.89	8.26	0	6.63	8.75	0	6.44	7.89	0	5.87	7.73
Poly(U)-binding-splicing factor PUF60	Q9UHX1	60 kDa		7.96	7.96	0	0	7.63	7.61	0	7.16	7.2	0	7.31	7.5	0	7.37	7.63	0	6.75	7.1	0	7.18	7.21	0	7.84	6.94
Potassium voltage-gated channel subfamily B member 1	Q14721	96 kDa		0	7.52	7.52	7.8	7.66	0	7.75	6.91	0	7.51	7.62	0	7.2	7.92	0	7.78	6.88	0	6.95	6.89	0	7.37	7.38	0
Cluster of Protein NipSnap homolog 3A	Q9UFN0	28 kDa	TRUE	7.48	0	7.27	7.3	0	7.87	7.19	0	7.9	7.04	0	7.48	7.61	0	7.69	7.88	0	8.27	7.04	0	7.33	7.12	0	7.16
Zinc finger ZZ-type and EF-hand domain-containing protein 1	O43149	331 kDa	TRUE	0	7.16	7.16	7.79	7.21	0	8.34	7.68	0	7.72	7.53	0	7.47	7.39	0	8.06	6.98	0	7.84	6.75	0	7.79	7.08	0
Chloride intracellular channel protein 1	O00299	27 kDa	TRUE	7.49	0	7.49	7.48	0	7.49	8.26	0	8.37	8.19	0	7.89	7.44	0	7.18	7.07	0	6.87	7.15	0	7.52	7.22	0	6.96
Ras-related protein Rab-12	Q6IQ22	27 kDa	TRUE	7.67	7.67	0	0	7.33	8.21	0	7.48	8.03	0	6.57	8	0	7.59	8.04	0	7.01	8.07	0	6.44	7.96	0	6.76	7.31
Copper chaperone for superoxide dismutase	O14618	29 kDa		7.69	0	7.69	7.23	0	7.44	7.24	0	7.72	7.44	0	7.63	7.09	0	7.26	7.75	0	7.78	7.8	0	7.57	7.68	0	7.64
Serine/arginine-rich splicing factor 7	Q16629	27 kDa	TRUE	7.35	7.35	0	0	8.15	7.68	0	8.21	7.3	0	7.84	7.45	0	8.19	7.97	0	7.28	6.78	0	7.72	6.91	0	7.51	7.1
Serine/threonine-protein kinase mTOR	P42345	289 kDa	TRUE	7.65	7.65	0	0	7.6	7.71	0	7.92	7.12	0	7.64	7.91	0	7.68	7.82	0	7.47	7.89	0	7.74	6.68	0	7.79	7.2
Ubiquitin carboxyl-terminal hydrolase CYLD	Q9NQC7	107 kDa	TRUE	7.79	0	7.79	7.46	0	7.31	7.97	0	7.5	7.97	0	7.47	7.05	0	7.81	6.98	0	7.45	7.77	0	7.71	7.65	0	7.86
Golgin subfamily A member 2	Q08379	113 kDa	TRUE	0	7.85	7.85	7.59	7.95	0	6.76	8.06	0	6.9	7.55	0	8.24	7.91	0	7.33	7.58	0	8.04	7.8	0	6.92	7.38	0
Coagulation factor XIII A chain	P00488	83 kDa		0	7.83	7.83	7.77	7.8	0	7.33	8.12	0	7.89	8.32	0	6.81	7.55	0	7.57	7.36	0	7.31	7.4	0	7.06	7.77	0
Charged multivesicular body protein 6	Q96FZ7	23 kDa		7.48	7.48	0	0	7.73	7.55	0	7.84	7.52	0	7.63	7.88	0	7.57	7.45	0	7.55	7.65	0	7.85	7.51	0	7.79	7.78
Serine/threonine-protein phosphatase 2A 56 kDa regulatory subunit beta isoform	Q15173	57 kDa	TRUE	7.76	7.76	0	0	7.46	7.02	0	7.9	8	0	8.18	7.83	0	7.65	6.92	0	7.09	7.86	0	7.24	7.75	0	7.89	8.03
Receptor-type tyrosine-protein phosphatase N2	Q92932	111 kDa		0	7.61	7.61	7.82	6.85	0	8.11	7.69	0	7.94	7.71	0	8.01	6.88	0	8.13	7.24	0	7.58	7.28	0	8.11	7.79	0
Amphoterin-induced protein 1	Q86WK6	55 kDa		0	7.65	7.65	7.92	7.37	0	7.94	7.58	0	7.94	7.39	0	7.47	6.75	0	7.8	8.05	0	7.8	7.38	0	7.84	7.88	0
Neurexin-2-alpha	Q9P2S2	185 kDa	TRUE	0	8.02	8.02	8.04	7.13	0	7.98	6.97	0	7.96	7.27	0	7.8	7.44	0	8.11	7.01	0	7.88	7.26	0	7.66	8.29	0
Valacyclovir hydrolase	Q86WA6	33 kDa		7.46	0	7.46	8.47	0	7.43	7.64	0	7.24	8.21	0	7.3	8.43	0	7.13	8.57	0	7.41	7.93	0	7.14	8.1	0	7.07
Protein arginine N-methyltransferase 5	O14744	73 kDa		0	7.66	7.66	7.64	7.64	0	7.86	7.86	0	7.77	7.36	0	7.96	7.81	0	7.86	7.39	0	8.09	7.69	0	7.91	7.57	0
Potassium voltage-gated channel subfamily KQT member 2	O43526	96 kDa		0	7.95	7.95	7.54	7.91	0	7.25	8.02	0	8.21	8.2	0	7.81	7.7	0	7.86	7.63	0	6.92	7.99	0	7.07	7.89	0
Toll-like receptor 8	Q9NR97	120 kDa		7.75	7.75	0	0	8.23	7.58	0	7.39	7.71	0	8.01	7.55	0	8.27	7.6	0	7.59	7.59	0	8.22	7.64	0	7.83	7.98
Guanylate cyclase soluble subunit beta-1	Q02153	71 kDa		7.91	0	7.91	7.79	0	7.75	7.75	0	7.45	8.47	0	8.04	7.97	0	7.43	7.56	0	7.69	8.15	0	7.24	8.09	0	7.63
Cluster of Eukaryotic peptide chain release factor GTP-binding subunit ERF3A	P15170	56 kDa	TRUE	7.5	0	8.55	8.87	0	6.47	9.34	0	7.91	8.05	0	7.59	8.21	0	7.24	6.5	0	8.01	7.85	0	7.78	7.92	0	7.1
Glutamate decarboxylase 1	Q99259	67 kDa	TRUE	8.1	0	8.1	7.33	0	7.32	8.01	0	8.42	7.59	0	8.33	8.26	0	7.05	8.33	0	7.56	8.27	0	8.02	7.5	0	7.21
Diacylglycerol kinase alpha	P23743	83 kDa		0	8.2	8.2	7.81	7.76	0	7.95	7.78	0	8.06	8.11	0	7.92	7.03	0	8.37	8.24	0	7.6	7.76	0	7.55	7.66	0
Protein kinase C and casein kinase substrate in neurons protein 3	Q9UKS6	48 kDa	TRUE	7.89	0	7.89	8.36	0	7.13	8.47	0	7.4	8.15	0	7.85	7.66	0	8.03	8.01	0	7.39	8.11	0	8.11	7.79	0	8.2
Breast carcinoma-amplified sequence 3	Q9H6U6	101 kDa		7.99	7.99	0	0	6.81	7.48	0	8.13	7.24	0	8.52	8.13	0	8.93	7.77	0	7.68	7.7	0	8.48	7.86	0	8.05	7.78
Rho guanine nucleotide exchange factor 12	Q9NZN5	173 kDa	TRUE	8.18	0	8.18	8.05	0	8.21	8.15	0	7.47	8.02	0	7.51	7.8	0	7.91	8.34	0	7.64	8.43	0	8.25	7.52	0	7.44
E3 ubiquitin-protein ligase HUWE1	Q7Z6Z7	482 kDa	TRUE	0	7.96	7.96	8.38	7.49	0	8.85	7.88	0	7.99	7.84	0	8.16	7.23	0	8.6	7.67	0	7.71	7.72	0	8.16	7.91	0
Neudesin	Q9UMX5	19 kDa		8.13	0	8.13	8.21	0	7.55	8.79	0	7.97	8.23	0	8.14	8.02	0	7.36	7.63	0	7.85	7.43	0	7.77	8.46	0	8.05
Protein phosphatase 1 regulatory subunit 21	Q6ZMI0	88 kDa		8.2	0	8.2	8.11	0	7.83	8.31	0	7.94	8.54	0	7.72	8.26	0	7.38	7.75	0	7.35	8.53	0	7.73	8.26	0	7.97
APC membrane recruitment protein 2	Q8N7J2	70 kDa		7.76	7.76	0	0	7.71	7.81	0	6.86	8.83	0	7.52	8.51	0	7.57	8.97	0	7.73	8.46	0	7.3	8	0	8.52	9.02
Exocyst complex component 6	Q8TAG9	94 kDa	TRUE	8.46	0	8.46	7.79	0	8.12	7.56	0	8.2	7.69	0	8.25	7.89	0	8.27	7.66	0	8.12	8.43	0	8.05	7.94	0	7.95
Stromal cell-derived factor 2	Q99470	23 kDa		0	8.23	8.23	8.29	7.5	0	8.29	8.15	0	8.36	6.96	0	8.33	8.39	0	8.47	8.01	0	8.24	7.66	0	8.04	7.85	0
PEX5-related protein	Q8IYB4	70 kDa		8.24	8.24	0	0	8.02	7.7	0	8.11	7.69	0	8.06	8.32	0	8.66	7.87	0	8	7.98	0	8.65	7.82	0	8.19	7.86
Phospholysine phosphohistidine inorganic pyrophosphate phosphatase	Q9H008	29 kDa	TRUE	7.94	7.94	0	0	7.63	8.07	0	7.94	8.41	0	7.69	8.03	0	8.26	8.04	0	8.16	8.3	0	8.09	8.46	0	7.86	8.64
NADH dehydrogenase [ubiquinone] 1 alpha subcomplex assembly factor 4	Q9P032	20 kDa		8.18	0	8.18	8.08	0	8.03	8.53	0	7.8	7.8	0	7.94	7.99	0	7.8	8.07	0	8.31	8.74	0	8.05	8.04	0	7.97
Voltage-dependent calcium channel subunit alpha-2/delta-2	Q9NY47	130 kDa		0	8.22	8.22	8.28	8	0	8.44	8.15	0	8.03	8.07	0	8.3	7.89	0	8.41	8.2	0	8.14	8.18	0	7.8	7.42	0
Adenylate kinase 2, mitochondrial	P54819	26 kDa		7.78	0	7.78	8.3	0	8.22	8.42	0	7.97	8.69	0	7.96	8.26	0	7.86	8.22	0	7.76	8.37	0	7.88	8.21	0	8.41
Exocyst complex component 1	Q9NV70	102 kDa		8.86	8.86	0	0	8.88	9.31	0	8.8	9.79	0	8.44	9.48	0	8.42	10.6	0	9.05	1.84	0	8.67	9.46	0	8.25	1.84
Serine/threonine-protein kinase 38-like	Q9Y2H1	54 kDa		8.15	8.15	0	0	7.12	8.44	0	8	8.41	0	8.07	8.88	0	7.56	8.38	0	7.75	8.83	0	7.61	9.38	0	7.1	8.76
Focadhesin	Q5VW36	200 kDa	TRUE	8.21	8.21	0	0	7.8	8.07	0	8.21	8.11	0	8.15	7.88	0	8.47	8.43	0	7.78	7.97	0	8.15	8.27	0	8.52	8.44
Probable ATP-dependent RNA helicase DDX5	P17844	69 kDa	TRUE	8.25	0	8.25	8.3	0	8.4	8.77	0	8.5	8	0	7.77	8.29	0	8.46	8.12	0	7.82	8.24	0	7.66	7.93	0	7.99
Cluster of HLA class I histocompatibility antigen, A-68 alpha chain	P01891	41 kDa	TRUE	7.66	0	8.46	8.99	0	8.14	8.42	0	8.33	7.96	0	7.98	8.5	0	8	8.55	0	7.38	8.72	0	7.75	8.27	0	7.71
Suppressor of G2 allele of SKP1 homolog	Q9Y2Z0	41 kDa		8.45	8.45	0	0	7.8	8.25	0	8.58	8.04	0	8.12	8.15	0	7.81	7.76	0	8.36	8.69	0	8.32	8.17	0	7.81	8.21
5'-nucleotidase	P21589	63 kDa	TRUE	0	8.24	8.24	8.36	7.93	0	8.62	7.95	0	8.7	7.91	0	8.38	8.29	0	8.47	7.94	0	8.46	7.96	0	8.78	8.29	0
E3 ubiquitin-protein ligase TRIM36	Q9NQ86	83 kDa		8.55	8.55	0	0	7.76	7.71	0	7.87	8.55	0	8.32	8.49	0	8.71	8.2	0	8.35	8.5	0	7.97	8.75	0	8.05	8.23
Leucine-rich repeat-containing protein 16C	Q6F5E8	155 kDa		0	8.12	8.12	8.69	7.59	0	8.22	8.41	0	8.25	7.38	0	8.64	8.67	0	9.01	8.08	0	8.6	8.32	0	8.37	8.24	0
Cluster of Neuroligin-4, X-linked	Q8N0W4	92 kDa	TRUE	7.72	0	8.96	9.29	0	7.61	9.44	0	7.06	9.47	0	7.53	9.39	0	7.55	8.96	0	7.53	9.17	0	7.52	8.92	0	6.76
Sorbitol dehydrogenase	Q00796	38 kDa		5.82	5.82	5.82	5.8	4.74	5.54	5.65	6.12	6.29	5.7	2.18	6.16	5.36	5.45	5.42	5.53	5.75	6.07	6.16	5.06	5.91	5.34	5.57	5.72
EPM2A-interacting protein 1	Q7L775	70 kDa	TRUE	8.66	8.66	0	0	8.1	8.21	0	8.38	8.46	0	8.09	8.03	0	8.42	8.31	0	8.35	8.48	0	7.88	8.37	0	8.32	8.32
TSC22 domain family protein 4	Q9Y3Q8	41 kDa	TRUE	8.43	8.43	0	0	8.7	7.76	0	9.08	7.63	0	8.09	7.62	0	7.83	8.53	0	8.46	7.5	0	9.44	8.37	0	8.93	8.26
Glutamate carboxypeptidase 2	Q04609	84 kDa	TRUE	5.86	5.86	5.86	6.39	5.6	5.71	6.61	6.23	5.76	6.41	4.68	5.45	6.17	5.19	5.68	5.69	5.8	5.59	4.4	1.18	5.04	5.8	6.63	5.74
Heat shock 70 kDa protein 13	P48723	52 kDa		0	8.34	8.34	8.25	8.15	0	8.56	8.83	0	8.63	8.31	0	8.42	8.15	0	8.52	8.37	0	8.51	8.1	0	8.05	7.86	0
Vacuolar protein sorting-associated protein 51 homolog	Q9UID3	86 kDa		8.38	8.38	0	0	7.59	7.79	0	7.47	7.93	0	11	8	0	8.04	7.98	0	8.6	8.03	0	9.5	8.21	0	8.86	7.74
Chitinase domain-containing protein 1	Q9BWS9	45 kDa		0	8.51	8.51	8.4	8.82	0	8.44	8.42	0	8.42	8.55	0	7.97	8.46	0	8.11	8.69	0	8.02	8.15	0	7.98	8.67	0
Protein quaking	Q96PU8	38 kDa	TRUE	8.46	8.46	0	0	8.63	8.51	0	7.97	8.41	0	8.41	8.06	0	8.23	8.26	0	8.45	7.66	0	8.65	8.23	0	9	8.95
RalBP1-associated Eps domain-containing protein 1	Q96D71	87 kDa	TRUE	8.73	0	8.73	7.98	0	8.12	8.53	0	8.43	8.32	0	8.28	8.47	0	8.44	8.38	0	8.55	8.34	0	8.67	8.42	0	8.17
Cytochrome b-245 heavy chain	P04839	65 kDa		8.78	8.78	0	0	8.96	8.64	0	8.4	8.47	0	7.78	8.17	0	8.1	7.99	0	8.43	8.08	0	8.69	8.32	0	8.87	8.29
Ras-related protein Rab-21	Q9UL25	24 kDa	TRUE	8.18	0	8.18	8.72	0	8.23	8.75	0	8.36	8.9	0	8.17	8.73	0	8.22	8.39	0	8.04	8.69	0	8.12	8.73	0	8.44
Nuclear pore complex protein Nup93	Q8N1F7	93 kDa		8.2	0	8.2	9.24	0	8.56	8.76	0	8.57	8.75	0	8.46	8.68	0	8.4	8.49	0	8.32	8.78	0	8.01	7.84	0	8.49
Exocyst complex component 3	O60645	87 kDa		8.37	0	8.37	8.48	0	8.43	8.58	0	8.57	8.31	0	8.67	8.44	0	8.03	8.6	0	8.85	8.59	0	8.8	8.41	0	8.45
Dolichyl-diphosphooligosaccharide--protein glycosyltransferase subunit STT3A	P46977	81 kDa		8.87	8.87	0	0	8.03	8.86	0	8.5	8.76	0	8.78	8.6	0	8.71	8.78	0	8.29	8.16	0	8.02	8.54	0	7.77	8.63
Glutamate--cysteine ligase catalytic subunit	P48506	73 kDa		8.84	8.84	0	0	8.33	8.21	0	8.75	8.4	0	8.79	8.6	0	8.03	8.4	0	8.41	7.95	0	8.68	8.57	0	8.7	8.69
Complement C5	P01031	188 kDa		9.04	0	9.04	8.96	0	8.35	8.66	0	8.75	8.68	0	8.47	9.32	0	8.36	8.33	0	7.74	8.82	0	7.13	8.56	0	8.33
SUMO-activating enzyme subunit 2	Q9UBT2	71 kDa		8.82	0	8.82	9.07	0	8.24	8.63	0	8.65	9.21	0	8.44	8.3	0	7.92	8.34	0	8.5	9.43	0	8.31	7.98	0	8.12
Eukaryotic translation initiation factor 3 subunit H	O15372	40 kDa		5.03	5.03	5.03	8.76	1.1	5.41	8.5	5.63	5.38	8.58	5.92	4.49	8.64	4.42	5.34	8.66	2.01	5.1	8.9	2.35	4.44	8.27	4.85	5.02
Inactive phospholipase C-like protein 2	Q9UPR0	126 kDa	TRUE	8.62	0	8.62	8.37	0	7.87	8.93	0	7.98	8.54	0	8.73	8.76	0	8.3	9.24	0	8.74	8.61	0	8.6	9.04	0	8.1
Cluster of Polyubiquitin-C	P0CG48	77 kDa	TRUE	8.67	0	8.67	8.78	0	9.19	8.45	0	8.35	8.43	0	8.3	8.62	0	9.23	8.14	0	8.12	8.69	0	8.79	8.11	0	8.59
Acylpyruvase FAHD1, mitochondrial	Q6P587	25 kDa		0	8.14	8.14	8.6	8.66	0	8.54	8.76	0	8.3	8.09	0	8.51	8.23	0	9.14	8.63	0	9.02	8.96	0	8.89	8.69	0
Adapter molecule crk	P46108	34 kDa		0	8.56	8.56	8.52	8.15	0	9.32	8.16	0	8.85	8.69	0	8.79	8.37	0	8.58	8.05	0	8.69	8.49	0	9.13	8.51	0
Atlastin-3	Q6DD88	61 kDa		8.51	0	8.51	8.92	0	8.55	8.61	0	8.67	8.71	0	8.26	8.73	0	8.61	8.27	0	8.36	8.8	0	8.27	9.09	0	8.76
Ubiquitin-like modifier-activating enzyme ATG7	O95352	78 kDa		8.66	8.66	0	0	8.58	8.5	0	8.75	8.93	0	8.6	8.57	0	8.67	8.84	0	8.49	8.65	0	8.79	8.36	0	8.73	7.94
Hydroxymethylglutaryl-CoA synthase, cytoplasmic	Q01581	57 kDa		0	8.79	8.79	8.78	9.12	0	8.88	8.73	0	8.64	8.86	0	8.59	9.05	0	8.84	9.29	0	8.54	8.73	0	8.01	6.1	0
Nitrilase homolog 1	Q86X76	36 kDa		0	8.75	8.75	8.81	8.5	0	8.37	8.86	0	8.67	8.92	0	8.47	8.65	0	8.7	8.71	0	8.4	8.76	0	8.01	8.44	0
Putative pre-mRNA-splicing factor ATP-dependent RNA helicase DHX15	O43143	91 kDa		8.76	8.76	0	0	8.66	9.14	0	8.43	8.42	0	8.29	9.32	0	8.59	8.47	0	8.49	9.11	0	8.24	8.38	0	8.1	8.64
40S ribosomal protein S13	P62277	17 kDa	TRUE	0	8.34	8.34	9.31	8.51	0	8.57	7.81	0	8.81	8.1	0	9.38	8.11	0	8.85	7.86	0	9.44	8.64	0	9.19	8.6	0
Glypican-1	P35052	62 kDa		8.52	8.52	0	0	8.71	8.5	0	9.37	9.13	0	9.08	8.57	0	8.8	8	0	8.79	8.28	0	8.6	8.49	0	8.67	7.87
UPF0183 protein C16orf70	Q9BSU1	48 kDa		0	8.62	8.62	8.86	8.17	0	9.1	7.98	0	8.38	8.73	0	8.85	8.37	0	8.84	8.33	0	9.24	8.38	0	9.44	8.08	0
Cluster of ELAV-like protein 3	Q14576	40 kDa	TRUE	8.42	0	8.42	9.29	0	9.46	8.51	0	9.08	8.2	0	8.2	8.2	0	9.07	8.63	0	8.87	8.33	0	8.48	8.41	0	8.66
Thiosulfate sulfurtransferase	Q16762	33 kDa		0	8.6	8.6	8.67	8.78	0	8.59	8.84	0	8.79	8.41	0	8.28	8.59	0	8.5	8.72	0	8.68	9.11	0	8.29	8.81	0
Endoplasmic reticulum lectin 1	Q96DZ1	55 kDa		8.47	8.47	0	0	8.5	8.18	0	8.53	9.93	0	8.13	8.7	0	8.23	8.6	0	8.9	9.21	0	8.34	8.55	0	8.1	9.43
Oxysterol-binding protein-related protein 1	Q9BXW6	108 kDa	TRUE	8.84	0	8.84	8.31	0	8.5	8.79	0	8.59	9.15	0	8.71	8.61	0	8.39	8.54	0	7.99	8.79	0	8.68	8.91	0	8.87
UPF0420 protein C16orf58	Q96GQ5	51 kDa		8.72	0	8.72	8.55	0	8.83	8.09	0	9.16	7.91	0	8.93	8.97	0	8.71	8.34	0	8.99	8.41	0	9.01	8.69	0	8.57
Coiled-coil domain-containing protein 136	Q96JN2	134 kDa	TRUE	8.92	8.92	0	0	8.94	8.79	0	8.66	7.92	0	8.88	8.21	0	8.61	9.34	0	9.19	7.87	0	8.87	7.91	0	9.12	8.52
Amyloid-like protein 2	Q06481	87 kDa	TRUE	8.49	0	8.49	8.98	0	8.8	8.9	0	8.91	7.85	0	8.8	9.3	0	9.16	7.7	0	8.51	8.89	0	8.72	8.36	0	8.82
Bcl-2-like protein 13	Q9BXK5	53 kDa		0	8.91	8.91	8.73	8.46	0	9.29	8.25	0	8.59	8.77	0	9.16	8.51	0	8.64	8.34	0	8.66	8.61	0	8.93	7.95	0
Exportin-7	Q9UIA9	124 kDa	TRUE	8.91	0	8.91	8.72	0	8.86	8.9	0	8.58	8.65	0	8.48	8.71	0	8.7	8.51	0	8.48	8.72	0	8.44	8.78	0	8.38
Breakpoint cluster region protein	P11274	143 kDa	TRUE	0	8.79	8.79	8.61	8.33	0	8.75	8.48	0	8.78	8.44	0	9.14	8.32	0	8.58	8.65	0	8.95	8.57	0	9.2	8.64	0
Cluster of ATP-dependent RNA helicase DDX3X	O00571	73 kDa	TRUE	0	8.14	10.2	9.85	6.96	0	9.82	7.49	0	9.81	8.18	0	9.73	7.74	0	9.79	7.77	0	9.76	7.73	0	9.41	6.74	0
Voltage-dependent R-type calcium channel subunit alpha-1E	Q15878	262 kDa	TRUE	5.62	5.62	5.62	5.77	5.77	5.66	6.03	6.15	5.71	6.25	6.71	4.18	6.17	5.71	5.85	6.36	6.38	6.37	6.04	5.45	5.43	5.96	6.03	4.42
Integrin alpha-7	Q13683	129 kDa		8.79	8.79	0	0	8.92	8.97	0	8.86	9.11	0	8.49	8.44	0	8.65	8.64	0	8.32	8.34	0	8.4	8.93	0	9.08	8.84
Calpain-5	O15484	73 kDa		8.61	0	8.61	8.68	0	8.72	9.05	0	8.64	8.82	0	8.65	8.85	0	8.62	8.61	0	8.9	8.72	0	8.68	8.94	0	8.5
Striatin	O43815	86 kDa		8.47	0	8.47	9.38	0	8.33	8.94	0	8.47	9.14	0	7.97	8.88	0	8.61	8.97	0	8.26	9.32	0	8.49	9.21	0	8.8
Laminin subunit alpha-5	O15230	400 kDa		8.8	8.8	0	0	8.78	9.04	0	8.71	9.06	0	8.77	8.6	0	8.53	8.79	0	8.17	8.69	0	8.91	8.93	0	8.61	8.54
Protein phosphatase 1A	P35813	42 kDa	TRUE	8.8	8.8	0	0	8.52	9.1	0	8.66	9.21	0	8.79	8.9	0	8.29	8.55	0	8.5	8.86	0	8.72	8.8	0	8.14	9.24
Calcium-binding mitochondrial carrier protein Aralar2	Q9UJS0	74 kDa	TRUE	8.64	0	8.64	9.18	0	8.75	8.98	0	8.8	8.39	0	8.77	8.69	0	8.75	8.36	0	8.53	8.7	0	9.01	8.71	0	9.01
Protein kinase C delta type	Q05655	78 kDa	TRUE	8.72	0	8.72	8.14	0	8.77	8.8	0	9.42	8.85	0	9.19	7.9	0	8.89	9.26	0	9.01	8.35	0	8.74	8.21	0	9.15
Phosphatidylinositol transfer protein beta isoform	P48739	32 kDa	TRUE	8.93	8.93	0	0	8.38	8.55	0	9.15	8.91	0	8.64	8.63	0	9	8.39	0	8.91	8.59	0	9.1	8.86	0	8.4	8.76
CAP-Gly domain-containing linker protein 1	P30622	162 kDa	TRUE	8.89	8.89	0	0	9	8.75	0	9.26	8.88	0	9.08	8.51	0	9.25	8.7	0	8.09	7.7	0	9.22	8.73	0	8.67	8.54
Myosin light chain kinase, smooth muscle	Q15746	211 kDa	TRUE	0	8.88	8.88	8.53	8.94	0	8.9	9.25	0	8.67	9.14	0	8.76	8.64	0	8.25	8.49	0	8.61	8.73	0	8.54	9.02	0
Acyl-CoA synthetase family member 2, mitochondrial	Q96CM8	68 kDa		8.79	8.79	0	0	9.17	8.68	0	8.89	8.25	0	8.66	8.46	0	9.05	8.68	0	9.59	8.69	0	8.49	8.83	0	8.83	8.54
Eukaryotic initiation factor 4A-III	P38919	47 kDa	TRUE	8.91	0	8.91	8.79	0	8.94	8.78	0	8.83	8.84	0	8.42	8.97	0	8.74	8.67	0	8.68	8.5	0	8.77	8.9	0	8.79
Nicalin	Q969V3	63 kDa		8.75	0	8.75	8.88	0	8.38	9.51	0	8.85	8.89	0	8.59	8.67	0	8.92	8.59	0	8.94	8.55	0	8.88	8.72	0	8.73
Elongation factor G, mitochondrial	Q96RP9	83 kDa		8.98	8.98	0	0	8.68	8.75	0	8.64	8.91	0	8.74	8.96	0	8.59	8.62	0	8.98	8.98	0	8.79	9.2	0	8.22	8.67
Nuclear pore membrane glycoprotein 210	Q8TEM1	205 kDa		8.63	0	8.63	8.36	0	9.05	8.77	0	8.86	8.94	0	9.29	8.8	0	8.73	8.83	0	8.59	8.53	0	8.7	9.15	0	9.1
Splicing factor 45	Q96I25	45 kDa	TRUE	6.18	6.18	6.18	5.9	5.44	6.67	6.52	5.31	6.68	1.25	5.5	6.59	6.76	6.56	6.28	4.81	5.39	6.75	5.79	5.39	6.91	5.72	6.13	6.56
Glutamate receptor 1	P42261	102 kDa	TRUE	8.72	0	8.72	9.06	0	8.52	9.16	0	8.96	8.75	0	8.85	8.91	0	9.16	9.41	0	8.91	9	0	8.68	8.01	0	8.67
Neurabin-1	Q9ULJ8	123 kDa	TRUE	8.9	8.9	0	0	8.3	9.25	0	8.49	9.44	0	9.35	8.67	0	8.33	8.5	0	8.69	8.94	0	8.52	8.85	0	8.87	9.52
Methylmalonic aciduria type A protein, mitochondrial	Q8IVH4	47 kDa		6.41	6.41	6.41	6.55	6.99	5.96	6.73	1.64	6.08	6.99	6.59	0.664	6.69	6.87	5.91	6.65	7.6	6.1	6.52	6.62	7.21	6.48	1.64	6.14
Choline dehydrogenase, mitochondrial	Q8NE62	65 kDa		5.29	5.29	5.29	4.92	5.33	7.35	5.55	5.81	8.24	6.05	5.83	7.38	5.65	4.65	7.3	5.38	5.94	7.46	5.77	6.2	7.85	4.83	5.18	3.67
Inactive phospholipase C-like protein 1	Q15111	123 kDa	TRUE	8.93	8.93	0	0	8.9	8.77	0	8.94	9.25	0	8.96	8.54	0	9.06	8.11	0	9.01	8.91	0	8.9	8.84	0	9.41	8.97
Guanine nucleotide-binding protein G(I)/G(S)/G(O) subunit gamma-10	P50151	7 kDa	TRUE	8.5	0	8.5	8.91	0	8.73	9.27	0	8.84	9.19	0	8.78	9.11	0	8.83	9.06	0	8.73	9.1	0	8.9	9.09	0	9.05
Septin-10	Q9P0V9	53 kDa	TRUE	8.96	0	8.96	9.33	0	9.05	8.42	0	8.53	9.05	0	8.73	8.77	0	9.05	8.96	0	8.41	8.58	0	8.96	9.3	0	9.55
ADP-ribosylation factor-like protein 2	P36404	21 kDa		9.13	9.13	0	0	9.06	8.89	0	9.08	9.08	0	9.02	9.09	0	9.02	8.88	0	8.57	8.95	0	8.35	9.18	0	8.11	9.1
Serine/threonine-protein phosphatase 2A 56 kDa regulatory subunit epsilon isoform	Q16537	55 kDa	TRUE	8.89	8.89	0	0	8.77	8.89	0	9.44	8.99	0	9	8.68	0	8.78	9.16	0	8.71	8.88	0	9.27	8.94	0	9.07	8.93
Histone H1x	Q92522	22 kDa		8.83	0	8.83	9.23	0	9.36	8.84	0	8.8	8.85	0	8.93	9.15	0	9.06	8.81	0	8.63	8.98	0	8.91	9.11	0	8.99
WW domain-binding protein 2	Q969T9	28 kDa		0	8.91	8.91	9.08	8.98	0	8.97	9.45	0	8.72	8.68	0	8.57	8.71	0	8.8	9.28	0	8.82	9.01	0	9.18	9.25	0
Uncharacterized protein C9orf172	C9J069	107 kDa	TRUE	0	8.69	8.69	8.58	9.02	0	9.33	9.42	0	9.29	9.35	0	8.3	8.93	0	9.28	9.03	0	8.45	9.2	0	9.01	8.9	0
Splicing factor 3B subunit 1	O75533	146 kDa	TRUE	8.91	8.91	0	0	9	9.01	0	9.12	9.16	0	9.08	8.82	0	8.85	8.74	0	9.19	9.1	0	8.8	9.03	0	9.12	8.65
Cluster of Mitogen-activated protein kinase 10	P53779	53 kDa	TRUE	9.45	9.45	0	0	8.99	9.07	0	9.06	9.13	0	9.12	8.81	0	9.14	8.94	0	9.33	9.26	0	9.02	9	0	8.51	8.36
Serine hydroxymethyltransferase, mitochondrial	P34897	56 kDa	TRUE	9.39	9.39	0	0	9.49	8.88	0	9.26	8.41	0	9.37	8.74	0	9.17	8.61	0	9.26	9.06	0	9.15	8.73	0	9.2	8.61
Inactive hydroxysteroid dehydrogenase-like protein 1	Q3SXM5	37 kDa		0	8.89	8.89	9.3	9.05	0	8.81	9.07	0	9.42	9.13	0	9.01	8.84	0	9.4	9.29	0	9.27	9.06	0	9	8.6	0
Mimitin, mitochondrial	Q8N183	20 kDa		0	8.87	8.87	8.95	9.05	0	8.98	9.67	0	8.83	9.51	0	8.41	9.6	0	8.53	9.53	0	8.77	9.61	0	8.44	9.7	0
Sorting nexin-12	Q9UMY4	20 kDa	TRUE	0	9.6	9.6	8.93	8.98	0	9.33	9.24	0	9.12	8.94	0	9.16	8.53	0	8.8	8.93	0	9.3	8.73	0	9.24	8.93	0
Ubiquitin-conjugating enzyme E2 O	Q9C0C9	141 kDa		9.24	9.24	0	0	8.65	9.31	0	8.93	9.86	0	8.97	9.08	0	8.78	9.11	0	8.86	9.29	0	9.08	9.08	0	9.03	9.16
LIM and senescent cell antigen-like-containing domain protein 1	P48059	37 kDa		0	9.61	9.61	9.22	9.13	0	9.1	9.11	0	9.26	9	0	9.37	8.86	0	9.09	8.97	0	9.04	9.03	0	8.87	8.42	0
Cadherin-10	Q9Y6N8	88 kDa		6.16	6.16	6.16	7.03	5.88	5.94	6.43	5.39	6.25	6.63	4.61	6.63	7.08	5.09	6.13	6.45	5.58	6.35	6.52	5.4	6.11	6.22	5.42	6.15
Coatomer subunit beta'	P35606	102 kDa		0	9.05	9.05	8.83	9.05	0	8.76	8.93	0	10.1	9.05	0	9.06	8.93	0	10.1	8.94	0	9.95	9.1	0	8.36	8.86	0
NF-kappa-B inhibitor-interacting Ras-like protein 1	Q9NYS0	22 kDa		9.22	0	9.22	9.41	0	9.1	9.24	0	8.76	9.27	0	9.18	9.23	0	8.92	9.14	0	8.74	9.25	0	9.26	9.24	0	9.33
Centrosomal protein of 170 kDa	Q5SW79	175 kDa	TRUE	8.96	0	8.96	8.7	0	9.24	8.94	0	9.37	8.99	0	8.59	8.92	0	9.39	8.82	0	9.34	8.85	0	10.8	9.11	0	9.6
Golgin subfamily A member 3	Q08378	167 kDa	TRUE	6.74	6.74	6.74	5.18	6.24	6.07	5.88	6.46	7.03	5.78	6.43	6.26	6.76	6.82	6.43	6.4	6.22	6.21	0.948	6.4	6.74	5.42	6.17	6.58
Phospholipase D1	Q13393	124 kDa		5.94	5.94	5.94	6.4	5.93	5.94	6.04	6.1	6.25	7.38	6.47	5.55	5.17	6.09	6.77	6.03	5.73	5.51	7.45	6.75	4.39	7.08	7.35	4.96
Glycogen synthase kinase-3 beta	P49841	47 kDa	TRUE	9.26	9.26	0	0	9.44	9.01	0	9.56	9.24	0	9.26	9.11	0	9.3	8.93	0	9.26	9.04	0	9.62	9.17	0	9.03	8.82
Cystatin-B	P04080	11 kDa		9.8	9.8	0	0	8.54	9.09	0	9.55	9.29	0	9.34	9.2	0	9	9.15	0	9.41	9.48	0	9.31	9.08	0	8.82	8.76
Gamma-aminobutyric acid receptor-associated protein-like 2	P60520	14 kDa		8.92	0	8.92	9.5	0	9.39	9.14	0	9.16	9.23	0	9.2	9.34	0	9.21	9.39	0	8.95	9.27	0	9.21	9.43	0	9.4
Mitochondrial uncoupling protein 4	O95847	36 kDa		9.23	9.23	0	0	8.55	9.32	0	8.54	9.66	0	8.73	9.37	0	9.1	9.66	0	9.36	10.3	0	8.83	9.48	0	8.88	9.59
Serine/arginine-rich splicing factor 6	Q13247	40 kDa	TRUE	9.66	9.66	0	0	10.3	8.86	0	9.72	8.79	0	9.85	8.64	0	9.89	8.42	0	8.82	8.6	0	9.99	8.33	0	9.92	8.53
Leucine-rich repeat-containing protein 8A	Q8IWT6	94 kDa		6.43	6.43	6.43	6.6	6.92	6.54	7.12	0	6.47	6.19	7.6	7.33	6.67	6.58	7.36	7.07	5.97	7.24	6.51	7.14	7.23	6.19	0	6.49
Eukaryotic translation initiation factor 6	P56537	27 kDa		0	9.26	9.26	9.53	9.42	0	9.45	8.56	0	9.11	9.43	0	9.47	9.62	0	9.22	8.48	0	9.69	9.09	0	9.5	9.51	0
Glutamate [NMDA] receptor subunit epsilon-2	Q13224	166 kDa		9.23	9.23	0	0	9.34	9.19	0	9.75	8.64	0	9.46	9.33	0	9.33	8.62	0	10.1	9.69	0	9.89	8.99	0	9.25	8.58
Calponin-3	Q15417	36 kDa		9.25	0	9.25	9.3	0	9.06	9.82	0	9.82	9.44	0	8.94	9.13	0	9.3	9.56	0	8.61	9.27	0	9.05	9.42	0	9.48
Target of Myb protein 1	O60784	54 kDa	TRUE	9.57	9.57	0	0	9.24	9.27	0	9.48	9.44	0	9.31	9.13	0	9.31	9.26	0	9.31	8.97	0	9.2	8.95	0	9.59	9.15
P2X purinoceptor 7	Q99572	69 kDa		8.99	0	8.99	9.24	0	9.07	9.34	0	9.92	9.29	0	9.29	9.17	0	9.27	9.29	0	9.47	9.64	0	9.17	9.57	0	9.28
BRCA1-A complex subunit BRE	Q9NXR7	44 kDa		9.43	0	9.43	9.44	0	9.19	9.62	0	8.86	9.48	0	9.08	9.44	0	9.32	9.09	0	9.11	9.76	0	9.46	9.51	0	8.96
Far upstream element-binding protein 3	Q96I24	62 kDa	TRUE	9.25	9.25	0	0	9.31	9.76	0	9.45	9.38	0	9.02	9.49	0	9.31	9.49	0	9.13	9.37	0	9.01	9.26	0	9.1	9.61
ATP-dependent (S)-NAD(P)H-hydrate dehydratase	Q8IW45	37 kDa		9.47	9.47	0	0	9.45	9	0	9.54	9.29	0	9.41	9.41	0	9.33	8.98	0	9.43	9.34	0	9.44	9.34	0	9.33	9.16
Stromal membrane-associated protein 2	Q8WU79	47 kDa		9.4	0	9.4	9	0	8.94	9.82	0	9.43	9.41	0	9.26	9.5	0	9.08	9.48	0	9.66	9.92	0	9.37	9.21	0	8.65
Integrin alpha-IIb	P08514	113 kDa		0	9.76	9.76	9.51	9.46	0	8.74	9.14	0	9.81	10	0	9.39	9.02	0	9.27	9.71	0	9.14	9.09	0	9.21	9.2	0
FSD1-like protein	Q9BXM9	60 kDa		9.66	0	9.66	8.98	0	9.27	9.65	0	9.73	9.53	0	9.47	9.52	0	9.17	9.52	0	9.58	9.33	0	9.1	9.72	0	8.95
Spermine synthase	P52788	41 kDa		9.78	0	9.78	9.29	0	9.47	9.5	0	9.82	9.3	0	9.58	9.07	0	9.45	9.71	0	9.63	9.07	0	9.37	8.6	0	9.48
GMP synthase [glutamine-hydrolyzing]	P49915	77 kDa		0	9.68	9.68	9.89	9.59	0	9.67	9.29	0	9.88	9.23	0	9.66	8.92	0	9.78	9.4	0	9.24	9.36	0	9.11	8.78	0
Lysophosphatidylcholine acyltransferase 1	Q8NF37	59 kDa	TRUE	6.3	6.3	6.3	7.36	6.34	6.72	6.32	6.45	7.43	7.07	5.66	6.41	7.4	6.41	7.38	6.3	6.35	7.11	6.88	5.97	6.17	5.78	5.88	1.32
Ubiquitin-conjugating enzyme E2 variant 1	Q13404	16 kDa	TRUE	0	9.35	9.35	10.1	9.35	0	10.3	9.66	0	9.34	9.48	0	10.1	9.52	0	9.63	8.68	0	9.58	9.53	0	9.63	9.14	0
Cluster of GTPase KRas	P01116	22 kDa	TRUE	0	9.22	9.28	9.67	9.67	0	9.47	10.1	0	9.6	9.63	0	9.64	9.73	0	9.72	10.1	0	9.44	9.28	0	9.46	9.01	0
Enolase-phosphatase E1	Q9UHY7	29 kDa		6.96	6.96	6.96	5.7	6.11	6.2	6.83	6.21	7.02	6.35	6.22	6.81	6.04	5.29	6.66	5.98	6.3	6.35	6.59	6.36	6.78	6.38	6.04	6.47
Arf-GAP with dual PH domain-containing protein 1	O75689	43 kDa	TRUE	0	9.88	9.88	9.67	9.67	0	9.16	9.9	0	9.7	9.69	0	9.55	9.88	0	9.4	9.66	0	9.01	9.73	0	9.29	10	0
Heterogeneous nuclear ribonucleoprotein D-like	O14979	46 kDa	TRUE	9.77	0	9.77	9.56	0	10.1	9.46	0	9.59	9.16	0	9.01	9.9	0	9.97	9.64	0	9.72	9.47	0	9.81	9.66	0	9.63
Protein TANC2	Q9HCD6	220 kDa	TRUE	6.22	6.22	6.22	2.09	7.99	6.37	6.14	7.46	6.48	6.02	8.1	6.62	6.26	7.48	6.11	6.63	6.79	6.49	6.18	7.85	6.04	5.84	7.23	5.65
Inositol polyphosphate 5-phosphatase OCRL-1	Q01968	104 kDa	TRUE	7.23	7.23	7.23	6.85	8.24	6.63	6.91	8.25	7.41	7.33	6.83	7.49	7.02	7.71	0.831	7.1	7.76	6.4	7.14	8.47	0.831	6.74	6.78	0.831
Vacuolar protein sorting-associated protein 53 homolog	Q5VIR6	80 kDa	TRUE	6.41	6.41	6.41	6.67	6.05	6.37	6.22	6.67	5.77	6.23	6.77	8.43	5.97	6.98	5.77	6.33	6.61	6.32	6.72	6.7	6.65	6.37	5.68	6.86
Ras GTPase-activating protein-binding protein 2	Q9UN86	54 kDa		9.68	0	9.68	10.3	0	9.99	9.25	0	9.75	9.98	0	9.57	9.85	0	9.96	9.9	0	9.78	9.83	0	9.26	9.44	0	9.61
Integrin alpha-M	P11215	127 kDa	TRUE	0	10.3	10.3	9.9	9.83	0	9.83	9.57	0	10	9.3	0	9.4	9.4	0	9.68	9.46	0	10.3	9.8	0	9.88	8.93	0
Syntaxin-binding protein 5-like	Q9Y2K9	132 kDa		9.55	9.55	0	0	10	9.85	0	9.06	10.2	0	9.83	9.42	0	10.3	9.99	0	9.69	9.69	0	9.92	9.47	0	10.4	9.75
Copine-2	Q96FN4	61 kDa	TRUE	7.53	7.53	7.53	7.95	7.63	0	7.48	7.61	0	7.37	7.37	0	7.97	7.17	7.27	7.05	6.54	7.42	7.43	7.05	6.82	7.78	7.85	8.38
Bis(5'-nucleosyl)-tetraphosphatase [asymmetrical]	P50583	17 kDa		6.86	6.86	6.86	7.16	6.6	5.83	6.32	6.91	6.12	6.95	6.5	6.71	6.67	6.7	6.31	6.58	6.59	6.5	7	6.44	5.61	6.8	6.47	5.66
ADP-ribosylation factor-like protein 3	P36405	20 kDa		6.88	6.88	6.88	6.09	5.85	6.42	6.2	6.79	7.97	6.45	6.79	7.8	6.44	6.39	7.51	6.09	6.11	3.33	6.1	6.36	7.61	5.98	6.27	7.88
Abhydrolase domain-containing protein 10, mitochondrial	Q9NUJ1	34 kDa		9.86	0	9.86	9.52	0	9.85	8.92	0	9.61	9.39	0	9.9	9.7	0	10	10	0	10.4	10.1	0	10.3	9.84	0	9.92
Argininosuccinate synthase	P00966	47 kDa		10.1	0	10.1	9.82	0	9.5	9.86	0	11.2	10	0	9.87	9.87	0	9.47	9.51	0	9.93	9.63	0	9.82	9.92	0	9.74
COP9 signalosome complex subunit 1	Q13098	56 kDa		6.6	6.6	6.6	6.15	6.15	6.72	6.44	6.49	7.58	6.28	6.46	7.18	6.48	6.55	7.4	6.57	6.1	6.37	6.2	6.44	7.21	6.34	6.37	7.17
26S proteasome non-ATPase regulatory subunit 10	O75832	24 kDa	TRUE	0	10.2	10.2	10.1	9.58	0	10.1	9.77	0	10.1	9.74	0	10.1	9.56	0	9.88	9.72	0	10	9.79	0	10.2	10	0
Regulator of G-protein signaling 7	P49802	58 kDa	TRUE	6.61	6.61	6.61	6.82	6.82	6.02	6.81	6.7	6.65	6.68	6.67	6.67	6.55	6.69	6.43	6.7	6.67	6.59	7.04	6.94	6.88	6.14	6.55	6.27
Signal recognition particle 14 kDa protein	P37108	15 kDa		9.82	9.82	0	0	10.1	10.3	0	9.94	9.78	0	9.91	10.1	0	10.1	10.1	0	10.2	10.1	0	9.87	10	0	9.78	9.83
Protein ERGIC-53	P49257	58 kDa		9.81	0	9.81	9.94	0	9.89	9.81	0	10.2	9.98	0	10.3	9.62	0	10.1	9.92	0	10	10.2	0	10.2	9.93	0	10.2
Glycogenin-1	P46976	39 kDa		9.88	0	9.88	10.3	0	9.86	10.2	0	9.76	10	0	9.62	10.3	0	9.73	10.3	0	10.1	10	0	9.91	10.4	0	10
Immunoglobulin superfamily containing leucine-rich repeat protein 2	Q6UXK2	79 kDa		6.62	6.62	6.62	7.08	6.97	6.12	7.24	6.72	6.57	6.95	7.12	6.22	7.19	6.97	6.22	7.36	6.47	5.53	6.99	6.32	5.62	7.55	7.1	6.6
Titin	Q8WZ42	3816 kDa	TRUE	10.4	10.4	0	0	10.3	10.3	0	9.86	9.99	0	9.59	9.9	0	10.2	9.93	0	9.84	10.3	0	9.92	10.3	0	9.98	9.8
Protein turtle homolog B	Q9UPX0	147 kDa	TRUE	6.53	6.53	6.53	6.6	6.51	7.07	6.81	6.87	6.67	7.19	6.82	6.6	6.55	6.51	6.5	7.11	6.83	7.31	6.73	6.83	6	6.7	6.67	6.62
Ribosome-binding protein 1	Q9P2E9	152 kDa	TRUE	6.66	6.66	6.66	6.17	6.69	7.72	6.72	6.64	7.22	6.14	6.26	6.83	7.09	6.82	7.72	6.58	6.57	6.58	5.4	6.25	6.93	6.73	6.51	7.91
Filamin-B	O75369	278 kDa	TRUE	6.94	6.94	6.94	7.26	5.65	7.34	1.11	6.98	7.11	7.37	7.6	6.82	6.73	8.02	7.62	6.74	7.27	6.7	6.19	6.51	6.78	6.69	7.71	6.76
Signal recognition particle 68 kDa protein	Q9UHB9	71 kDa	TRUE	6.73	6.73	6.73	6.76	6.68	6.65	7.09	6.29	6.86	6.83	6.8	6.66	7.18	6.74	6.78	6.51	6.52	6.46	7.23	6.72	6.57	6.89	6.67	6.81
60S ribosomal protein L19	P84098	23 kDa	TRUE	9.7	0	9.7	10.3	0	10.6	10.2	0	10.1	10.1	0	10.1	10.6	0	10.8	10	0	10	10.1	0	10.1	9.78	0	10.2
Type I inositol 1,4,5-trisphosphate 5-phosphatase	Q14642	48 kDa		10.3	10.3	0	0	9.88	9.91	0	10.7	10.6	0	10.3	10.7	0	9.96	10	0	10.6	10	0	10.3	10.2	0	9.84	10.1
Ubiquitin carboxyl-terminal hydrolase 14	P54578	56 kDa	TRUE	7.01	7.01	7.01	6.62	6.78	6.35	7.26	6.78	6.84	7.01	7.02	6.82	6.3	7.05	6.53	6.91	6.67	6.63	6.59	7.17	6.76	6.93	7.15	6.57
Nuclear pore complex protein Nup155	O75694	155 kDa		7.17	7.17	7.17	7.77	6.92	7.26	6.05	7.09	7.84	6.46	6.77	7.08	0.975	7.3	7.21	7.11	6.54	7.17	6.35	7.22	6.92	7.12	7.41	7.76
Neuronal pentraxin-1	Q15818	47 kDa	TRUE	6.56	6.56	6.56	6.64	7.07	6.68	6.42	6.72	6.95	7.19	7.2	7.18	6.57	7.09	6.91	6.86	7.26	6.95	7.01	7.09	6.54	6.55	6.65	6.69
L-2-hydroxyglutarate dehydrogenase, mitochondrial	Q9H9P8	50 kDa	TRUE	6.98	6.98	6.98	7.11	5.94	7.2	6.58	6.09	7.48	7.39	6.51	7	6.59	6.34	7.46	7.37	5.5	7.35	6.57	6.69	7.39	7.36	6.25	7.46
Transgelin	Q01995	23 kDa	TRUE	5.94	5.94	5.94	10.7	5.52	5.79	12.1	7.11	6.91	10.6	1.12	6.2	11.2	6.15	5.9	10.6	6.04	6.17	10.3	5.31	6.16	5.94	1.12	6.05
[3-methyl-2-oxobutanoate dehydrogenase [lipoamide]] kinase, mitochondrial	O14874	46 kDa		6.74	6.74	6.74	6.98	7.37	7.12	7.89	6.7	7.05	6.89	6.28	7.08	7.52	6.7	7.03	5.86	6.7	6.91	7.3	6.25	7.02	6.43	6.72	6.87
60S ribosomal protein L17	P18621	21 kDa		10.1	0	10.1	10.5	0	10.7	10.1	0	10.2	10.5	0	10.1	10.5	0	10.6	10.4	0	10.2	10.4	0	10.3	10.1	0	10.2
Protein TFG	Q92734	43 kDa		6.84	6.84	6.84	6.72	6.91	6.64	6.77	7.06	7.21	6.85	7.13	6.8	6.7	7.36	6.9	6.75	6.09	6.94	6.67	7.34	6.95	6.93	7.09	6.92
Acyl-CoA-binding domain-containing protein 7	Q8N6N7	10 kDa	TRUE	6.96	6.96	6.96	6.72	6.79	6.95	6.21	6.84	7.48	5.91	6.93	7.73	6.39	6.83	7.15	6.8	6.77	7.57	6.46	6.98	7.81	6.43	6.92	6.81
ATP-binding cassette sub-family B member 8, mitochondrial	Q9NUT2	80 kDa		0	9.67	9.67	10.9	9.54	0	10.9	10	0	11	9.58	0	11.3	9.65	0	10.6	10	0	11.1	9.87	0	12.3	9.59	0
Ankyrin repeat domain-containing protein 24	Q8TF21	124 kDa		7.22	7.22	7.22	7.41	7.68	5.99	7.48	7.52	6.81	6.93	7.96	6.4	7.08	7.64	0.264	7.2	7.83	6.33	7.27	7.56	6.75	7.2	7.86	6.92
Huntingtin	P42858	348 kDa	TRUE	7.42	7.42	7.42	6.5	7.02	7	6.59	6.97	7	7	6.99	7.49	6.37	6.93	6.9	6.62	6.92	7.04	7.1	7.39	7.41	5.93	6.67	6.76
Membrane-associated phosphatidylinositol transfer protein 1	O00562	135 kDa	TRUE	6.89	6.89	6.89	6.73	6.51	6.98	7.31	7.01	7.1	7.03	7.05	7.74	7.08	6.41	7.31	7.09	6.71	6.62	7.22	6.67	7.29	6.98	6.16	7.25
Lipopolysaccharide-binding protein	P18428	53 kDa		8.26	8.26	8.26	7.27	7.33	7.26	6.47	6.54	6.34	7.53	7.56	7.47	6.59	7.05	6.8	6.67	6.68	7.04	6.09	5.45	6.31	6.55	6.59	6.6
Thrombospondin-1	P07996	129 kDa		7.43	7.43	7.43	7.11	7.31	7.24	7.01	6.8	6.29	7.01	7.35	5.97	6.66	7.02	7.5	6.84	7.49	6.64	6.93	6.84	6.38	6.73	7.23	6.56
Neurexin-3-alpha	Q9Y4C0	181 kDa	TRUE	6.8	6.8	6.8	6.83	7.21	7.13	7	7.25	7.16	6.52	7.12	7	6.78	6.98	7.01	6.9	6.94	7.06	7.08	7.23	7.17	6.73	6.72	7
mRNA export factor	P78406	41 kDa		7.19	7.19	7.19	6.88	6.43	7.2	7.37	7.18	7.16	7.05	6.72	7.03	5.6	6.51	7.59	6.58	6.59	7.23	7.33	6.23	7.46	6.81	7.65	7.05
von Willebrand factor	P04275	309 kDa	TRUE	7.27	7.27	7.27	7.13	7.59	6.69	6.72	7.3	7.07	6.83	7.63	7.56	6.42	6.96	6.5	6.53	7.1	6.61	6.65	7.1	6.6	6.76	6.94	7.06
Gamma-glutamyltransferase 5	P36269	62 kDa		6.87	6.87	6.87	7.13	7.01	7.67	6.98	6.96	7.05	6.32	6.46	7.18	7.72	6.97	7.68	7.04	6.96	6.82	7.04	7.09	6.97	6.56	6.66	6.88
Oxysterol-binding protein-related protein 8	Q9BZF1	101 kDa		7.01	7.01	7.01	6.82	7.56	7.08	6.53	7.25	6.92	7.36	6.97	7.27	6.95	6.6	6.96	7.32	7.01	7.01	6.22	7.19	7.01	6.73	7.59	6.79
Carboxymethylenebutenolidase homolog	Q96DG6	28 kDa		10.6	0	10.6	10.3	0	10.6	10.2	0	10.5	10.5	0	10.5	10.5	0	10.1	11	0	10.6	10.5	0	11	10.1	0	10.6
Guanylate kinase	Q16774	22 kDa		7.43	7.43	7.43	6.92	6.26	6.89	7.37	6.85	7.14	7.12	7.76	7.1	6.74	6.71	6.73	7.28	6.84	7.32	6.85	6.29	7.14	7.14	7.05	6.9
Sterol-4-alpha-carboxylate 3-dehydrogenase, decarboxylating	Q15738	42 kDa		7.18	7.18	7.18	6.97	6.39	7.07	7.55	6.94	7.44	7.3	6.64	6.74	7.11	6.77	7.23	7	7.02	6.68	7.08	6.39	7.01	7.26	6.94	7.71
Inosine-5'-monophosphate dehydrogenase 2	P12268	56 kDa		7.31	7.31	7.31	6.71	7.27	6.85	7.8	7.44	6.89	6.55	6.67	7.52	7.15	7.14	6.88	7.15	6.62	7.16	6.74	6.12	6.83	6.79	7.4	7.22
Mitogen-activated protein kinase kinase kinase 5	Q99683	155 kDa		6.92	6.92	6.92	6.97	7.06	7.24	6.77	7.61	7.27	6.58	7.1	7.14	6.18	6.62	6.39	6.78	7.48	7.31	6.7	8.11	7.75	7.34	7.16	6.82
Vacuolar protein sorting-associated protein 16 homolog	Q9H269	95 kDa		6.86	6.86	6.86	5.82	7.06	6.74	7.01	7.99	7.32	6.95	7.37	7.4	6.6	7.01	7.09	7.72	7.03	7.98	7.22	7.19	7.12	6.54	6.62	6.87
Exocyst complex component 7	Q9UPT5	83 kDa		7.41	7.41	7.41	6.55	6.98	7.86	6.89	6.98	7.72	6.46	7.15	7.13	6.8	7.17	7.06	5.94	6.87	7.4	6.34	7.21	7.14	6.73	7.31	7.35
Guanine nucleotide-binding protein G(I)/G(S)/G(O) subunit gamma-4	P50150	8 kDa		6.48	6.48	6.48	6.99	7.05	6.79	7.53	7.32	7.05	7.33	7.41	7.22	6.93	6.95	6.83	7.24	7.35	7.04	7.54	7.34	7.27	6.93	6.97	6.75
Pleckstrin homology domain-containing family A member 1	Q9HB21	46 kDa	TRUE	7.67	7.67	7.67	7.11	7.55	6.65	7.14	6.64	7.06	7.36	6.75	6.82	6.91	6.76	6.74	7.15	6.89	6.02	7.26	7.34	6.73	6.84	7.63	7.08
Cluster of Brefeldin A-inhibited guanine nucleotide-exchange protein 2	Q9Y6D5	202 kDa	TRUE	7.19	7.5	6.98	6.79	8.03	7.42	6.8	7.65	7.22	6.2	7.31	6.73	7.05	7.32	7.39	6.16	7.69	7.4	7.16	7.57	6.17	6.65	6.43	6.79
Leucine-rich repeat and fibronectin type-III domain-containing protein 2	Q9ULH4	85 kDa		7.51	7.51	7.51	6.6	7.12	6.77	7.19	6.88	7.29	7.42	6.99	7.13	7.16	6.82	6.93	7.63	7.75	7.02	6.84	7.04	6.91	6.34	7.26	6.68
N-chimaerin	P15882	53 kDa		7.14	7.14	7.14	6.17	7.44	7	6.97	5.79	7.69	7.26	8	6.95	6.72	7.37	7.33	6.86	7.18	7.23	6.88	7.35	7.19	7.01	7.4	7.09
Serine/threonine-protein phosphatase 6 regulatory subunit 3	Q5H9R7	98 kDa	TRUE	7.42	7.42	7.42	6.63	6.83	7.64	7	7.38	7.79	6.82	7.43	7.71	6.85	6.82	7.49	6.75	6.95	7.15	6.51	6.21	6.97	7.18	7.44	6.91
NCK-interacting protein with SH3 domain	Q9NZQ3	79 kDa	TRUE	7.29	7.29	7.29	7.41	6.71	7	7.32	7.04	7.16	7.65	6.77	7.32	7.18	7.08	7.06	7.55	6.89	7.16	7.34	6.8	6.56	7.39	6.89	6.85
Annexin A4	P09525	36 kDa	TRUE	7.56	7.56	7.56	7.79	0.554	7.21	8.1	6.65	7.39	7.83	6.17	7.97	7.64	7.31	7.61	7.6	6.43	7.68	7.79	6.54	7.72	7.93	7	7.62
Leucine-rich repeat-containing protein 7	Q96NW7	173 kDa	TRUE	7	7	7	7.62	7.06	6.6	7.91	7.55	6.68	7.72	7.09	7.07	7.6	7.14	6.85	8.12	7.51	7.03	7.34	7.51	6.88	5.79	6.93	6.35
Reticulocalbin-2	Q14257	37 kDa		7.09	7.09	7.09	7.46	6.86	7.16	7.49	7.11	7.15	7.08	6.86	7.12	6.84	6.88	7.43	7.38	6.63	7.21	7.8	7.06	7.18	6.95	7.44	7.02
Kalirin	O60229	340 kDa	TRUE	7.07	7.07	7.07	6.49	7.61	7.64	7.19	7.03	7.03	6.62	7.41	7.84	6.8	7.83	7.14	7.16	6.87	7.74	6.62	6.94	7.46	6.05	7.38	7.36
Gamma-aminobutyric acid type B receptor subunit 1	Q9UBS5	108 kDa		7.24	7.24	7.24	7.04	7.19	7.02	7.36	7.32	7.42	7.24	7.07	6.97	7.05	7.19	7.34	7.34	7.41	7.18	6.69	7.41	7.12	6.6	6.9	6.85
Exocyst complex component 2	Q96KP1	104 kDa	TRUE	7.23	7.23	7.23	7.54	7.53	7.18	7.18	7.36	7.42	7.13	7.49	7.15	6.9	6.96	7.75	7.25	7.39	7.18	6.96	6.48	7.36	6.6	5.99	7.23
5-oxoprolinase	O14841	137 kDa	TRUE	6.99	6.99	6.99	7.48	7.14	6.83	7.09	7.11	7.09	7.26	7.41	7.16	7.22	6.11	6.82	7.53	7.03	7.07	8.32	7.12	7.67	7.2	6.79	7.32
Bifunctional ATP-dependent dihydroxyacetone kinase/FAD-AMP lyase (cyclizing)	Q3LXA3	59 kDa		7.5	7.5	7.5	6.99	7.63	6.52	7.03	7.02	7.3	7.12	7.18	7.2	6.9	7.22	6.84	7.45	6.75	6.93	7.54	7.08	6.89	7.43	7.34	6.89
Cluster of Cyclin-Y	Q8ND76	39 kDa	TRUE	7.06	7.06	7.22	7.34	6.94	7.03	7.77	7.41	7.25	7.23	7.12	7.2	7.33	6.71	7	7.55	6.91	7.57	7.1	7.15	6.73	7.5	6.99	6.58
CD151 antigen	P48509	28 kDa		7.17	7.17	7.17	7.15	7.42	7.06	7.92	8.15	8.19	7.35	7.69	7.74	7.21	7.13	7.45	7.32	7.05	7.38	7.12	7.03	7.37	2.47	7.03	7.07
Focal adhesion kinase 1	Q05397	119 kDa	TRUE	7.16	7.16	7.16	6.41	7.42	7.35	6.94	7.42	7.22	6.56	7.37	7.46	6.78	7.02	7.56	6.91	7.57	7.79	6.38	7.02	7.23	7.11	7.55	7.51
Numb-like protein	Q9Y6R0	65 kDa		7.27	7.27	7.27	7.33	6.95	6.93	7.19	7.36	7.23	7.07	6.73	6.85	7.81	7.28	7.58	7.36	7.18	7.47	7.18	6.97	7.04	7.09	6.81	6.95
E3 ubiquitin-protein ligase HECTD1	Q9ULT8	289 kDa		10.5	10.5	0	0	10.7	10.6	0	11	11.1	0	10.5	10.6	0	10.8	11	0	10.7	10.8	0	10.6	10.9	0	11.2	11
Diacylglycerol kinase beta	Q9Y6T7	91 kDa		6.97	6.97	6.97	6.86	7.17	6.98	7.46	6.95	7.58	7.16	6.83	7.34	7.14	7.02	6.97	7.51	7.61	7.54	7.57	7.14	7.54	7.08	6.59	7.6
Monofunctional C1-tetrahydrofolate synthase, mitochondrial	Q6UB35	106 kDa	TRUE	7.32	7.32	7.32	7.48	7.14	7.15	7.78	6.99	6.65	7.75	6.72	7.12	7.64	7.27	7.11	7.66	7.32	6.89	7.33	6.98	7.34	7.84	6.61	6.18
Protein unc-13 homolog A	Q9UPW8	193 kDa	TRUE	7.34	7.34	7.34	6.79	6.82	7.47	6.94	6.95	7.32	7.06	7.08	7.51	7.08	7.49	7.46	7.16	7.1	7.83	7.24	7	7.47	7.08	6.91	7.2
Tubulin--tyrosine ligase-like protein 12	Q14166	74 kDa		7.04	7.04	7.04	7.38	7.61	6.56	8.03	7.63	8.19	7.41	7.24	6.06	7.42	7.2	6.92	7.7	7.72	6.91	7.37	7.18	6.7	7.22	7.2	6.28
Calcium-activated potassium channel subunit alpha-1	Q12791	138 kDa		7.14	7.14	7.14	7.35	7.38	7.48	7.54	7.62	7.45	6.8	6.4	7.66	7.56	7.73	6.86	6.7	6.98	7.71	7.5	7.38	7.3	6.88	6.42	6.99
Staphylococcal nuclease domain-containing protein 1	Q7KZF4	102 kDa		7.32	7.32	7.32	7.14	7.69	7.11	7.11	7.45	7.31	7.03	7.59	7.07	7.34	7.67	7.22	6.91	7.15	6.76	6.86	7.53	7	6.91	7.22	7.22
Calcium-binding and coiled-coil domain-containing protein 1	Q9P1Z2	77 kDa		7.22	7.22	7.22	7.14	7.24	7.25	7.93	7.35	7.56	7.46	7.6	7.31	6.6	7.28	6.77	7.03	6.9	6.86	7.26	7.17	7.17	7.14	7.26	7.4
BAG family molecular chaperone regulator 5	Q9UL15	51 kDa	TRUE	7.72	7.72	7.72	7.74	7.62	7.66	7.33	7.39	7.95	7.33	7.06	7.22	7.13	7.42	7.85	1.2	7.14	7.53	7.69	7.35	7.75	6.83	7.65	7.5
Paralemmin-2	Q8IXS6	42 kDa	TRUE	6.86	6.86	6.86	6.91	6.64	7.09	7.29	7.4	7.44	6.63	7.31	7.77	8.04	7.57	7.62	6.89	6.42	7.73	7.43	7.35	7.34	7.68	7.42	7.16
Unconventional myosin-Ic	O00159	122 kDa	TRUE	7.73	7.73	7.73	7.27	7.29	8.13	7.49	6.45	7.47	6.95	6.66	7.27	7.58	7.52	7.89	5.3	6.65	6.83	7.61	7.33	7.35	7.22	6.97	7.31
Anoctamin-10	Q9NW15	76 kDa		7.23	7.23	7.23	7.42	7.25	7.54	7.44	6.79	7.16	7.2	6.83	7.04	7.25	7.81	7.22	7.48	7.34	7.31	7.14	7.26	7.13	7.24	7.06	7.57
Sialic acid synthase	Q9NR45	40 kDa	TRUE	7.91	7.91	7.91	7.07	7.32	7.14	8.09	6.2	7.57	7.62	6.57	7.63	7.73	6.75	6.71	7.51	6.82	6.77	7.45	5.77	7.15	7.88	6.91	7.79
Translational activator GCN1	Q92616	293 kDa	TRUE	7.18	7.18	7.18	6.26	7.73	6.62	7.06	7.71	6.32	7.29	8.07	7.57	6.78	8.35	6.96	7.31	7.31	6.47	6.58	9.42	7.41	6.78	8.35	6.74
Ras suppressor protein 1	Q15404	32 kDa		7.76	7.76	7.76	7.66	7.23	7.25	7.79	7.01	7.23	7.56	7.56	7.23	7.28	7.13	6.8	7.01	6.98	7	7.29	6.86	7.06	7.53	7.31	7.09
Exportin-T	O43592	110 kDa		7.63	7.63	7.63	7.75	6.84	6.49	7.9	7.43	7.15	7.93	6.93	6.96	7.5	6.95	7.23	7.82	7.06	6.41	7.72	7.19	6.9	7.99	7.43	6.88
Activator of 90 kDa heat shock protein ATPase homolog 1	O95433	38 kDa		7.64	7.64	7.64	7.16	7.1	6.98	7.47	7.63	7.63	7.58	7.39	7.47	7.08	6.61	7	7.31	7.43	7.02	7.15	7.08	7.09	7.22	7.97	7.5
Eukaryotic translation initiation factor 4 gamma 2	P78344	102 kDa	TRUE	7.49	7.49	7.49	7.29	6.98	7.34	7.58	7.42	8.03	7	7.2	7.67	7.32	7.63	6.59	6.81	7.39	6.53	7.08	7.28	8	7.08	7.45	7.94
WD repeat-containing protein 47	O94967	102 kDa		7.48	7.48	7.48	6.91	7.58	7.42	7.34	7.66	7.61	7.1	7.63	7.47	6.64	7.28	7.36	7.26	7.89	7.58	6.82	7.75	7.26	6.74	7.34	7.18
Tetratricopeptide repeat protein 37	Q6PGP7	175 kDa	TRUE	7.67	7.67	7.67	7.28	7.39	8.68	7.35	7.46	8.25	7.77	7.86	8.04	7.47	7.53	7.78	7.3	7.86	8.64	6.58	7.67	0	7.36	7.5	7.69
CDK5 regulatory subunit-associated protein 3	Q96JB5	57 kDa	TRUE	7.46	7.46	7.46	7.58	7.17	7.54	7.11	7.22	7.72	7.33	7.71	7.94	7.08	7.52	7.58	6.57	6.91	7.34	6.88	7.19	7.16	7.55	7.5	7.5
Rab5 GDP/GTP exchange factor	Q9UJ41	79 kDa		7.36	7.36	7.36	7.11	6.77	7.07	7.36	7.38	7.52	7.77	6.88	7.88	7.47	7.48	7.45	7.45	6.79	7.36	7.8	7	7.69	7.79	6.77	7.75
Afadin	P55196	207 kDa	TRUE	7.43	7.43	7.43	7.45	8.08	7.46	7.76	7.02	7.06	7.03	8.16	7.04	7.61	7.7	7.41	6.87	8.55	7.41	7.07	6.45	6.62	6.88	7.6	7.15
Kinesin light chain 2	Q9H0B6	69 kDa	TRUE	7.65	7.65	7.65	7.43	7.19	7.22	7.49	6.99	7.58	7.23	6.94	7.74	7.39	6.85	7.41	7.38	6.74	7.53	7.51	7.11	7.65	7.68	7.28	7.62
Serine/arginine-rich splicing factor 11	Q05519	54 kDa	TRUE	7.12	7.12	7.12	7.29	7.78	8	6.96	7.38	8.2	7.09	6.41	7.76	7.7	7.57	8.61	6.91	6.61	7.19	6.88	7.41	7.34	7.16	7.44	7.88
40S ribosomal protein S19	P39019	16 kDa		7.03	7.03	7.03	7.92	6.91	7.91	7.66	7.13	6.79	6.77	6.95	6.54	8.15	7.77	8.02	7.78	7.04	7.47	7.81	6.97	7.83	7.93	7.07	7.48
Sodium/calcium exchanger 1	P32418	109 kDa	TRUE	7.28	7.28	7.28	7.3	7.27	7.52	7.18	7.5	7.49	7.48	7.5	7.45	7.04	7.65	7.32	7.54	7.51	7.57	7.56	7.39	7.53	6.87	7.31	7.22
Pantothenate kinase 4	Q9NVE7	86 kDa	TRUE	7.99	7.99	7.99	8.21	7.63	7.91	7.43	7.99	8.01	7.83	8.42	8.29	1.19	7.75	7.67	7.67	8.12	8.38	7.92	8.24	7.73	1.19	7.88	7.64
Huntingtin-interacting protein 1-related protein	O75146	119 kDa	TRUE	7.35	7.35	7.35	7.38	7.17	7.92	7.58	6.89	7.7	7.66	6.92	7.56	7.1	6.96	7.61	7.1	6.74	7.29	7.44	7.13	7.78	7.6	7.45	8.3
26S proteasome non-ATPase regulatory subunit 11	O00231	47 kDa		7.66	7.66	7.66	7.1	7.62	7.68	7.71	7.97	7.11	7.16	7.52	7.31	7.59	7.5	6.98	6.93	7.2	7.09	7.3	7.4	7.18	7.31	7.58	7.11
E3 ubiquitin-protein ligase UBR4	Q5T4S7	574 kDa	TRUE	7.35	7.35	7.35	7.81	7.52	7.56	7.48	7.01	7.36	7.11	8.01	7.2	8.16	7.72	7.2	6.86	7.38	7.22	7.14	7.57	7.21	6.97	8.08	7.18
Cluster of SRSF protein kinase 2	P78362	78 kDa	TRUE	7.42	7.42	7.42	7.58	7.07	7.34	7.45	7.41	7.24	7.66	7.67	7.64	7.77	7.55	7.53	7.36	6.61	7.06	7.49	7.35	7.44	7.61	7.55	7.22
Ragulator complex protein LAMTOR2	Q9Y2Q5	14 kDa		7.33	7.33	7.33	7.56	7.63	6.72	7.91	7.17	7.41	7.48	7.6	7.06	7.52	7.95	6.9	7.43	7.47	7.26	7.29	7.3	7.12	7.77	7.97	7.38
Myosin-14	Q7Z406	228 kDa	TRUE	7.22	7.22	7.22	7.35	7.36	7.37	7.66	7.49	7.64	7.26	7.36	7.32	7.33	7.38	7.44	7.42	7.09	7.28	7.4	7.26	7.37	7.75	7.88	7.85
Cluster of Serine/threonine-protein kinase TAO1	Q7L7X3	116 kDa	TRUE	7.75	7.75	7.75	7.24	7.89	7.55	6.94	7	7.63	7.57	7.37	7.7	6.88	7.62	7.57	7.28	7.77	7.59	7.06	7.32	7.22	6.39	7.56	7.57
Type I inositol 3,4-bisphosphate 4-phosphatase	Q96PE3	110 kDa	TRUE	7.35	7.35	7.35	7.34	7.08	7.29	7.43	8.03	7.5	7.3	7.72	7.4	6.92	7.64	7.62	7.17	7.65	7.32	7.37	7.77	7.81	7.05	7.22	7.39
AH receptor-interacting protein	O00170	38 kDa		7.58	7.58	7.58	7.02	7.04	7.51	7.65	7.76	7.59	7.36	7.49	7.56	7.35	7.2	7.12	7.61	7.34	7.42	7.18	7.21	7.23	7.48	7.83	7.77
Leucine zipper transcription factor-like protein 1	Q9NQ48	35 kDa		7.92	7.92	7.92	7.38	7.55	7.96	7.54	7.68	7.58	7.8	7.67	7.78	7.52	7.56	7.75	7.56	7.36	8.31	7.73	7.63	7.88	7.41	7.83	1.26
Exocyst complex component 4	Q96A65	111 kDa	TRUE	7.4	7.4	7.4	6.96	7.62	7.57	7.54	7.28	7.55	7.09	7.55	7.42	7.55	7.76	7.76	7.4	7.79	7.56	7.6	7.33	7.61	7.13	7.05	7.22
DNA topoisomerase 1	P11387	91 kDa	TRUE	7.58	7.58	7.58	7.94	7.9	7.96	7.39	7.19	6.72	7.57	7.13	7.46	8.49	7.88	8.31	7.06	7.23	7.38	7.67	7.65	7.18	6.7	6.63	6.41
DnaJ homolog subfamily C member 11	Q9NVH1	63 kDa	TRUE	7.33	7.33	7.33	7.3	7.42	7.53	7.15	7.35	7.14	7.3	7.56	7.7	7.41	7.36	7.47	7.68	7.51	7.83	7.69	7.44	7.54	7.4	7.37	7.46
Vacuolar protein sorting-associated protein 52 homolog	Q8N1B4	82 kDa		7.61	7.61	7.61	7.64	7.35	7.2	8.04	7.44	7.8	7	7.49	7.54	7.49	7.59	7.8	6.85	6.85	7.54	7.8	7.56	7.45	6.98	7.2	7.36
Ras-related protein Rab-5A	P20339	24 kDa	TRUE	7.32	7.32	7.32	7.68	7.35	7.24	7.88	7.78	7.2	7.5	7.53	7.75	7.39	7.6	7.22	7.6	7.44	7.26	7.77	7.49	7.4	7.34	7.51	7.11
Cluster of Gamma-aminobutyric acid receptor subunit beta-2	P47870	59 kDa	TRUE	7.61	7.34	7.34	7.37	7.13	7.5	7.47	7.43	7.86	7.04	7.55	8.08	7.24	6.95	7.8	7.21	7.55	7.72	7.68	7.4	8.21	7.08	6.97	7.54
Ubiquitin carboxyl-terminal hydrolase isozyme L5	Q9Y5K5	38 kDa		7.96	7.96	7.96	7.54	7.15	7.38	7.26	7.71	7.43	7.59	7.49	7.57	7.76	7.88	7.66	7.39	7.34	7.49	7.59	7.73	7.27	6.04	6.99	6.97
CDGSH iron-sulfur domain-containing protein 2	Q8N5K1	15 kDa		7.48	7.48	7.48	7.48	7.39	7.56	7.24	7.43	7.32	6.96	7.49	7.33	7.42	7.47	7.41	7.61	7.41	7.81	7.8	7.27	7.52	7.39	7.56	7.85
F-box only protein 41	Q8TF61	94 kDa	TRUE	7.41	7.41	7.41	7.5	7.26	7.01	8.22	7.5	7.47	7.69	7.39	7.25	7.77	7.29	7.07	7.95	7.43	7.91	8.03	7.45	7.29	7.95	7.04	7.03
UPF0696 protein C11orf68	Q9H3H3	27 kDa		7.58	7.58	7.58	7.56	7.29	7.71	7.43	7.24	8.21	7.42	6.94	8.01	7.08	7.35	8.08	7.34	7.19	7.34	7.63	7.46	7.77	7.56	6.92	7.94
Fructosamine-3-kinase	Q9H479	35 kDa	TRUE	7.84	7.84	7.84	7.57	7.6	8.11	7.08	7.59	7.5	7.73	7.3	7.71	7.63	7.52	7.88	7.32	6.93	7.4	7.22	7.4	7.37	7.39	7.34	7.33
SH3 domain-binding glutamic acid-rich-like protein	O75368	13 kDa		7.26	7.26	7.26	7.75	7.4	7.25	7.85	7.94	7.19	7.3	7.23	7.27	7.53	6.74	7.21	7.59	7.82	7.86	7.92	7.54	7.39	7.97	8.54	7.4
Cullin-associated NEDD8-dissociated protein 2	O75155	135 kDa	TRUE	11.3	0	11.3	11.3	0	11.3	11.1	0	10.7	11.4	0	11.2	11.2	0	10.8	11.6	0	11.2	11.8	0	11.4	11.5	0	11.4
Eukaryotic translation initiation factor 3 subunit A	Q14152	167 kDa	TRUE	7.49	7.49	7.49	7.47	6.38	7.89	7.28	7.51	7.72	7.8	7.27	7.55	7.7	8.29	8	7.61	6.36	7.49	7.3	7.62	7.44	8.03	7.76	7.64
Estradiol 17-beta-dehydrogenase 11	Q8NBQ5	33 kDa		7.32	7.32	7.32	7.82	7.77	7.57	8.05	8.11	8.02	6.76	7.76	5.62	7.48	7.58	7.53	7.46	7.56	7.78	7.49	7.68	7.69	7.38	7.97	7.77
Isoleucine--tRNA ligase, cytoplasmic	P41252	145 kDa		7.26	7.26	7.26	7.24	7.25	7.84	7.41	7.23	7.25	7.06	7.56	8.25	7.79	7.33	7.5	7.31	7.04	7.76	7.04	7.21	7.67	8.12	8.18	9.14
Long-chain-fatty-acid--CoA ligase 4	O60488	79 kDa	TRUE	7.56	7.56	7.56	7.1	7.96	8.24	7.56	7.72	8.02	7	7.47	7.63	6.68	7.83	8.44	7.64	7.49	7.42	7.08	7.14	7.42	7.02	7.37	8.06
Serine/threonine-protein phosphatase 5	P53041	57 kDa		7.58	7.58	7.58	7.5	7.56	7.37	7.58	7.56	7.58	7.65	7.63	7.82	7.89	7.7	7.79	7.54	7.27	7.23	7.55	7.94	7.42	7.06	7.19	7.46
Sequestosome-1	Q13501	48 kDa	TRUE	7.56	7.56	7.56	6.96	7.28	7.8	8.41	8.36	8.21	7.13	6.95	7.76	7.72	7.78	7.88	7.52	6.91	8.04	6.74	6.97	7.52	7.18	7.4	7.9
RUN and FYVE domain-containing protein 2	Q8WXA3	75 kDa	TRUE	7.82	7.82	7.82	7.59	7.34	7.57	7.38	7.28	7.92	7.01	7.33	7.63	7.59	7.57	7.84	7.48	7.33	7.76	6.84	7.34	7.77	7.54	7.62	7.92
Receptor-type tyrosine-protein phosphatase-like N	Q16849	106 kDa		7.76	7.76	7.76	7.27	7.7	7.31	7.67	8.11	7.42	7.67	7.88	7.53	7.71	7.61	7.79	7.52	7.35	6.77	7.62	7.99	6.8	7.67	7.62	6.97
Calcineurin B homologous protein 3	Q96BS2	25 kDa		7.71	7.71	7.71	7.68	7.75	7.8	7.26	7.61	7.62	7.48	7.67	7.47	7.56	7.9	7.23	7.37	7.53	7.04	7.15	7.64	7.72	7.62	7.85	7.72
Succinyl-CoA ligase [GDP-forming] subunit beta, mitochondrial	Q96I99	47 kDa		7.67	7.67	7.67	7.54	7.54	7.57	7.84	7.49	7.14	8.03	7.5	7.72	7.22	6.54	7	8	7.69	7.59	8.01	7.92	7.78	7.6	7.74	7.51
Protein-methionine sulfoxide oxidase MICAL3	Q7RTP6	224 kDa	TRUE	7.56	7.56	7.56	7.44	7.67	7.36	8.41	7.39	7.68	7.94	7.66	7.49	7.9	7.58	7.88	7.87	7.21	7.66	7.92	7.41	7.14	7.42	7.11	7.19
Cluster of RNA-binding motif protein, X chromosome	P38159	42 kDa	TRUE	7.56	7.56	7.56	7.94	7.81	8.28	7.37	7.29	7.39	7.1	7.16	7.57	8.24	7.87	8.22	6.56	7.19	7.18	7.72	7.41	8.1	7.48	7.64	7.87
Cyclin-G-associated kinase	O14976	143 kDa	TRUE	7.76	7.76	7.76	7.53	7.8	6.94	7.48	7.56	7.49	7.4	7.61	7.72	7.79	7.97	7.27	7.87	7.81	7.54	7.55	7.56	7.29	7.63	8.09	6.97
Adenylosuccinate synthetase isozyme 2	P30520	50 kDa		8.16	8.16	8.16	7.78	7.19	8.04	7.82	7.3	8.32	7.54	7.64	7.87	7.95	7.38	8.44	8.08	7.61	8.37	7.2	7.3	2.02	8.1	7.82	7.94
Sorting nexin-5	Q9Y5X3	47 kDa	TRUE	7.98	7.98	7.98	7.18	7.56	8.1	7.21	7.68	8.46	7.56	7.79	8.54	7.56	7.84	7.61	7.23	6.22	7.58	7.4	6.71	7.78	7.46	7.37	7.49
60S ribosomal protein L36	Q9Y3U8	12 kDa		7.26	7.26	7.26	8	7.64	8.17	7.19	7.44	8.07	6.77	7.18	6.73	8.39	7.76	8.59	6.86	7.37	7.14	8.12	7.53	7.94	7.89	7.61	8.17
Vacuolar protein sorting-associated protein 13C	Q709C8	422 kDa	TRUE	7.79	7.79	7.79	7.04	7.74	6.98	7.74	7.87	7.87	7.71	8.15	7.4	7.37	7.73	7.61	7.67	7.64	7.75	7.63	7.93	6.78	7.59	7.52	7.45
Cytoplasmic dynein 1 intermediate chain 1	O14576	73 kDa	TRUE	7.53	7.53	7.53	7.54	7.42	7.62	7.9	7.51	7.89	7.19	7.31	7.61	7.85	7.57	7.81	7.71	7.41	7.78	7.52	7.45	7.58	7.81	7.7	8
Sphingomyelin phosphodiesterase 3	Q9NY59	71 kDa		7.04	7.04	7.04	8.66	7.5	6.8	9.2	7.34	7.61	8.77	7.17	7.46	9.25	7.23	6.81	9.16	7.23	7.24	8.02	7.28	6.69	8.14	7.18	6.97
Rap1 GTPase-activating protein 2	Q684P5	80 kDa	TRUE	8.05	8.05	8.05	7.7	7.37	7.68	7.47	7.5	7.99	7.53	7.5	7.65	7.75	7.21	7.5	7.48	7.6	7.84	7.84	7.54	7.21	7.69	6.91	7.79
Epidermal growth factor receptor substrate 15	P42566	99 kDa		7.26	7.26	7.26	7.23	7.2	8.78	7.58	7.43	9.15	7.44	6.82	7.1	7.33	7.39	8.86	6.91	6.65	7.16	7.65	7.22	8.95	7.9	7.79	8.79
E3 ubiquitin-protein ligase LRSAM1	Q6UWE0	84 kDa	TRUE	7.83	7.83	7.83	7.7	8.18	6.99	7.85	7.38	7.41	7.53	7.72	7.88	7.78	7.9	7.61	7.63	7.4	7.59	7.68	7.34	7.15	7.76	8.09	7.14
Tuberin	P49815	201 kDa		7.61	7.61	7.61	7.61	7.7	7.59	8.05	7.67	7.75	7.29	7.87	7.61	7.35	7.91	7.22	6.9	7.14	7.67	8.26	7.81	8.03	7.72	7.46	7.94
Tight junction protein ZO-2	Q9UDY2	134 kDa	TRUE	7.94	7.94	7.94	7.13	7.75	7.24	7.43	7.87	7.75	7.66	7.87	7.64	7.22	7.69	7.71	7.45	7.3	7.63	6.99	7.76	7.35	7.73	7.97	8.43
26S protease regulatory subunit 6B	P43686	47 kDa	TRUE	7.76	7.76	7.76	7.21	6.96	7.71	7.91	7.4	7.91	7.67	7.31	7.85	7.74	7.27	7.85	7.65	7.46	7.79	7.86	7.66	8.1	7.51	7.57	7.8
U5 small nuclear ribonucleoprotein 200 kDa helicase	O75643	245 kDa		7.61	7.61	7.61	7.53	7.87	7.62	7.71	7.6	7.98	7.86	7.79	7.47	7.91	7.9	7.39	7.66	8.11	7.44	7.35	7.33	7.45	7.46	7.65	7.56
Microtubule-associated protein 1S	Q66K74	112 kDa		7.87	7.87	7.87	7.68	7.65	8.08	7.35	7.61	7.94	7.14	7.49	7.88	7.61	7.96	7.8	6.98	7.55	8	7.83	7.4	7.96	7.5	7.31	7.45
Cluster of Ephrin type-B receptor 2	P29323	117 kDa	TRUE	7.57	7.98	7.68	7.46	7.56	7.49	7.43	7.94	7.73	7.42	8.25	7.79	7.48	7.91	7.35	7.74	7.93	7.84	7.63	8.15	7.61	7.3	7.61	7.6
Peroxisomal membrane protein PEX14	O75381	41 kDa		7.61	7.61	7.61	7.53	7.88	7.68	7.37	7.58	7.54	7.21	7.76	7.78	7.51	7.81	7.92	7.05	7.9	7.95	7.82	8.1	8.05	7.5	7.79	7.93
Eukaryotic translation initiation factor 3 subunit C	Q99613	105 kDa	TRUE	7.94	7.94	7.94	8.07	7.5	7.92	8.21	7.59	7.78	7.77	7.66	7.67	8.23	7.76	7.93	7.48	7.25	7.31	7.74	7.48	7.21	7.45	7.31	7.38
GTP-binding protein Rheb	Q15382	20 kDa		7.79	7.79	7.79	7.62	7.88	7.68	7.72	7.86	7.88	7.52	7.82	7.86	7.6	7.62	7.31	7.55	7.78	7.63	7.72	7.92	7.81	7.69	7.35	7.35
Mitochondrial carrier homolog 1	Q9NZJ7	42 kDa		7.49	7.49	7.49	7.96	7.35	7.97	7.45	7.65	8.2	7.38	7.49	7.73	7.96	7.52	7.46	8.12	7.53	8.25	8.02	7.46	8.23	7.53	7.28	7.6
Iron-sulfur protein NUBPL	Q8TB37	34 kDa		7.85	7.85	7.85	7.86	7.68	7.63	7.69	7.35	7.41	7.93	8	7.21	7.5	7.74	7.73	7.95	7.83	7.84	7.67	7.78	7.68	7.63	7.82	7.4
Branched-chain-amino-acid aminotransferase, cytosolic	P54687	43 kDa		7.69	7.69	7.69	7.64	7.74	7.84	7.55	7.82	7.8	7.84	7.39	7.47	7.4	7.55	7.91	7.44	8.09	8	7.76	7.76	7.88	7.14	8.11	7.89
Cluster of Vesicle-associated membrane protein 2	P63027	13 kDa	TRUE	7.93	7.99	6.31	6.49	8.18	8.13	7.2	8.68	8.35	6.85	8.19	8.23	7.09	8.61	8.45	6.13	8.13	8.06	6.49	8.55	8.23	7.02	7.77	8.09
NHP2-like protein 1	P55769	14 kDa		7.5	7.5	7.5	7.72	8.07	8.05	7.89	7.69	8.06	7.41	7.65	8.16	7.65	7.83	7.8	7.17	7.35	7.59	7.64	7.67	7.57	7.79	7.8	8.11
BTB/POZ domain-containing protein KCTD8	Q6ZWB6	52 kDa	TRUE	7.67	7.67	7.67	7.61	7.55	7.59	7.91	7.83	7.93	7.56	7.78	8.15	7.71	7.55	7.57	7.9	7.81	7.63	8.31	8.11	6.88	7.7	7.72	7.37
Ras GTPase-activating-like protein IQGAP1	P46940	189 kDa		7.57	7.57	7.57	7.8	8.18	7.84	7.42	7.92	8.85	7.43	7.93	7.07	7.85	8	8.51	7.24	7.6	7.48	7.43	6.9	7.2	7.65	7.85	8.35
Calcium/calmodulin-dependent protein kinase type 1	Q14012	41 kDa	TRUE	7.87	7.87	7.87	7.96	7.59	7.12	8.02	7.74	7.78	7.81	7.51	7.48	7.79	7.63	7.23	8.35	7.72	8.4	7.72	7.97	7.94	7.58	7.04	7.43
DNA-dependent protein kinase catalytic subunit	P78527	469 kDa	TRUE	7.89	7.89	7.89	7.78	8.06	8.02	7.87	7.62	7.46	7.91	7.93	7.77	7.89	7.84	7.74	7.62	7.22	7.48	7.46	7.75	7.65	7.71	7.64	7.34
Prostaglandin E synthase 2	Q9H7Z7	42 kDa		7.72	7.72	7.72	7.82	7.66	7.39	7.42	7.59	7.22	7.78	7.83	7.79	7.84	7.58	7.85	7.91	8.1	8.01	7.98	8	7.69	7.69	7.64	7.57
F-box/LRR-repeat protein 16	Q8N461	52 kDa	TRUE	8.2	8.2	8.2	7.77	7.57	7.47	7.93	7.98	7.84	8.14	8.08	7.64	7.08	7.78	7.19	7.66	7.75	7.5	7.59	7.93	7.46	7.64	7.65	7.36
Bifunctional purine biosynthesis protein PURH	P31939	65 kDa	TRUE	7.99	7.99	7.99	7.45	7.32	7.36	7.9	7.84	8.17	7.99	7.88	8.18	7.62	7.64	7.7	7.43	7.33	7.72	7.69	7.63	7.61	7.8	7.61	7.83
Collagen alpha-1(VI) chain	P12109	109 kDa		7.9	7.9	7.9	7.71	7.99	7.9	7.6	7.6	7.94	7.84	7.73	7.19	7.95	7.68	7.95	7.72	7.73	7.57	7.45	7.75	8.05	7.51	7.66	7.5
LIM and SH3 domain protein 1	Q14847	30 kDa		7.84	7.84	7.84	7.67	7.65	7.7	7.84	7.72	7.69	8	7.69	7.61	7.87	7.95	7.53	7.88	7.51	7.73	7.77	7.56	7.84	7.8	7.58	7.61
Neutral amino acid transporter A	P43007	56 kDa	TRUE	7.62	7.62	7.62	7.95	8.03	8.23	7.66	7.77	8.07	7.62	7.85	7.73	7.84	7.96	8.24	7.72	7.94	7.83	7.69	7.88	7.92	7.35	7.42	6.43
UPF0606 protein KIAA1549L	Q6ZVL6	199 kDa	TRUE	7.83	7.83	7.83	7.73	7.93	7.52	8.07	8.16	7.61	7.97	7.89	7.71	7.82	7.88	7.04	8.17	7.72	7.75	8.02	8.04	7.54	7.32	7.75	7.02
Cluster of Ubiquitin carboxyl-terminal hydrolase 11	P51784	110 kDa	TRUE	7.85	7.85	7.85	7.88	7.48	7.68	7.67	7.99	7.71	7.53	7.6	7.88	7.73	7.51	8.01	8.03	7.57	7.96	7.8	7.64	8.27	7.62	7.5	7.55
Catenin delta-1	O60716	108 kDa	TRUE	7.66	7.66	7.66	7.4	8.01	7.62	8.12	8.38	8.15	7.84	8.02	7.83	7.78	7.9	7.82	7.55	7.88	7.72	7.74	7.92	7.75	7.15	7.56	7.27
UBX domain-containing protein 1	Q04323	33 kDa		7.7	7.7	7.7	7.1	7.32	7.69	7.64	8.56	8	7.59	7.94	7.51	7.99	8.15	7.49	7.81	7.39	7.22	8.3	8.29	7.56	8.3	7.84	7.71
V-type proton ATPase subunit S1	Q15904	52 kDa		7.64	7.64	7.64	7.78	7.86	7.6	8.13	8.05	7.65	7.7	7.55	7.75	7.97	8.04	7.45	8.09	8.14	7.65	7.73	8.04	7.72	7.53	7.55	7.63
IQ motif and SEC7 domain-containing protein 3	Q9UPP2	128 kDa	TRUE	8.17	8.17	8.17	8.31	8.27	7.99	8.56	8.74	7.9	8.17	8.49	8.2	7.68	8.58	7.75	8.37	8.58	7.57	7.75	8.35	6.66	7.86	7.7	0.612
AP-1 complex subunit mu-1	Q9BXS5	49 kDa		7.8	7.8	7.8	7.47	7.64	7.83	8.2	8.21	7.66	7.4	7.85	7.7	7.52	7.5	8	7.82	8.1	7.71	7.49	8.15	7.88	7.17	8.08	8.02
Valine--tRNA ligase	P26640	140 kDa		8.06	8.06	8.06	7.88	7.78	7.8	7.78	7.72	7.62	7.96	7.39	8.15	8.01	7.73	7.78	7.65	7.47	7.78	7.99	7.65	7.63	7.73	7.63	7.5
Cluster of Acetyl-CoA carboxylase 1	Q13085	266 kDa	TRUE	7.99	7.99	7.99	7.6	7.67	7.58	7.97	7.83	7.66	7.61	8.01	7.7	7.9	7.59	8.06	7.79	7.82	7.64	7.57	8.11	7.59	7.76	7.8	7.68
3'(2'),5'-bisphosphate nucleotidase 1	O95861	33 kDa		7.83	7.83	7.83	7.28	7.71	7.03	8	8.2	8.06	7.66	7.92	7.77	7.64	8.07	7.66	7.5	8.26	7.57	7.6	8.2	8.05	7.71	7.96	7.59
2-methoxy-6-polyprenyl-1,4-benzoquinol methylase, mitochondrial	Q5HYK3	37 kDa		7.68	7.68	7.68	7.58	7.57	7.75	7.42	7.91	7.57	7.68	7.88	8.32	7.82	7.84	8.64	7.7	7.61	8.22	8.13	8.12	8.16	7.32	7.77	6.92
Collagen alpha-3(VI) chain	P12111	344 kDa		8.36	8.36	8.36	7.94	8.92	8.11	7.76	8.91	7.5	7.7	8.55	7.9	7.9	8.28	8.22	7.38	7.54	8.01	8.03	8.09	8.09	7.72	1.8	7.6
Nidogen-2	Q14112	151 kDa	TRUE	8.04	8.04	8.04	8.25	8.13	8.23	7.48	7.23	7.71	7.92	7.75	7.76	7.23	7.69	7.95	7.64	7.29	7.4	7.82	7.85	8.07	7.86	7.53	8.15
Mitochondrial import inner membrane translocase subunit TIM44	O43615	51 kDa	TRUE	8.1	8.1	8.1	7.72	7.85	7.7	7.26	7.69	7.68	8.05	7.86	8.09	7.51	7.76	7.81	7.8	7.77	7.93	7.82	7.87	7.65	7.6	7.44	7.92
Oxysterol-binding protein 1	P22059	89 kDa	TRUE	8.12	8.12	8.12	7.83	7.84	7.68	7.38	7.74	7.71	7.49	7.74	7.62	8.02	7.99	7.79	7.63	7.84	8.05	7.69	7.87	7.65	7.92	7.91	7.52
Cluster of Kinesin-like protein KIF2A	O00139	80 kDa	TRUE	7.94	7.94	7.94	7.77	7.86	7.85	7.65	7.93	7.56	7.69	7.79	7.88	8.13	7.99	7.89	7.96	7.88	7.79	7.69	7.62	7.76	7.71	7.71	7.6
Stomatin-like protein 2	Q9UJZ1	39 kDa	TRUE	7.85	7.85	7.85	7.83	7.56	7.87	8.15	7.64	8.07	7.96	7.84	8.14	7.86	7.54	7.81	7.7	7.55	7.77	7.78	7.45	7.93	7.95	7.66	7.94
Serum paraoxonase/arylesterase 2	Q15165	39 kDa		7.79	7.79	7.79	7.95	7.93	8.36	7.81	7.86	7.64	7.91	7.59	7.92	7.73	7.6	7.56	8.1	7.61	7.79	7.96	7.78	7.85	8.07	8.03	7.38
Protein disulfide-isomerase TMX3	Q96JJ7	52 kDa	TRUE	7.82	7.82	7.82	7.97	7.5	7.91	8.09	8	8.27	8.08	7.75	7.83	7.89	7.49	8.15	7.9	7.36	7.84	7.71	7.5	7.98	7.86	7.51	7.93
SH3 and multiple ankyrin repeat domains protein 3	Q9BYB0	186 kDa	TRUE	7.71	7.71	7.71	7.77	7.85	7.77	7.61	7.68	7.84	7.91	8.06	7.9	7.64	7.97	7.64	7.86	8.34	8.41	7.9	7.97	8.01	7.58	7.8	7.53
Neurofibromin	P21359	319 kDa	TRUE	8.22	8.22	8.22	8.11	7.51	7.9	8.06	7.44	7.93	8.2	7.7	7.03	7.77	7.58	8.19	7.97	7.32	7.72	7.87	7.92	8.3	7.69	7.25	8.1
Poly [ADP-ribose] polymerase 1	P09874	113 kDa	TRUE	8.19	8.19	8.19	8.06	8.75	7.45	7.89	7.79	7.39	7.47	8.06	7.26	8.17	8.6	7.88	7.78	7.69	7.22	7.79	8.07	7.38	7.84	7.8	7.47
Dolichyl-diphosphooligosaccharide--protein glycosyltransferase 48 kDa subunit	P39656	51 kDa		8.05	8.05	8.05	8.14	7.57	7.71	8.02	7.69	7.89	8.04	7.85	7.53	8.42	7.41	8.07	8.08	7.71	7.69	8.37	7.22	7.57	8.34	7.51	7.46
Kinesin-like protein KIF3A	Q9Y496	80 kDa	TRUE	7.86	7.86	7.86	7.52	7.56	8.11	7.51	7.95	8.18	7.46	8.1	8.08	7.44	8.12	8.19	7.73	7.89	8.32	7.38	7.28	8.44	7.31	7.96	8.33
Cluster of C-Jun-amino-terminal kinase-interacting protein 3	Q9UPT6	147 kDa	TRUE	7.83	7.83	7.83	7.77	7.82	7.95	8.08	8.2	8.11	7.78	7.76	7.73	7.86	7.88	8.01	7.73	7.65	7.73	7.56	7.73	7.59	8	7.87	8.18
Latrophilin-3	Q9HAR2	162 kDa	TRUE	7.67	7.67	7.67	7.5	7.79	7.54	7.89	8.26	8.13	7.8	7.93	7.96	7.84	8.09	8	7.75	8.3	8.14	7.75	7.84	7.8	7.63	7.9	7.87
Rab3 GTPase-activating protein catalytic subunit	Q15042	111 kDa	TRUE	8.05	8.05	8.05	7.73	7.77	7.9	8.04	8.01	7.99	7.74	7.55	8.18	7.74	8	7.85	7.53	7.64	7.81	7.7	7.77	7.9	8.03	7.88	7.99
Calcium/calmodulin-dependent 3',5'-cyclic nucleotide phosphodiesterase 1B	Q01064	61 kDa	TRUE	8.26	8.26	8.26	7.73	7.9	7.43	7.9	7.9	8.13	8.41	8.09	8.41	7.88	7.34	7.82	7.9	8.5	8.38	7.65	7.34	7.39	7.33	6.82	7.91
Cluster of Clavesin-2	Q5SYC1	38 kDa	TRUE	7.84	7.84	7.84	7.33	7.78	7.74	7.42	8.14	7.85	8.01	8.51	8.26	7.93	8.02	7.46	7.86	8.22	7.8	8.22	8.44	8.41	7.22	7.32	7.52
Endophilin-B1	Q9Y371	41 kDa	TRUE	7.67	7.67	7.67	7.88	7.37	7.9	8.44	7.92	7.81	7.89	8.08	7.75	7.97	7.27	7.77	7.75	7.44	8.41	8.16	8.19	8.2	8.33	7.72	7.89
Charged multivesicular body protein 5	Q9NZZ3	25 kDa		7.8	7.8	7.8	7.55	7.56	7.93	8.36	8.52	8.15	7.49	7.56	7.7	7.95	8.02	7.68	7.65	7.83	7.79	8.03	8.16	7.78	7.85	8.12	8.07
Cluster of Voltage-dependent L-type calcium channel subunit beta-4	O00305	58 kDa	TRUE	8.22	8.22	7.46	7.63	7.79	8.5	7.7	7.69	8.29	7.89	7.49	8.31	7.45	7.82	8.26	7.97	7.51	8.45	7.32	7.69	8.36	7.67	7.72	7.81
Complement component 1 Q subcomponent-binding protein, mitochondrial	Q07021	31 kDa		7.88	7.88	7.88	7.91	7.79	7.85	7.71	7.74	7.79	8.03	7.98	7.99	7.9	7.91	8.08	7.81	7.68	8.1	7.85	7.97	7.99	7.61	7.87	8.02
Endonuclease domain-containing 1 protein	O94919	55 kDa		7.87	7.87	7.87	7.96	7.77	7.92	7.95	8.01	8.04	7.72	7.45	7.72	8.16	8.08	7.97	7.73	7.32	7.58	7.77	7.78	7.45	8.59	8.43	8.43
Double-stranded RNA-specific adenosine deaminase	P55265	136 kDa		8.02	8.02	8.02	8.43	8.24	7.84	7.91	8	7.48	7.91	7.8	7.47	8.31	8.15	7.81	8.1	7.67	7.22	8.08	7.91	7.47	8.26	7.94	7.41
Eukaryotic translation initiation factor 3 subunit F	O00303	38 kDa		8.24	8.24	8.24	7.58	8.41	7.59	7.94	8.26	7.66	7.86	7.92	7.53	8.01	8.11	7.67	7.04	7.65	7.41	7.91	8.09	7.72	7.9	8.61	7.92
Cold shock domain-containing protein E1	O75534	89 kDa		8.08	8.08	8.08	7.78	7.6	8.42	7.77	7.57	8.26	7.58	7.64	8.56	7.6	7.76	8.04	7.87	7.81	7.89	7.51	7.75	8.31	7.75	7.66	8.15
Peptidyl-prolyl cis-trans isomerase FKBP8	Q14318	45 kDa		7.97	7.97	7.97	7.76	7.86	7.77	7.67	8.11	7.84	7.92	8.07	8.07	7.73	7.99	7.98	7.75	7.91	8.01	8.02	8.12	7.82	7.49	8.05	7.72
Plexin-B2	O15031	205 kDa	TRUE	7.9	7.9	7.9	7.57	8.2	7.94	8.19	8.45	8.52	7.84	7.73	8.14	7.63	7.57	7.83	7.97	7.92	7.61	8.17	7.7	7.95	7.74	7.6	7.82
40S ribosomal protein S6	P62753	29 kDa	TRUE	7.99	7.99	7.99	8.05	7.9	8.3	7.87	7.43	7.85	8.2	7.9	7.69	8.17	8.25	8.32	7.92	7.46	7.21	8.04	8.02	8.09	7.86	7.69	7.65
MOSC domain-containing protein 2, mitochondrial	Q969Z3	38 kDa		7.81	7.81	7.81	7.85	7.76	8	7.5	8.01	7.56	8.02	7.92	7.84	7.81	7.56	7.83	8.03	8.21	8.36	8.14	8.3	8.38	7.98	7.73	7.73
Agrin	O00468	215 kDa	TRUE	8.18	8.18	8.18	8.24	8.37	8.23	7.74	7.86	7.57	8.33	8.13	8.04	7.95	7.95	7.87	7.73	7.76	7.61	7.85	7.88	7.76	7.52	7.48	7.54
Lipid phosphate phosphohydrolase 3	O14495	35 kDa		7.39	7.39	7.39	8.15	8.25	7.9	8.51	8.22	7.9	8.2	8.14	7.85	7.92	7.64	7.45	7.85	8.19	7.67	8.44	8.46	7.78	7.92	8.17	7.21
COP9 signalosome complex subunit 5	Q92905	38 kDa		8.14	8.14	8.14	7.89	8.13	7.65	7.98	7.92	8.12	8.09	7.92	8.15	7.84	7.09	7.52	8.13	7.89	7.66	8.09	8.1	7.91	7.78	7.77	7.97
Tripeptidyl-peptidase 2	P29144	138 kDa		7.88	7.88	7.88	8.29	7.94	7.6	8.22	8.14	7.75	7.93	7.74	7.67	8.19	7.72	7.6	7.49	7.68	7.49	8.19	7.98	8.47	8.26	8.12	8.13
Cluster of Cytochrome b-c1 complex subunit Rieske, mitochondrial	P47985	30 kDa	TRUE	7.73	7.73	7.73	7.81	8.08	7.92	7.83	7.86	7.77	7.93	7.98	8.1	7.94	7.74	7.94	8.01	8.07	7.69	8.2	8.07	8.11	7.9	8.07	8.12
Cluster of Alpha-centractin	P61163	43 kDa	TRUE	7.99	7.94	7.98	7.61	8.1	8.06	7.66	7.84	8.04	7.75	8.13	7.84	8.07	8.23	8.14	7.78	7.65	7.77	7.74	7.98	8	8.03	7.9	8.12
MAP kinase-activating death domain protein	Q8WXG6	183 kDa	TRUE	8.03	8.03	8.03	7.63	7.85	7.98	7.9	7.79	7.75	7.82	8.29	7.99	7.49	8.16	7.98	7.81	8.08	7.92	8.09	8.29	8.06	7.67	7.89	7.85
Protein lunapark	Q9C0E8	48 kDa		7.89	7.89	7.89	8.27	7.99	8.02	8.03	7.93	7.17	7.86	7.52	7.9	8.04	7.91	7.95	8.01	7.99	8.27	7.71	7.66	8.39	8.21	7.95	7.94
Seizure 6-like protein 2	Q6UXD5	98 kDa		7.91	7.91	7.91	8.26	7.76	7.8	8.27	7.68	8.36	8.49	7.6	7.68	8.34	7.74	7.7	7.34	7.51	7.92	8.05	7.85	8.24	7.92	8.02	8.23
[Pyruvate dehydrogenase [acetyl-transferring]]-phosphatase 1, mitochondrial	Q9P0J1	61 kDa		8.11	8.11	8.11	7.74	7.56	7.75	8.25	7.34	8.15	8.25	7.62	8.52	7.76	7.74	7.74	8.32	8	8.17	7.47	8.18	8.22	7.83	7.74	7.93
GrpE protein homolog 1, mitochondrial	Q9HAV7	24 kDa		7.83	7.83	7.83	7.82	7.65	7.8	8.19	8.05	7.89	8.14	8.24	7.68	8	7.47	7.96	7.94	8.34	7.94	8.01	8.02	7.85	8.15	7.99	8.01
Elongation factor 1-delta	P29692	31 kDa	TRUE	8.01	8.01	8.01	7.83	7.98	8.33	7.79	7.9	7.9	7.6	7.9	7.92	7.65	8.03	8.17	7.64	7.69	7.71	8.09	7.91	7.93	8.26	8.01	8.37
LIM and calponin homology domains-containing protein 1	Q9UPQ0	122 kDa	TRUE	7.93	7.93	7.93	7.96	7.38	7.72	8.96	7.96	7.68	7.68	7.95	7.52	8.88	7.6	7.76	8.69	7.69	7.61	8	7.8	7.8	8.29	8.09	7.91
Ras-related protein Rab-5C	P51148	23 kDa	TRUE	7.83	7.83	7.83	8.1	7.79	7.9	8.09	7.82	7.86	8.17	7.95	7.81	7.98	7.82	7.78	8.18	8.15	8.05	8.17	7.99	7.98	8.11	7.9	7.72
Cluster of Ras-related protein Rab-31	Q13636	22 kDa	TRUE	7.8	7.8	7.8	7.84	8.17	7.84	7.93	8.41	7.7	7.98	8.22	7.82	7.81	7.92	7.4	7.75	8.2	7.67	8.27	8.65	8.06	7.82	8.49	7.59
Myotubularin-related protein 5	O95248	208 kDa	TRUE	8.11	8.11	8.11	7.98	7.78	8.14	7.67	7.82	8.07	8.1	7.97	8.2	7.77	8.09	8.07	7.84	7.9	8.32	7.89	7.84	7.97	7.55	7.65	8.01
Cluster of Rho guanine nucleotide exchange factor 7	Q14155	90 kDa	TRUE	8.18	8.18	8.18	7.98	7.69	7.9	8.17	7.95	7.99	8.11	7.98	7.54	7.99	7.91	7.84	8.1	7.64	7.78	8.22	7.93	8.06	8	7.68	7.97
Cluster of Liprin-alpha-2	O75334	143 kDa	TRUE	7.96	8.1	7.88	7.74	7.88	7.65	7.58	7.79	8.19	8.51	8.28	8.24	8.04	7.9	8.01	8	8.07	7.91	7.97	8.04	7.88	7.89	7.73	7.78
Guanylate cyclase soluble subunit alpha-2	P33402	82 kDa		7.95	7.95	7.95	7.73	8.26	7.88	8.27	7.79	7.9	7.57	8.09	8	7.96	7.92	7.64	7.7	8.09	7.98	8.08	8.31	7.99	7.91	8.15	7.97
Cluster of Tyrosine-protein kinase Fyn	P06241	61 kDa	TRUE	7.73	8.51	8.2	7.73	8.22	7.68	8.18	8.36	8.08	7.91	8.74	8.08	7.68	8.24	7.96	8.07	8.25	7.85	7.73	7.84	7.49	7.14	7.75	7.69
3-hydroxyacyl-CoA dehydrogenase type-2	Q99714	27 kDa		8.03	8.03	8.03	7.88	7.62	8	8.13	8.16	7.89	8.07	8.05	8.08	7.87	7.64	7.78	8.05	7.8	7.96	8.17	8	8.14	8.08	7.75	7.9
Triple functional domain protein	O75962	347 kDa	TRUE	7.86	7.86	7.86	7.72	8.04	7.83	8.22	8.11	7.66	7.65	7.95	8.07	7.81	7.93	7.98	8.17	8.09	8.16	7.89	7.85	8.48	8.06	7.94	8
D-beta-hydroxybutyrate dehydrogenase, mitochondrial	Q02338	38 kDa	TRUE	7.71	7.71	7.71	7.77	7.99	7.67	7.76	7.97	7.91	8.05	8.05	7.92	7.64	7.9	7.77	8.09	8.43	8.16	8.46	8.23	8.24	8.16	7.98	7.91
Nesprin-1	Q8NF91	1011 kDa	TRUE	7.96	7.96	7.96	8.03	7.74	7.8	8.14	8.18	8.01	7.87	7.72	8.01	8.24	7.64	7.89	8.09	8.07	7.99	7.96	8.04	8.09	8.18	7.79	7.84
Protein SEC13 homolog	P55735	36 kDa		8.1	8.1	8.1	7.77	8.07	7.91	7.96	8.23	8.01	7.89	8.36	7.8	7.87	7.96	8	7.89	7.78	7.68	7.88	7.95	7.88	7.81	8.21	8.04
Echinoderm microtubule-associated protein-like 2	O95834	71 kDa		7.52	7.52	7.52	7.7	8.49	8.08	8.64	9.14	8.13	7.89	8.47	7.82	8.14	7.69	7.61	8.15	8.33	7.69	8.45	8.07	7.51	7.67	7.55	7.61
Exportin-1	O14980	123 kDa	TRUE	8.26	8.26	8.26	7.92	8.1	7.57	7.82	8.06	7.97	8.32	8.46	7.88	8.09	8.16	8.06	7.81	8.07	7.22	7.8	7.99	7.82	8.28	7.82	7.49
Protein piccolo	Q9Y6V0	553 kDa	TRUE	8.03	8.03	8.03	7.86	7.69	7.61	7.79	7.63	8.1	8.25	8.03	8.23	8.08	7.78	8.23	8.3	8.33	8.5	8.16	7.57	7.65	8.09	7.45	8.14
WD repeat and FYVE domain-containing protein 1	Q8IWB7	46 kDa		8.22	8.22	8.22	7.83	8.01	7.4	8.06	8.25	7.98	8.14	7.47	8.31	8.16	8.48	8.18	7.39	8.23	8.31	8.02	7.76	7.86	7.86	7.55	7.65
Kinesin-like protein KIF1A	Q12756	191 kDa	TRUE	8.23	8.23	8.23	7.82	7.81	7.94	8.14	8.23	8.26	8.19	7.7	8.11	7.96	7.94	7.99	7.76	7.92	8.02	8.1	7.88	7.76	7.82	7.73	7.91
cAMP-dependent protein kinase type II-alpha regulatory subunit	P13861	46 kDa	TRUE	7.88	7.88	7.88	8.05	7.95	7.86	8.02	8.15	7.97	8.21	8.06	8.1	8.09	8.04	7.92	8.03	8.04	7.83	8.14	8.06	8.06	7.92	7.9	7.84
Enhancer of mRNA-decapping protein 4	Q6P2E9	152 kDa	TRUE	8.01	8.01	8.01	8.38	8.53	7.97	8.49	8.74	8.3	8.11	8.05	7.91	8.3	7.61	7.54	7.72	8.04	7.97	7.53	7.93	7.69	7.68	7.7	7.8
BAG family molecular chaperone regulator 3	O95817	62 kDa		7.79	7.79	7.79	7.28	7.83	6.58	8.21	8.21	7.86	8.41	8.51	8.54	8.19	7.95	7.68	7.84	7.77	7.61	8.45	8.66	8.42	8.07	8.61	8.02
Ig kappa chain V-IV region Len	P01625	13 kDa		8.04	8.04	8.04	7.4	7.92	8.04	7.92	7.89	8.32	8.14	8.05	8.86	7.55	8.32	8.26	7.76	8.23	7.75	8.08	7.82	8.21	7.76	7.88	7.88
Toll-interacting protein	Q9H0E2	30 kDa		7.99	7.99	7.99	7.97	7.64	7.9	7.98	8.14	8.07	8.29	8.54	8.1	8.08	8.03	8.11	7.94	7.87	7.84	7.66	8.09	7.85	8.08	7.99	8.11
Actin-related protein 2/3 complex subunit 5-like protein	Q9BPX5	17 kDa	TRUE	8.13	8.13	8.13	8.07	8.17	8.01	8.11	7.96	7.89	7.63	7.76	7.86	8.09	8.26	8.08	7.94	7.94	8.11	8.02	8.1	8.01	8.02	8.05	7.84
Constitutive coactivator of PPAR-gamma-like protein 1	Q9NZB2	122 kDa	TRUE	8.01	8.01	8.01	7.63	8.22	8.08	8.19	7.73	7.73	8.49	8.06	8.13	8.08	8.31	8	7.74	7.68	7.98	8	8.34	8.16	7.86	8.07	7.86
Dynein light chain roadblock-type 1	Q9NP97	11 kDa		8.15	8.15	8.15	7.77	7.06	8.09	8.22	8.91	8.15	7.39	8.48	8.11	7.85	7.34	8.18	7.8	7.71	7.85	7.62	7.87	8.03	8.36	8.47	8.77
Methyltransferase-like protein 7A	Q9H8H3	28 kDa		8.04	8.04	8.04	8.1	8.04	8.39	7.93	8.1	7.98	7.86	8.01	7.79	8.06	8.09	7.92	7.87	7.95	7.66	8.21	8.47	8.21	7.89	8.17	7.67
ADP-ribosylation factor-like protein 15	Q9NXU5	23 kDa		8	8	8	7.74	7.79	8.05	7.96	8.03	8.46	7.95	7.79	8.27	8.15	7.87	8.12	7.92	7.6	8.36	7.99	7.94	8.33	8.13	7.95	8.22
Vacuolar protein sorting-associated protein 13A	Q96RL7	360 kDa	TRUE	8.16	8.16	8.16	8.29	8.1	7.99	8.24	8.21	7.81	8.2	8.1	7.33	8.04	8.37	7.75	8.23	8.31	7.4	8.15	8.18	7.54	8.2	8.08	7.69
Mitochondrial import inner membrane translocase subunit TIM50	Q3ZCQ8	40 kDa	TRUE	7.91	7.91	7.91	8.04	7.72	7.73	8.11	7.88	6.75	8.12	8.24	8.62	7.82	7.98	8.16	7.99	8.32	8.56	7.66	7.74	8.59	8.08	8.07	8.78
Long-chain-fatty-acid--CoA ligase 3	O95573	80 kDa	TRUE	7.55	7.55	7.55	9.07	7.83	7.91	8.53	7.08	7.97	8.75	7.73	7.73	8.52	7.68	8.04	8.65	7.8	8.01	8.53	7.74	8.14	8.52	7.78	8.17
IQ motif and SEC7 domain-containing protein 1	Q6DN90	108 kDa	TRUE	8	8	8	7.94	7.88	7.99	7.89	8.19	8.16	7.96	8.38	8.05	7.86	8.09	7.98	8.17	8.15	8.24	7.87	8.12	8.29	7.83	7.84	7.96
116 kDa U5 small nuclear ribonucleoprotein component	Q15029	109 kDa	TRUE	8.26	8.26	8.26	8.21	8.13	8.13	7.99	7.76	8.23	8.22	8.06	8.05	8	7.95	8.04	8.15	7.82	8.11	7.92	7.48	8.04	7.98	7.6	8.3
Disheveled-associated activator of morphogenesis 2	Q86T65	124 kDa	TRUE	8.09	8.09	8.09	8.01	7.89	7.8	7.71	7.64	7.72	7.97	7.87	7.65	8.23	8.05	8.01	7.9	7.33	7.74	8.4	8.1	8.28	8.93	8.64	8.88
Glutaredoxin-related protein 5, mitochondrial	Q86SX6	17 kDa		8.08	8.08	8.08	8.02	7.62	7.85	8.7	8.86	8.33	8.25	7.95	8.03	7.98	7.82	7.48	7.93	8.11	7.68	8.37	8.22	8.04	7.94	7.68	7.96
N-terminal EF-hand calcium-binding protein 1	Q8N987	41 kDa		8.1	8.1	8.1	7.14	7.95	9.66	7.52	8.08	7.55	7.54	8.18	8.88	6.87	7.27	8.68	7.45	7.59	9.25	7.64	7.88	9.38	7.27	8.14	8.88
Potassium voltage-gated channel subfamily A member 2	P16389	57 kDa	TRUE	8.04	8.04	8.04	8.34	7.8	8.1	8.06	8.06	8.19	8.24	8.09	8.08	8.13	7.59	8.1	8	7.69	7.76	8.14	8	8.18	8.06	8.18	8.2
Endoplasmic reticulum metallopeptidase 1	Q7Z2K6	100 kDa		8.27	8.27	8.27	8.01	7.72	8.56	7.81	7.97	8.25	7.66	7.43	8.35	8.24	8.19	8.82	7.5	7.2	8.26	7.27	7.94	8.12	8.15	8.04	8.83
Cluster of Glutamate receptor 3	P42263	101 kDa	TRUE	7.92	7.79	7.95	8.17	7.82	7.97	8.24	7.73	8.38	8.15	7.75	8.22	8.67	7.95	7.83	8.37	8.11	8.16	8.4	7.88	7.96	8	7.7	8.03
Choline transporter-like protein 1	Q8WWI5	73 kDa		8.09	8.09	8.09	7.94	7.9	7.97	8.27	8.01	7.89	7.92	7.81	7.9	8.1	8.15	8.16	7.77	7.91	7.79	8.06	7.94	7.73	8.58	8.52	8.61
Dickkopf-related protein 3	Q9UBP4	38 kDa		7.98	7.98	7.98	7.87	8.06	7.4	8.77	8.3	8.27	7.72	7.72	7.83	7.95	8.13	7.63	7.92	8.02	8.09	7.85	8.45	7.94	8.28	8.85	8.29
Interferon-induced, double-stranded RNA-activated protein kinase	P19525	62 kDa		8.56	8.56	8.56	8.24	8.27	8.42	7.97	8	7.39	7.86	8.06	7.91	7.85	8.11	8.12	8.38	7.79	7.86	8.31	8.21	7.12	7.39	7.82	8.6
Neural Wiskott-Aldrich syndrome protein	O00401	55 kDa		7.99	7.99	7.99	8.22	7.52	8.14	7.78	7.53	8.15	8.32	8.03	8.36	8.04	8.46	8.24	7.94	7.75	8.14	7.98	8.1	8.15	8.41	7.8	8.33
Cullin-3	Q13618	89 kDa	TRUE	7.98	7.98	7.98	7.97	7.86	7.58	8.31	8.22	8.16	7.96	8.25	8.11	8.07	8.08	7.9	8.06	7.93	8.04	8.27	8.19	8.51	8.05	8.07	7.87
Pre-B-cell leukemia transcription factor-interacting protein 1	Q96AQ6	81 kDa	TRUE	8.17	8.17	8.17	7.82	8.01	7.9	8.21	8	7.65	8.07	8.03	8.16	7.82	7.99	7.58	8.43	7.85	8.01	8.19	8.54	8.26	8.24	8.03	8.14
Ankyrin repeat and FYVE domain-containing protein 1	Q9P2R3	128 kDa		8.22	8.22	8.22	7.76	8.08	7.85	8.11	8.08	8.54	7.73	8.12	7.55	7.99	8.11	8.03	8.08	8.01	8.01	7.96	8.02	8.25	8.16	8.08	8.3
Armadillo repeat-containing protein 1	Q9NVT9	31 kDa	TRUE	7.96	7.96	7.96	8.02	8.07	7.66	8.15	7.94	8.16	8.12	7.75	8.22	7.98	8.08	7.78	7.85	8.28	8.32	8.1	8.04	8.2	8.07	8.25	8.61
Leucine-rich repeat-containing protein 40	Q9H9A6	68 kDa		8.32	8.32	8.32	8.14	8.06	7.72	8.48	7.68	7.77	8.39	7.93	8.01	8.22	7.59	7.79	8.36	8.25	7.95	8.46	7.86	7.56	8.04	8.14	8.18
Putative ATP-dependent RNA helicase DHX30	Q7L2E3	134 kDa		8.17	8.17	8.17	7.73	8.44	8	7.58	7.98	8.25	7.53	8.47	7.93	8.08	8.42	8.16	7.35	8.03	7.76	8.17	8.42	8.46	7.83	8.13	8.33
F-actin-capping protein subunit alpha-2	P47755	33 kDa	TRUE	7.88	7.88	7.88	7.83	7.93	8.11	8.21	8.07	8.39	8	8.09	8.17	8.03	8.11	8.43	7.97	8.16	8.15	8.04	8	8.42	7.81	7.84	8.17
TOM1-like protein 2	Q6ZVM7	56 kDa	TRUE	8.17	8.17	8.17	7.97	7.87	8.15	7.81	8.06	8.05	7.96	8.01	8.35	8.35	8.15	8.23	7.93	7.94	8.11	8.12	8.23	7.8	8.03	8.03	8
ATP-dependent RNA helicase A	Q08211	141 kDa		8.22	8.22	8.22	7.94	8.16	8.16	8.15	8.12	8.26	7.99	7.97	8.16	8.12	8.16	8.2	7.79	7.84	7.93	7.87	8.12	8.05	7.9	8.07	8.07
Acetyl-coenzyme A synthetase 2-like, mitochondrial	Q9NUB1	75 kDa	TRUE	8.04	8.04	8.04	8.13	7.88	7.9	7.89	8.34	7.88	8.16	8.55	8.18	8.03	7.82	7.56	7.44	8.26	8.15	7.92	8.26	8.47	8.07	8.44	8.36
COP9 signalosome complex subunit 8	Q99627	23 kDa		8.36	8.36	8.36	8.29	8	7.95	8.24	8.1	7.8	7.83	7.71	8.1	8.21	8.3	8.14	8.08	7.99	7.91	8.01	8.04	7.95	8.06	8.16	7.89
Rootletin	Q5TZA2	229 kDa	TRUE	7.45	7.45	7.45	8.64	8	7.85	8.64	7.93	7.66	9.91	8.01	7.18	8.19	8.05	8.29	9.06	7.67	7.41	8.24	7.84	7.59	9.61	7.85	7.87
Rab3 GTPase-activating protein non-catalytic subunit	Q9H2M9	156 kDa		8.26	8.26	8.26	7.94	7.96	7.85	8.08	8.17	7.93	8.26	8.12	8.07	8.21	8.04	8.06	8.25	8.06	7.94	8.24	8.19	7.84	8.06	7.82	8.04
SH3 and multiple ankyrin repeat domains protein 2	Q9UPX8	159 kDa	TRUE	8.11	8.11	8.11	8.02	8.13	7.94	7.48	8.23	8	8.36	8.42	7.97	8.09	8.31	7.84	8.15	8.2	7.96	7.86	8.19	7.81	8.2	8.42	8.14
Diphthine synthase	Q9H2P9	32 kDa	TRUE	11.9	11.9	0	0	11.7	12.8	0	12.2	12.8	0	12.3	12	0	11.8	12.1	0	12.1	12.1	0	12.3	12.1	0	11.8	12.2
Cluster of Serine/threonine-protein phosphatase 2A 56 kDa regulatory subunit delta isoform	Q14738	70 kDa	TRUE	8.32	8.32	8.32	8.19	8.03	7.86	8.27	7.59	8.24	8.32	7.84	8.31	8.07	7.93	8.17	8.3	8.1	8.27	8.27	7.72	8.04	8.05	7.7	7.9
Neurobeachin	Q8NFP9	328 kDa	TRUE	8.4	8.4	8.4	7.97	7.81	7.56	8.08	8.18	8.28	8.69	8.68	7.93	8.11	8.39	7.74	7.93	8.05	7.96	8.01	8.55	8.01	7.17	7.93	7.93
Twinfilin-1	Q12792	40 kDa		8.2	8.2	8.2	7.98	8.24	7.89	8.04	7.99	8.44	8.28	8.25	8.5	8.15	8.01	7.65	8.28	7.94	7.61	8.15	7.98	8.08	8.16	7.89	8.08
Atlastin-2	Q8NHH9	66 kDa	TRUE	8.13	8.13	8.13	8.2	8.11	8.21	7.79	8.51	8.04	7.54	7.94	7.86	7.94	8.5	8.48	7.77	8.13	8.38	7.85	8.13	8.08	7.97	8.08	8.35
Lupus La protein	P05455	47 kDa		8.65	8.65	8.65	8.58	7.67	8.03	8.25	8.27	8.2	8.84	8.3	8.03	7.94	8.17	8.06	7.9	7.56	7.73	8.36	8.04	7.88	7.83	7.25	7.52
Nuclear mitotic apparatus protein 1	Q14980	238 kDa	TRUE	8.06	8.06	8.06	8.06	8.04	8.02	8.18	8.1	8.3	8.22	8.13	8.25	8.04	7.98	8.15	7.85	7.87	8.26	7.75	8.01	7.92	8.12	8.47	8.5
Glycogen synthase kinase-3 alpha	P49840	51 kDa	TRUE	8.46	8.46	8.46	7.38	7.86	8.4	7.7	8.11	8.28	8	8.26	8.35	7.78	8.28	8.13	7.66	8.24	8.17	8.08	8.2	8.02	7.68	7.89	8.56
40S ribosomal protein S28	P62857	8 kDa		7.74	7.74	7.74	8.41	7.85	9.06	8.3	7.93	8.35	7.77	7.46	8.01	8.53	8.09	8.83	7.9	7.24	8.03	8.15	8.25	8.48	7.87	7.98	8.75
Arfaptin-2	P53365	38 kDa		8.39	8.39	8.39	8.22	8.17	7.95	8.26	8.02	8.14	8.06	8.64	8.16	8.16	8.15	8.25	7.91	7.6	7.76	7.66	8.13	8.09	8.1	7.99	8.17
Synaptotagmin-12	Q8IV01	47 kDa		8.38	8.38	8.38	7.97	8.19	8.2	8.31	8.28	7.89	8	8.28	8.21	8.07	8.16	7.89	7.98	7.94	8.16	8.25	8.3	8.08	7.97	7.8	7.78
Ras-related protein R-Ras2	P62070	23 kDa		8.23	8.23	8.23	8.27	7.22	7.81	8.59	8.08	8.51	8.64	8.14	8.85	8.25	7.88	7.98	8.27	7.53	8.34	8.33	7.8	7.96	8.1	8.17	7.46
Ubiquinone biosynthesis monooxygenase COQ6	Q9Y2Z9	51 kDa		8.27	8.27	8.27	8.63	8.02	7.88	8.06	7.74	7.78	8.43	8.27	8.34	7.87	7.96	7.67	8.93	7.55	8.04	9.02	8.21	7.49	8.29	7.72	8.2
WD repeat-containing protein 7	Q9Y4E6	164 kDa	TRUE	8.22	8.22	8.22	8.13	8.21	7.96	8.1	8.29	8.17	8.08	8.26	7.85	8.1	7.95	8.07	8.09	8.06	8.05	8.27	8.32	8.1	8.14	8.07	8
Cluster of Probable phospholipid-transporting ATPase IIA	O75110	119 kDa	TRUE	8.08	8.08	8.08	7.95	8.11	8.8	7.75	8.32	7.95	7.56	8.05	8.55	8.35	8.28	8.3	7.95	8.02	8.36	7.69	8.09	8.15	7.85	8.29	8.47
Kinectin	Q86UP2	156 kDa	TRUE	8.32	8.32	8.32	8.43	8.28	8.29	8.14	7.8	7.68	8.16	7.62	7.76	8.36	8.16	8.08	7.81	7.68	7.45	8.33	8.17	8.26	8.86	8.37	8.65
Synaptic vesicle membrane protein VAT-1 homolog-like	Q9HCJ6	46 kDa		8.22	8.22	8.22	8.24	7.75	8.05	8.85	7.04	8.3	8.55	7.53	8.27	8.67	7.34	8.43	8.39	8.64	8.8	8.32	7.17	8.12	8.27	7.66	8.35
N(G),N(G)-dimethylarginine dimethylaminohydrolase 2	O95865	30 kDa	TRUE	7.95	7.95	7.95	8.24	7.73	7.84	8.58	8.2	8.2	8.36	7.76	8.05	8.48	7.87	7.87	8.31	7.59	7.92	8.65	7.92	8	8.87	8.55	8.6
COP9 signalosome complex subunit 3	Q9UNS2	48 kDa		8.47	8.47	8.47	8	8.4	7.96	8.28	8.58	7.96	7.95	8.31	8.17	8.13	8.34	7.67	8.16	8.29	7.83	8.01	8.15	7.68	8.15	8.16	7.85
Antithrombin-III	P01008	53 kDa	TRUE	8.59	8.59	8.59	8.29	8.07	8.28	7.84	7.65	8.06	8.34	8.76	8.62	8.14	8.09	8.34	8.12	8.24	8.21	7.38	7.1	7.67	8.07	8.13	8.3
ER membrane protein complex subunit 1	Q8N766	112 kDa		8.22	8.22	8.22	8.18	7.92	8.62	7.92	7.72	8.43	7.95	7.84	8.12	8.06	8.01	8.48	8.41	7.82	8.72	8.08	8.15	8.41	7.9	7.53	8.59
Cysteine-rich with EGF-like domain protein 1	Q96HD1	45 kDa		7.91	7.91	7.91	8.44	8.04	8.16	8.16	8.61	7.62	8.13	7.94	7.95	8.45	8.62	8.19	8.34	8.38	7.98	8.65	8.35	7.91	8.11	7.79	8.04
Casein kinase II subunit alpha'	P19784	41 kDa	TRUE	8.38	8.38	8.38	8.32	8.08	8.21	7.92	7.64	7.92	8.02	8.03	8.15	8.15	8.05	8.03	7.87	8.41	8.38	8.37	8.08	8.5	7.71	8.17	8.46
Sorting nexin-4	O95219	52 kDa		8.43	8.43	8.43	7.82	7.67	8.12	8.19	8.09	8.31	8.22	7.97	8.27	7.93	8.06	8.23	8.15	8.32	8.4	8.1	8.06	8.32	8.39	7.69	8.12
Vesicular integral-membrane protein VIP36	Q12907	40 kDa		8	8	8	8	8.9	7.96	7.23	8	8.15	8.86	8.67	8.16	7.65	8.13	7.71	8.27	8.68	7.99	8.5	8.07	8.02	8.76	8.32	7.73
Tropomodulin-1	P28289	41 kDa	TRUE	7.99	7.99	7.99	8.3	7.84	7.79	8.28	8.22	8.28	8.47	8.3	8.32	8.24	7.97	8.03	8.16	8.06	8.05	8.36	8.03	8.21	8.51	8.01	8.38
Protein rogdi homolog	Q9GZN7	32 kDa		8.38	8.38	8.38	7.92	8.07	8.24	8.13	8.23	8.31	7.78	8.3	8.17	8.01	8.13	7.89	8.13	8.4	7.64	8.37	8.4	8.28	7.92	8.2	8.24
NADH dehydrogenase [ubiquinone] iron-sulfur protein 7, mitochondrial	O75251	24 kDa		8.05	8.05	8.05	8.02	8.09	7.91	7.94	7.95	7.66	8.18	8.32	8.25	8.04	7.99	7.78	8.25	8.24	8.32	8.46	8.85	8.78	8.16	8.37	8.29
Cluster of Engulfment and cell motility protein 1	Q92556	84 kDa	TRUE	8.4	8.4	8.4	8.41	7.86	8.17	8.31	8.25	8.08	8.31	7.9	7.97	8.61	8.07	8.42	8.04	7.55	7.89	7.93	7.42	7.72	8.89	8.42	8.62
DnaJ homolog subfamily B member 2	P25686	36 kDa	TRUE	8.21	8.21	8.21	7.9	7.9	8.19	8.2	8.31	8.23	8.15	8.16	8.34	8.11	8.28	8.25	8.13	8.18	8.32	8.05	7.91	8.17	8.02	8.25	8.39
Interleukin enhancer-binding factor 3	Q12906	95 kDa	TRUE	8.01	8.01	8.01	8.45	8.37	8.23	8.01	8.17	8	7.94	7.88	7.79	8.6	8.62	8.6	8.1	7.93	7.99	8.39	8.24	8.22	8.4	8.19	8.01
Autophagy-related protein 9A	Q7Z3C6	94 kDa		8.14	8.14	8.14	8.13	8.14	8.52	7.92	7.92	8.74	8.13	7.8	8.43	8.65	8.06	8.19	7.84	7.67	8.61	7.75	8.14	8.29	8.16	8.25	8.59
Protein DEK	P35659	43 kDa		8.39	8.39	8.39	9.04	7.97	8.49	7.61	8.04	7.87	8.43	7.98	8.34	9.05	8.21	8.24	8.32	7.69	7.76	8.58	7.04	7.76	8.65	7.96	8.15
Thy-1 membrane glycoprotein	P04216	18 kDa	TRUE	7.89	7.89	7.89	8	8.08	7.91	8.26	8.31	8.17	8.33	8.29	7.86	8.1	8.24	8.01	8.35	8.41	7.94	8.39	8.47	8.26	8.62	8.47	8.24
Propionyl-CoA carboxylase beta chain, mitochondrial	P05166	58 kDa		8.1	8.1	8.1	8.14	8.57	8.16	7.88	8.34	7.84	8.09	8.5	8.04	8.08	8.16	7.85	8.3	8.45	8.2	8.28	8.59	8.3	8	8.27	8.06
Long-chain fatty acid transport protein 1	Q6PCB7	71 kDa		8.18	8.18	8.18	7.84	8.79	8.31	7.47	8.85	9.03	7.51	8.39	8.84	7.92	8.19	8.59	7	8.58	8.42	7.59	8.6	8.52	6.56	8.25	8.68
Selenium-binding protein 1	Q13228	52 kDa		7.95	7.95	7.95	8	7.88	7.83	8.38	7.82	8.18	8.46	8.6	7.99	8.23	8.02	8.04	8.41	8.66	8.31	8.5	8.67	7.95	8.39	8.24	8.25
Neural cell adhesion molecule L1-like protein	O00533	135 kDa	TRUE	7.92	7.92	7.92	7.92	8.4	8.41	8.31	8.44	8.06	7.84	8.31	7.95	8.17	8.45	8.38	7.76	8.34	8.51	7.9	8.35	8.38	8	8.56	8.53
Serum amyloid P-component	P02743	25 kDa		9.66	9.66	9.66	8.76	8.77	8.63	6.05	8.51	7.13	9.08	8.72	8.57	8.21	8.27	8	6.97	8.16	6.82	6.66	8.32	6.45	8.85	8.99	7.9
SLIT-ROBO Rho GTPase-activating protein 3	O43295	125 kDa	TRUE	8.46	8.46	8.46	7.98	8.22	8.09	8.22	8.04	8.34	8.12	8.26	8.44	8.18	8.02	8.2	8.07	8.14	8.25	8.06	8.22	8.31	8.12	8.04	8.2
Far upstream element-binding protein 1	Q96AE4	68 kDa	TRUE	8.14	8.14	8.14	8.25	8.85	8.44	8.24	8.7	8.04	7.68	8.22	7.63	8.6	9.18	8.49	7.6	7.99	7.15	8.38	7.93	8.32	8.14	8.62	8.03
Histone-binding protein RBBP4	Q09028	48 kDa		8.3	8.3	8.3	8.34	8.5	8.88	8.21	8.31	8.21	8.62	8.41	8.11	7.85	8.7	8.16	7.92	7.51	8.04	8.16	8.35	7.23	8.18	8.26	8.08
Cluster of Aflatoxin B1 aldehyde reductase member 2	O43488	40 kDa	TRUE	8.32	8.32	8.32	8.16	8.06	7.89	8.55	8.49	8.43	8.26	7.9	8.21	8.28	7.88	8.03	8.2	8.05	8.17	8.4	8.36	8.4	8.23	7.97	8.07
Cluster of Intersectin-1	Q15811	195 kDa	TRUE	7.96	8.19	7.87	8.86	8.54	7.71	8.26	8.64	7.34	8.28	8.33	7.7	8.44	8.95	7.8	8.41	8.46	7.31	8.55	8.97	7.96	8.57	8.48	7.45
Cytochrome C oxidase assembly factor 3 homolog, mitochondrial	Q9Y2R0	12 kDa		7.87	7.87	7.87	8.45	8.24	8.49	7.98	7.9	8.35	8.39	8.15	8.08	8.36	8.26	8.23	8.52	8.3	8.56	8.23	8.24	8.39	8.21	8.16	7.93
Large proline-rich protein BAG6	P46379	119 kDa		8.36	8.36	8.36	8.16	7.92	7.6	8.18	8.2	8.13	8.19	7.75	8.78	8.84	8.08	8.54	9.13	8.09	8.25	8.16	7.85	8.68	7.91	7.3	8.25
Interferon-inducible double stranded RNA-dependent protein kinase activator A	O75569	34 kDa	TRUE	8.48	8.48	8.48	8.25	8.28	8.53	7.96	7.63	7.94	8.37	8.07	8.34	8.36	8.13	8.3	8.28	7.79	8.27	8.29	8.14	8.45	8.38	7.77	8.22
Signal transducer and activator of transcription 1-alpha/beta	P42224	87 kDa	TRUE	8.44	8.44	8.44	8.11	7.91	7.65	8.78	8.8	8.68	8.95	8.07	8.38	8.21	7.93	8.06	8.12	7.89	7.62	8.19	7.7	8.08	8.34	8.31	8.09
Elongation factor Ts, mitochondrial	P43897	35 kDa	TRUE	8.07	8.07	8.07	8.81	7.92	8.43	7.86	7.78	8.55	8.51	7.87	8.73	8.15	7.86	7.66	8.41	8.1	8.29	8.9	8.16	8.7	8.74	7.8	7.75
Exocyst complex component 8	Q8IYI6	82 kDa	TRUE	8.32	8.32	8.32	8.55	8.07	8.61	7.88	8.29	8.28	8.27	8.38	7.77	8.56	8.07	8.26	8.07	8.46	7.84	8.24	8.05	8.07	8.34	8.35	7.89
Cluster of Ribose-phosphate pyrophosphokinase 1	P60891	35 kDa	TRUE	8.46	8.54	8.54	8.18	8.17	8.32	8.12	8.03	8.04	8.24	8.2	8.15	8.16	8.51	8.13	8.08	8.04	8.3	7.99	8.19	8.34	8.09	8.28	8.17
Cluster of Transportin-1	Q92973	102 kDa	TRUE	8.28	8.28	8.41	8.31	8.57	8.1	8.09	8.21	8.05	8.26	8.67	7.96	8.54	7.97	8.17	8.29	8.06	7.77	8.31	8.41	8.03	8.35	8.15	8.1
Inverted formin-2	Q27J81	136 kDa	TRUE	8.26	8.26	8.26	7.8	7.51	7.92	8.07	8.88	8.11	8.35	8.49	7.98	7.98	8.16	8.24	8.26	8.25	7.9	7.54	8.58	7.97	8.43	9.53	8.68
N-terminal kinase-like protein	Q96KG9	90 kDa		8.63	8.63	8.63	8.05	8.18	8.19	8.1	8.02	8.15	7.88	7.68	9.13	8.35	8.17	7.44	8.06	8.07	9.71	8.01	7.98	8.47	7.88	7.46	8.58
Prostaglandin reductase 2	Q8N8N7	38 kDa		8.43	8.43	8.43	7.65	8.38	8.12	8.4	8.85	8.45	7.84	8.73	8.79	7.72	8.23	8	6.8	8.25	8.6	7.64	8.14	8.24	8.02	8.75	8.57
Phytanoyl-CoA hydroxylase-interacting protein	Q92561	38 kDa	TRUE	8.57	8.57	8.57	7.94	7.97	7.87	8.17	8.13	8.1	8.63	8.49	8.52	8.19	8.15	7.99	8.33	8.3	8.19	8.28	8.27	8.3	7.95	8.02	7.99
Arf-GAP with GTPase, ANK repeat and PH domain-containing protein 2	Q99490	125 kDa	TRUE	8.18	8.18	8.18	8.4	8.28	8.1	8.04	8.17	7.96	8.31	8.17	8.11	8.72	8.13	8.04	8.26	8.76	8.27	8.56	8	8.16	8.32	8.13	8.08
Myotubularin-related protein 1	Q13613	75 kDa		8.79	8.79	8.79	8.13	8.38	8.3	7.99	8.14	7.96	8.49	8.5	8.38	8.24	8.5	7.7	8.37	8.09	7.56	8.13	8.41	7.96	7.83	8.19	7.94
Solute carrier family 12 member 2	P55011	131 kDa		8.11	8.11	8.11	8.49	8.37	8.14	7.97	8.48	8.21	8.19	7.91	8.1	8.37	8.47	8.32	7.89	7.83	8.1	8.43	8.11	8.34	8.47	8.42	8.64
Metalloproteinase inhibitor 1	P01033	23 kDa		8.31	8.31	8.31	9.03	8.97	9.19	9	8.55	9.03	8.38	8.04	8.19	8.72	8.81	9.05	8.07	7.64	7.65	7.76	7.45	7.06	7.81	6.74	7.54
Immunoglobulin-binding protein 1	P78318	39 kDa	TRUE	8.26	8.26	8.26	8.25	8.26	7.68	8.42	9.17	8.25	7.89	7.96	8.19	7.74	8.23	8.23	8.29	8.9	7.96	7.99	8.91	7.95	8.21	8.29	8.19
Dystonin	Q03001	861 kDa	TRUE	8.19	8.19	8.19	8.06	8.2	8.12	8.53	8.34	8.55	8.12	8.34	8.04	8.27	8.31	8.31	8.31	7.85	8.14	8.03	8.17	8.2	8.49	8.28	8.52
Arf-GAP with GTPase, ANK repeat and PH domain-containing protein 3	Q96P47	95 kDa	TRUE	8.22	8.22	8.22	8.71	8.07	8.13	8.34	8.01	7.99	8.15	8.16	8.37	8.64	7.92	8.1	8.96	8.54	8.18	8.39	7.68	8.19	8.38	8.26	7.95
Cluster of Caskin-1	Q8WXD9	150 kDa	TRUE	8.3	8.3	8.3	8.02	7.98	8.02	8.47	8.44	8.52	8.34	8.53	8.27	8.04	8.11	8.16	8.72	8.35	8.21	8.22	8.2	8.21	8.11	8	7.97
Glucosamine-6-phosphate isomerase 1	P46926	33 kDa	TRUE	7.97	7.97	7.97	8.94	8.85	7.77	8.96	8.53	7.87	8.71	7.98	7.86	8.3	7.64	7.45	8.99	7.74	8.2	8.89	8.24	7.64	8.72	8.58	8.08
Secretogranin-2	P13521	71 kDa		7.9	7.9	7.9	8.16	8.5	8.06	8.69	9	8.8	8.08	8.08	8.06	8.17	8.46	7.92	8.33	8.75	8.07	8.21	8.56	8.17	8.15	8.13	7.85
Nucleosome assembly protein 1-like 1	P55209	45 kDa	TRUE	8.61	8.61	8.61	8.54	8.03	8.41	8.37	7.82	8.6	8.42	7.93	8.37	8.91	8.34	8.54	8.13	7.84	8.21	8.38	7.79	7.82	8.2	7.53	7.93
Diphosphoinositol polyphosphate phosphohydrolase 1	O95989	19 kDa		8.67	8.67	8.67	8.13	7.64	7.84	8.74	8.67	8.47	8.3	8.45	8.69	7.79	7.79	7.76	8.38	8.26	8.24	8.63	8.19	8.27	8.02	8.17	7.52
Calcium/calmodulin-dependent 3',5'-cyclic nucleotide phosphodiesterase 1A	P54750	61 kDa	TRUE	8.7	8.7	8.7	7.97	7.93	7.47	8.3	8.08	8.05	7.84	8.4	8.18	7.92	8.4	7.88	8.83	8.82	8.64	8.49	8.28	8.13	7.98	8.07	8.25
NADH dehydrogenase [ubiquinone] 1 beta subcomplex subunit 6	O95139	15 kDa		8.05	8.05	8.05	8.49	8.33	8.41	7.81	7.8	8.09	8.16	8.14	8.13	8.51	8.44	8.52	8.33	8.24	8.5	8.39	8.36	8.35	8.41	8.12	8.4
ELAV-like protein 1	Q15717	36 kDa	TRUE	8.29	8.29	8.29	7.54	8.88	8.48	7.87	8.13	8.17	8.36	7.82	8.39	8.63	8.77	8.39	8.13	7.6	8.28	8.35	7.75	8.25	8.33	8.55	8.59
Methionine--tRNA ligase, cytoplasmic	P56192	101 kDa		8.58	8.58	8.58	8.29	8.34	8.11	7.86	7.63	8.22	8.25	8.65	8.54	8.4	7.91	8.11	8.43	8.12	8.1	7.9	8.15	8.48	8.22	8.42	8.29
V-type proton ATPase subunit F	Q16864	13 kDa	TRUE	8.26	8.26	8.26	8.04	8.09	8.17	8.59	8.4	8.37	8.11	8.22	7.76	8.6	8.38	8.4	8.35	8.36	8.13	8.26	8.34	8.49	8.1	8.23	8.23
60S ribosomal protein L14	P50914	23 kDa	TRUE	8.07	8.07	8.07	8.49	8.69	8.49	8.15	8.33	8.25	8.14	8.25	8.29	8.41	8.42	8.6	8.34	8.35	8.09	8.14	8.34	8.45	8.01	7.98	8.19
SWI/SNF complex subunit SMARCC2	Q8TAQ2	133 kDa		8.47	8.47	8.47	8.29	8.74	8.71	8.39	8.42	8.65	8.36	8.03	8.36	8.18	8.36	8.24	8.24	8.14	8.37	8.14	8.41	8.46	7.11	7.56	8.07
Peroxisomal multifunctional enzyme type 2	P51659	80 kDa		8.19	8.19	8.19	8.28	8.35	8.31	8.36	8.35	8.3	8.25	8.28	8.37	8.17	8.4	8.04	8.15	8.26	8.21	8.29	8.23	8.19	8.49	8.57	8.24
Cartilage acidic protein 1	Q9NQ79	71 kDa		8.3	8.3	8.3	7.95	8.36	8.2	7.92	8.68	8.11	7.93	8.6	8.06	8.15	8.35	8.34	7.35	8.56	8.38	8.57	8.76	8.19	8.49	8.75	8.21
Prefoldin subunit 2	Q9UHV9	17 kDa		8.33	8.33	8.33	8.21	7.79	8.58	8.19	8.56	8.57	8.27	8.75	8.58	7.73	8.28	8.49	8.41	8.5	8.32	7.83	8.03	8.21	8.25	7.76	8.55
Calcium-transporting ATPase type 2C member 1	P98194	101 kDa	TRUE	8.18	8.18	8.18	9.01	8.32	8.18	8.6	7.87	8.71	8.85	7.95	8.29	7.83	7.95	8.49	8.78	8.15	8.72	8.5	7.75	8.36	8.16	7.83	8.06
Delta-aminolevulinic acid dehydratase	P13716	36 kDa		8.45	8.45	8.45	8.5	8.27	8.37	8.34	8.27	8.28	7.97	8.27	8.07	8.5	8.29	8.26	8.27	8.25	8.29	7.67	7.78	7.88	8.72	8.74	8.64
G-protein coupled receptor family C group 5 member B	Q9NZH0	45 kDa		8.13	8.13	8.13	8.5	8.3	8.18	8.67	8.31	8.02	8.57	7.82	8.26	8.58	8.22	8.07	8.68	7.83	7.54	8.96	8.27	8.04	8.89	8.51	8.46
Cluster of Protein EFR3 homolog B	Q9Y2G0	92 kDa	TRUE	8.2	8.2	8.2	8.23	8.25	8.28	8.63	8.53	8.55	8.21	8.23	8.08	8.34	8.53	8.25	8.53	8.48	8.6	8.29	8.2	8.28	7.86	8.07	8.08
40S ribosomal protein S24	P62847	15 kDa		8.31	8.31	8.31	8.37	8.33	8.56	7.77	8.17	8.3	8.15	8.48	8.49	8.57	8.58	8.62	8.15	8.15	8.34	7.72	8.34	8.46	8.04	8.21	8.42
Methylcrotonoyl-CoA carboxylase beta chain, mitochondrial	Q9HCC0	61 kDa		8.21	8.21	8.21	8.48	8.12	8.26	8.54	8.23	7.84	8.39	8.16	7.85	8.75	8.82	8.08	8.69	8.08	8.03	8.62	8.15	8.45	8.61	8.28	8.3
Vitamin K epoxide reductase complex subunit 1-like protein 1	Q8N0U8	20 kDa		8.38	8.38	8.38	7.81	8.5	8.9	8.21	8.51	8.67	7.56	7.63	8.7	8.3	8.29	8.8	8.14	8.33	8.55	8.2	8.26	8.7	7.66	8.36	8.22
Serine-threonine kinase receptor-associated protein	Q9Y3F4	38 kDa		8.72	8.72	8.72	8.28	8.28	8.27	8.25	8.17	8.2	8.51	8.22	8.22	8.53	8.31	8.29	8.38	8.44	8.26	8.16	8.02	8.24	8.24	8.05	8.05
Coatomer subunit beta	P53618	107 kDa		8.48	8.48	8.48	8.42	8.46	8.46	8.3	8.36	8.41	8.41	8.1	8.1	8.42	8.75	8.47	7.94	8	8.14	8.31	8.26	8.07	8.5	8.13	8.11
Cluster of Importin subunit alpha-1	P52294	60 kDa	TRUE	10	7.36	7.36	6.71	7.9	10.1	6.76	7.98	10.7	6.26	7.53	10.4	6.79	7.62	10.3	6.81	7.62	10.3	6.58	7.84	10.8	7.79	7.8	10.3
L-asparaginase	Q7L266	32 kDa		8.05	8.05	8.05	8.08	8.27	8.63	7.94	8.29	8.36	8.29	8.46	8.5	8.14	8.2	8.64	8.17	8.23	8.57	8.66	8.83	8.61	7.82	8.3	8.5
Alcohol dehydrogenase [NADP(+)]	P14550	37 kDa		9.04	9.04	9.04	8.32	8.16	7.87	8.35	8.59	8.35	8.46	8.53	8.36	7.98	7.92	7.82	8.18	8.11	8.15	8.2	8.27	8.24	8.1	8.57	8.24
Dolichyl-diphosphooligosaccharide--protein glycosyltransferase subunit 1	P04843	69 kDa		8.22	8.22	8.22	8.58	8.23	8.39	8.53	8.28	8.23	8.43	8.08	8.35	8.34	8.31	8.35	8.45	8.16	8.5	8.3	8.28	8.27	8.41	8.33	8.43
Protein VAC14 homolog	Q08AM6	88 kDa	TRUE	8.49	8.49	8.49	8.21	8.39	8.47	8.35	8.31	8.09	8.61	8.14	8.34	8.7	8.06	8.76	8.12	7.5	8.42	8.57	8.24	7.99	8.78	8.13	8.31
Protein kinase C and casein kinase substrate in neurons protein 2	Q9UNF0	56 kDa	TRUE	8.35	8.35	8.35	8.67	8.52	8.09	8.25	8.64	8.05	8.61	8.25	8.3	8.38	8.57	8.56	8.35	8.21	7.82	8.57	8.34	8.17	8.58	8.12	7.9
Sorting nexin-30	Q5VWJ9	50 kDa		8.39	8.39	8.39	8.27	8.62	8.16	8.91	8.74	8.13	7.87	8.06	8.15	8.18	8.48	8.03	8.59	9.43	7.87	8.51	8.45	7.98	8.38	8.24	7.82
Protein BRICK1	Q8WUW1	9 kDa	TRUE	8.53	8.53	8.53	8.61	8.23	8.32	8.38	8.44	8.61	8.4	7.44	7.66	8.54	8.59	8.28	8.33	7.85	8.34	8.42	8.39	8.6	8.39	8.23	8.41
Leucine-rich repeat and immunoglobulin-like domain-containing nogo receptor-interacting protein 1	Q96FE5	70 kDa		8.1	8.1	8.1	8.32	8.31	8.24	9	8.95	8.78	8.51	8.29	8.22	8.73	8.4	8.51	8.46	8.31	8.34	8.35	8.33	8.07	7.98	7.7	8.03
Uncharacterized protein C16orf45	Q96MC5	24 kDa		8.18	8.18	8.18	7.83	8.24	8.42	8.25	8.12	9.02	8.71	8.84	8.16	8.47	7.85	7.51	8.49	8.47	8.6	8.31	8.58	8.78	8.63	7.86	8.49
Coatomer subunit delta	P48444	57 kDa		8.87	8.87	8.87	8.44	8.51	8.35	8.14	8.3	8.51	8.07	8.11	8.16	8.39	8.81	8.49	8.12	8.18	7.87	8.25	8.31	7.5	8.35	8.42	8.31
Citron Rho-interacting kinase	O14578	231 kDa		8.35	8.35	8.35	8.22	8.47	8.27	8.45	8.54	8.28	8.46	8.5	8.45	7.98	8.05	8.14	8.48	8.59	8.36	8.46	8.49	8.27	8.28	8.16	8.28
FERM, RhoGEF and pleckstrin domain-containing protein 1	Q9Y4F1	119 kDa	TRUE	8.56	8.56	8.56	8.84	8.18	8.32	8.69	7.96	8.38	8.68	8.16	8.57	8.72	8.23	7.82	8.99	8.05	7.97	8.47	7.81	7.81	8.7	8.26	7.99
Activated RNA polymerase II transcriptional coactivator p15	P53999	14 kDa		8.56	8.56	8.56	8.27	8.34	8.83	8.1	8.3	8.37	8.46	8.42	8.73	8	8.52	8.48	8.14	7.81	8.47	8.19	8.35	8.48	8.11	8.05	8.36
Unconventional myosin-VI	Q9UM54	150 kDa		8.37	8.37	8.37	8.53	8.15	7.94	8.86	8.12	8.68	8.4	7.55	8.29	8.5	8.58	8.48	8.7	8.29	7.78	8.63	8.28	8.12	8.84	8.2	8.48
Protein FAM49A	Q9H0Q0	37 kDa	TRUE	8.89	8.89	8.89	8.17	7.75	8.44	8.45	8.05	8.85	8.44	8.51	9.04	7.91	7.53	8.1	7.97	7.83	8.83	8.66	8	8.61	8.32	7.94	8.74
Sideroflexin-5	Q8TD22	37 kDa		7.58	7.58	7.58	7.28	7.8	7.99	8.83	8.3	7.99	9.36	8.64	8.37	8.88	8.56	7.86	9.38	8.91	8.49	9.54	8.98	8.82	7.81	8.71	7.63
Sickle tail protein homolog	Q5T5P2	214 kDa		8.52	8.52	8.52	8.18	8.36	8.45	8.09	8.47	8.7	8.36	8.37	8.48	8.12	8.42	8.43	8.22	8.46	8.73	7.87	8.4	8.39	8	8.53	8.3
Proteasome subunit alpha type-6	P60900	27 kDa		8.28	8.28	8.28	8.45	8.45	8.45	8.36	8.71	8.66	8.27	8.4	7.99	8.27	8.44	8.5	8.16	8.43	8.21	8.33	8.58	8.44	8.41	8.36	8.3
Catenin delta-2	Q9UQB3	133 kDa	TRUE	8.32	8.32	8.32	8.36	8.01	8.75	8.63	8.19	8.53	8.65	8	8.78	7.91	8.35	8.13	7.91	8.17	8.7	8.52	8.31	8.71	8.55	8.25	8.7
Vacuolar protein sorting-associated protein 33B	Q9H267	71 kDa		8.51	8.51	8.51	8.49	8.66	8.34	8.42	8.43	8.48	8.31	8.61	8.12	8.63	8.5	8.57	8.6	8.84	8.29	8.5	8.1	8.03	7.83	8.13	7.68
Xaa-Pro aminopeptidase 1	Q9NQW7	70 kDa		8.76	8.76	8.76	8.05	7.63	8.71	8.37	8.63	8.54	8.31	8.24	8.59	7.96	7.96	8.22	8.67	8.33	8.43	8.07	8.06	8.79	8.1	8.64	8.6
Ryanodine receptor 2	Q92736	565 kDa	TRUE	8.55	8.55	8.55	8.37	8.33	8.48	8.32	8.32	8.33	8.11	8.23	8.38	8.5	8.5	8.45	8.43	8.6	8.58	8.35	8.48	8.45	8	8.25	8.09
Phosphatidylinositol 3-kinase catalytic subunit type 3	Q8NEB9	102 kDa		8.63	8.63	8.63	8.53	7.81	8.24	8.5	8.05	8.64	8.8	8.57	8.22	8.49	8.05	8.35	8.79	8.16	8.63	8.55	8.22	8.34	8.21	8.05	8.18
Synaptojanin-2-binding protein	P57105	16 kDa		8.09	8.09	8.09	8.4	8.53	8.52	8.48	8.39	8.29	8.47	8.57	8.72	8.37	8.45	8.14	8.27	8.74	8.56	8.63	8.61	8.71	7.88	8.33	8.01
Methylglutaconyl-CoA hydratase, mitochondrial	Q13825	36 kDa		8.46	8.46	8.46	8.6	8.51	8.49	8.27	8.01	8.34	8.25	8.33	8.45	8.2	8.29	8.37	8.47	8.32	8.46	8.74	8.44	8.72	8.32	8.26	8.17
Signal transducing adapter molecule 1	Q92783	59 kDa		8.72	8.72	8.72	8.25	8.2	8.25	8.5	8.32	8.72	8.39	8.2	8.19	8.6	8.35	8.44	8.45	8.09	8.36	8.45	8.28	8.4	8.5	8.14	8.22
Extended synaptotagmin-2	A0FGR8	102 kDa		8.32	8.32	8.32	8.35	8.27	8.34	8.4	8.12	8.24	8.47	8.28	8.27	8.49	8.75	8.71	8.3	8.73	8.54	8.31	8.39	8.47	8.38	8.33	8.37
Cluster of Heterogeneous nuclear ribonucleoproteins C1/C2	P07910	34 kDa	TRUE	8.25	8.25	8.25	8.93	8.61	8.69	8.48	8.16	8.17	8.36	7.96	8.2	8.99	8.77	8.71	8.12	7.95	7.77	8.7	8.2	8.32	8.71	8.43	8.54
Protein FAM136A	Q96C01	16 kDa		8.16	8.16	8.16	8.16	8.6	8.54	8.19	8.57	8.16	8.14	8	8.33	8.3	8.5	8.32	8.2	8.65	8.5	8.45	8.93	8.7	8.28	8.96	8.56
Eukaryotic translation initiation factor 3 subunit G	O75821	36 kDa	TRUE	8.14	8.14	8.14	8.25	9.33	7.81	7.9	9.52	8.21	8.67	9.65	7.49	7.89	8.88	7.92	8.16	8.74	7.36	8.1	9.06	7.98	8.7	9.43	8.12
Complement factor B	P00751	86 kDa		8.92	8.92	8.92	8.71	8.66	8.74	7.89	8.17	7.63	8.34	8.32	7.98	9.13	9.26	8.93	8.34	8.59	8.55	7.62	7.31	7.21	8.59	8.34	8.61
Required for meiotic nuclear division protein 1 homolog	Q9NWS8	52 kDa		8.27	8.27	8.27	8.49	8.34	8.4	8.05	8.4	8.74	8.57	8.45	8.5	8.29	8.49	8.35	8.76	8.42	8.46	8.56	8.37	8.69	8.33	8.13	8.13
ATP-dependent RNA helicase DDX1	Q92499	82 kDa		8.62	8.62	8.62	8.26	8.6	8.66	8.3	8.38	8.28	8.17	8.62	8.59	8.47	8.53	8.66	8.1	8.27	8.37	8.32	8.44	8.34	8.05	8.27	8.2
Heterogeneous nuclear ribonucleoprotein L	P14866	64 kDa	TRUE	8.44	8.44	8.44	8.57	8.59	8.68	8.43	8.28	8.53	8.21	8.19	8.11	8.69	8.77	8.56	8.14	8.03	8.2	8.47	8.39	8.28	8.61	8.37	8.37
Lamin-B1	P20700	66 kDa	TRUE	8.34	8.34	8.34	8.54	8.67	8.69	8.78	8.5	8.74	8.37	8.17	8.34	8.37	8.19	8.13	8.26	8.22	8.12	8.5	8.43	8.44	8.53	8.24	8.57
Astrotactin-1	O14525	145 kDa		8.7	8.7	8.7	8.76	8.34	8.31	8.52	8.91	8.67	8.99	8.88	8.19	8.44	7.93	8.5	8.2	7.87	8.46	8.54	8.04	8.5	8.01	7.65	8.12
Serine--tRNA ligase, mitochondrial	Q9NP81	58 kDa		8.44	8.44	8.44	8.62	8.22	8.34	8.61	8.47	8.22	8.67	8.16	8.38	8.45	8.28	8.37	8.54	8.13	8.42	8.61	8.51	8.5	8.5	8.57	8.2
Sortilin	Q99523	92 kDa	TRUE	8.34	8.34	8.34	8.46	8.34	8.14	8.28	8.52	8.58	8.95	8.74	8.36	8.58	8.17	8.49	8.22	8.3	8.25	7.89	8.49	8.18	8.48	9.24	8.57
Ankyrin repeat and MYND domain-containing protein 2	Q8IV38	49 kDa		8.75	8.75	8.75	8.51	8.86	8.21	8.63	8.38	8.08	8.41	8.07	8.35	8.45	7.91	8.27	8.82	8.87	8.12	8.54	8.28	8.38	8.59	8.3	8.11
Annexin A3	P12429	36 kDa	TRUE	8.56	8.56	8.56	8.32	8.83	8.63	8.4	8.61	8.22	7.97	8.75	9.12	8.01	8.66	8.57	8.75	8.44	8.1	8.39	8.9	8.64	7.72	8.22	7.49
Tubulin-specific chaperone C	Q15814	39 kDa		8.48	8.48	8.48	8.64	8.42	8.29	8.6	8.77	8.5	8.77	8.69	8.22	8.07	8.24	8.34	8.27	8.42	8.46	8.49	8.46	8.58	8.39	8.52	7.89
CLIP-associating protein 1	Q7Z460	169 kDa	TRUE	8.76	8.76	8.76	8.48	7.29	8.86	8.58	7.8	9.09	8.51	7.69	8.3	8.45	8.76	9.08	8.62	7.09	8.72	8.51	8.35	8.53	8.68	7.91	8.93
Early endosome antigen 1	Q15075	162 kDa	TRUE	8.51	8.51	8.51	8.68	8.53	8.26	8.54	8.4	8.4	8.58	8.32	8.35	8.61	8.26	8.29	8.54	8.17	8.24	8.59	8.26	8.06	8.69	8.75	8.48
Phosphatidylinositol 4-kinase alpha	P42356	231 kDa		8.37	8.37	8.37	8.1	8.5	8.54	8.5	8.59	8.7	8.33	8.49	8.58	8.38	8.6	8.47	8.41	8.57	8.52	8.28	8.56	8.74	8.07	8.14	8.35
Serine/arginine-rich splicing factor 3	P84103	19 kDa	TRUE	8.34	8.34	8.34	9.07	8.94	8.6	8.53	8.53	8.12	7.78	8.29	8.5	9.07	9.02	8.97	8.4	7.98	7.99	8.19	8.34	8.05	8.52	8.6	8.08
Talin-1	Q9Y490	270 kDa	TRUE	8.55	8.55	8.55	8.65	8.4	8.43	8.74	8.72	8.73	8.69	8.57	8.51	8.42	8.23	8.29	8.26	8.25	7.95	8.31	8.32	8.2	8.57	8.47	8.26
Filamin-A	P21333	281 kDa	TRUE	8.51	8.51	8.51	8.63	8.53	8.71	8.7	8.72	8.81	8.61	8.52	8.63	8.21	8.33	8.48	8.36	8.04	8.16	8.25	8.25	8.36	8.11	8.34	8.42
Nucleoprotein TPR	P12270	267 kDa	TRUE	7.23	7.23	7.23	7.83	7.23	7.48	7.81	13.2	7.22	7.58	7.23	7.44	7.52	7.23	7.57	7.61	13.8	7.17	7.59	12.9	7.59	7.59	13.8	7.63
60S ribosomal protein L18	Q07020	22 kDa		8.25	8.25	8.25	9.07	9.21	8.86	7.86	8.4	7.89	8.46	8.68	8.37	8.97	9.01	8.85	7.74	8.04	8.23	8.48	8.66	8.36	8.19	8.47	8.19
AP-3 complex subunit delta-1	O14617	130 kDa		8.51	8.51	8.51	8.48	8.42	8.42	8.28	8.11	8.45	8.42	8.2	8.63	8.79	8.13	8.51	8.71	8.64	8.52	8.34	8.49	8.37	8.62	8.25	8.43
Ankyrin-1	P16157	206 kDa	TRUE	8.9	8.9	8.9	8.31	8.38	8.58	8.13	8.24	8.3	9.35	9.59	9.62	7.96	7.8	7.99	7.88	8.15	8.27	7.97	8.09	8.11	8.22	8.45	8.67
NAD-dependent protein deacylase sirtuin-5, mitochondrial	Q9NXA8	34 kDa		8.69	8.69	8.69	8.32	8.66	8.39	8.33	8.13	8.29	8.6	8.58	8.71	8.37	8.39	8.34	8.12	8.27	8.32	8.71	8.58	8.25	8.34	8.45	8.61
N-acetyl-D-glucosamine kinase	Q9UJ70	37 kDa		8.82	8.82	8.82	8.31	8.33	8.4	8.54	8.61	8.62	8.69	8.54	8.61	8.81	8.42	8.02	8.77	8.3	8.25	8.3	8.23	8.05	8.72	8.13	7.74
Cluster of Excitatory amino acid transporter 1	P43003	60 kDa	TRUE	8.33	8.33	8.33	8.39	8.53	8.55	8.48	8.56	8.5	8.43	8.49	8.33	8.36	8.37	8.46	8.57	8.66	8.55	8.9	8.8	8.73	7.99	8.17	8.13
Short/branched chain specific acyl-CoA dehydrogenase, mitochondrial	P45954	47 kDa		8.56	8.56	8.56	8.26	8.75	8.18	8.21	8.6	8.71	8.13	8.18	8.18	8.43	8.82	8.25	8.23	9.18	8.44	8.29	8.66	8.63	8.14	8.66	8.34
Lysozyme C	P61626	17 kDa		9.39	9.39	9.39	8.83	9.01	8.88	8.43	8.31	7.98	8.12	8.34	8.38	8.29	8.22	7.94	8.46	8.44	8.5	8.53	8.73	8.44	7.86	7.37	7.72
Protein-tyrosine kinase 2-beta	Q14289	116 kDa	TRUE	8.6	8.6	8.6	8.36	8.1	8.02	8.7	8.59	8.73	8.51	8.39	8.51	8.32	8.18	8.13	8.61	8.37	8.51	8.58	8.76	8.55	8.52	8.41	8.35
Epidermal growth factor receptor substrate 15-like 1	Q9UBC2	94 kDa		8.43	8.43	8.43	8.43	8.43	8.31	8.49	8.33	8.49	8.34	8.44	8.34	8.64	8.32	8.61	8.44	8.49	8.25	8.66	8.44	8.6	8.61	8.53	8.56
40S ribosomal protein S12	P25398	15 kDa		8.42	8.42	8.42	8.83	8.73	8.73	8.48	8.17	8.33	8.56	8.34	8.41	8.75	8.57	8.87	8.22	8.1	7.86	8.55	8.41	8.41	8.56	8.5	8.41
26S proteasome non-ATPase regulatory subunit 14	O00487	35 kDa		8.66	8.66	8.66	8.51	8.64	8.08	8.42	8.84	8.19	8.61	8.63	8.27	8.39	8.6	8.09	8.61	8.85	8.15	8.41	8.71	8.07	8.53	8.35	8.17
Nuclear transport factor 2	P61970	14 kDa		8.08	8.08	8.08	8.31	8.1	8.45	8.36	8.59	8.61	8.47	8.58	8.62	8.58	8.61	8.75	8.76	8.97	8.66	8.35	8.25	8.41	8.47	8.46	8.5
Cluster of Ankyrin repeat and sterile alpha motif domain-containing protein 1B	Q7Z6G8	138 kDa	TRUE	8.34	8.34	8.34	8.36	7.99	8.35	8.69	8.25	8.5	8.81	8.55	8.79	8.44	8.07	8.39	8.85	8.46	8.86	8.95	7.98	8.71	8.53	8.2	8.45
Membrane protein MLC1	Q15049	41 kDa		8.42	8.42	8.42	9.02	8.45	8.8	8.44	7.99	8.23	8.84	8.62	8.56	8.61	8.2	8.43	8.68	8.55	8.52	8.51	8.36	8.25	8.45	7.97	8.46
Transforming acidic coiled-coil-containing protein 1	O75410	88 kDa	TRUE	8.46	8.46	8.46	8.86	8.24	8.07	8.56	8.08	8.05	9.19	8.2	8.71	9.29	8.22	8.1	8.7	8.12	7.87	8.73	8.44	8.46	8.94	8.5	8.51
Wiskott-Aldrich syndrome protein family member 1	Q92558	62 kDa	TRUE	8.64	8.64	8.64	8.54	8.34	8.64	8.31	8.25	8.36	8.52	8.27	8.14	8.72	8.61	8.81	8.5	8.46	8.66	8.48	8.28	8.34	8.49	8.34	8.27
Cluster of Protein kinase C epsilon type	Q02156	84 kDa	TRUE	8.67	8.67	8.67	8.18	8.25	8.53	8.36	8.24	8.36	8.58	8.49	8.64	8.58	8.62	8.64	8.55	8.34	8.57	8.39	8.41	8.44	8.35	8.39	8.44
Ferrochelatase, mitochondrial	P22830	48 kDa		8.1	8.1	8.1	8.54	8.55	8.77	8.28	8.47	8.87	8.72	8.51	8.74	8.42	8.58	8.67	8.43	8.32	8.69	8.45	8.42	8.68	8.12	8.19	8.65
Zinc transporter 1	Q9Y6M5	55 kDa		8.42	8.42	8.42	8.69	8.22	8.61	8.67	8.8	8.83	8.19	8.94	8.52	8.2	8.65	8.33	8.64	8.55	8.38	7.88	9.06	8.18	8.25	8.35	8.18
RuvB-like 1	Q9Y265	50 kDa		8.61	8.61	8.61	8.46	8.53	8.63	8.54	8.66	8.58	8.52	8.41	8.49	8.47	8.27	8.26	8.23	8.27	8.49	8.45	8.47	8.35	8.38	8.47	8.68
40S ribosomal protein S9	P46781	23 kDa	TRUE	8.52	8.52	8.52	8.79	8.52	8.67	8.34	7.88	8.11	8.75	8.35	8.58	8.73	8.5	8.76	8.55	8.33	8.28	8.79	9.01	8.39	8.35	7.99	8.22
3-ketoacyl-CoA thiolase, mitochondrial	P42765	42 kDa		8.47	8.47	8.47	8.32	8.53	8.13	8.38	8.44	8.36	8.32	8.55	8.33	8.43	8.37	8.34	8.38	8.65	8.51	9.03	8.92	8.74	8.28	8.67	8.38
3-ketoacyl-CoA thiolase, peroxisomal	P09110	44 kDa		8.14	8.14	8.14	9.14	8.48	8.01	8.74	8.48	9.12	8.04	8.26	7.63	8.91	8.1	8.6	9.06	8.41	8.04	8.93	8.38	8.82	8.98	8.48	8.52
TIP41-like protein	O75663	31 kDa		8.62	8.62	8.62	7.72	8.25	8.44	8.12	8.81	8.72	8.58	8.48	8.46	8.23	8.69	8.5	8.89	9.09	8.47	7.54	8.69	8.82	7.85	8.77	8.58
Protein 4.1	P11171	97 kDa	TRUE	8.7	8.7	8.7	9.11	7.76	8.37	8.16	8.44	8.35	9.74	9.02	9.02	8.52	7.65	7.49	8.92	8.05	8.45	8.92	8.37	7.93	9.15	7.84	8.21
Apoptosis-inducing factor 1, mitochondrial	O95831	67 kDa		8.25	8.25	8.25	8.44	8.65	8.56	8.42	8.2	8.49	8.34	8.44	8.45	8.46	8.61	8.61	8.5	8.56	8.71	8.68	8.91	8.71	8.27	8.4	8.42
Tryptophan--tRNA ligase, cytoplasmic	P23381	53 kDa		8.21	8.21	8.21	8.31	7.77	8.52	8.84	9.08	8.95	8.38	8.52	9.15	8.5	8.44	8.64	8.88	8.59	8.74	8.44	8.18	8.32	8.52	8.22	7.99
DmX-like protein 2	Q8TDJ6	340 kDa	TRUE	8.59	8.59	8.59	8.48	8.47	8.42	8.53	8.58	8.51	8.39	8.47	8.55	8.53	8.62	8.48	8.59	8.53	8.59	8.44	8.48	8.54	8.29	8.27	8.24
Crk-like protein	P46109	34 kDa		8.83	8.83	8.83	8.32	8.37	7.7	8.75	8.8	8.41	8.64	8.74	8.23	8.3	8.61	7.77	8.66	8.37	7.87	8.63	8.87	8.12	9.08	8.62	8.48
2-oxoisovalerate dehydrogenase subunit alpha, mitochondrial	P12694	50 kDa		8.47	8.47	8.47	8.67	8.69	8.56	8.71	8.07	8.3	8.33	8.41	8.31	8.7	8.36	8.13	8.61	8.34	8.38	8.9	8.96	8.61	8.57	8.43	8.4
Liprin-alpha-3	O75145	134 kDa	TRUE	8.63	8.63	8.63	8.31	8.54	8.36	8.43	8.59	8.59	8.48	8.62	8.52	8.22	8.59	8.4	8.36	8.58	8.5	8.56	8.6	8.56	8.36	8.44	8.36
MAP7 domain-containing protein 1	Q3KQU3	93 kDa	TRUE	8.53	8.53	8.53	8.13	9.15	8.38	7.48	9.41	8.85	8.58	8.22	7.95	7.95	9.24	8.43	8.42	8.74	7.94	8.04	8.66	8.19	8.78	8.62	9.16
Methylcrotonoyl-CoA carboxylase subunit alpha, mitochondrial	Q96RQ3	80 kDa	TRUE	9.05	9.05	9.05	9.01	9.17	0	8.33	8.85	8.5	8.36	9.09	9.02	8.59	9.07	8.43	8.34	9.18	8.94	9.12	9.3	9.22	8.48	9.04	8.72
Glycogen debranching enzyme	P35573	175 kDa		8.71	8.71	8.71	8.1	8.53	9.1	8.41	9.09	8.52	8.21	8.74	8.38	7.82	8.53	8.02	8.03	8.52	8.04	8.2	8.53	8.8	8.36	8.84	9.02
Cluster of Nucleoside diphosphate kinase A	P15531	17 kDa	TRUE	8.07	8.08	8.1	8.22	8.24	7.85	9.1	9.11	9.14	8.43	8.54	8.59	8.52	8.53	8.61	8.18	8.2	8.14	8.38	8.26	8.32	9.19	9.12	9.1
E3 ubiquitin-protein ligase RNF213	Q63HN8	591 kDa	TRUE	9.21	9.21	9.21	8.69	8.9	8.75	8.4	8.48	6.66	9.62	9.86	9.96	7.47	7.67	7.06	8.18	8.52	8.37	8.04	8.19	8	8.39	8.68	8.51
Drebrin-like protein	Q9UJU6	48 kDa		8.55	8.55	8.55	8.59	8.81	8.28	8.58	8.71	8.19	8.19	8.6	8.33	8.74	8.88	8.64	8.35	8.53	8.16	8.57	8.7	8.26	8.38	8.59	8.32
Prothrombin	P00734	70 kDa		9.41	9.41	9.41	8.48	8.51	8.72	8.54	8.21	8.52	8.98	8.74	8.88	8.34	8.05	8.18	8.47	8.21	8.61	7.94	7.69	8.16	8.4	7.97	8.24
Receptor expression-enhancing protein 2	Q9BRK0	28 kDa		8.38	8.38	8.38	8.47	8.86	8.16	8.4	9.38	8.12	8.36	8.62	8.11	8.43	9.13	8.28	8.22	9.11	7.79	8.7	8.85	8.11	8.49	9.01	8.4
Microtubule-actin cross-linking factor 1, isoforms 1/2/3/5	Q9UPN3	838 kDa	TRUE	8.55	8.55	8.55	8.72	8.46	8.52	8.63	8.63	8.57	8.52	8.49	8.53	8.55	8.5	8.43	8.43	8.49	8.4	8.48	8.55	8.51	8.48	8.29	8.32
DnaJ homolog subfamily A member 3, mitochondrial	Q96EY1	52 kDa		8.67	8.67	8.67	8.48	8.64	8.6	7.94	8.24	7.82	8.98	8.66	8.75	8.61	8.52	8.66	8.62	8.12	8.49	8.62	8.65	8.68	8.41	8.46	8.19
Cluster of STE20-like serine/threonine-protein kinase	Q9H2G2	143 kDa	TRUE	8.83	8.83	8.83	8.27	8.37	8.34	8.47	8.31	8.85	8.38	8.62	8.79	8.57	8.44	8.3	8.64	8.44	8.58	8.6	8.46	8.65	8.15	7.93	8.52
Cluster of Rho-associated protein kinase 2	O75116	161 kDa	TRUE	8.81	8.81	8.81	8.48	8.61	8.69	8.2	8.77	8.62	8.14	8.37	8.39	8.24	8.51	8.78	8.35	8.36	8.54	8.16	8.62	8.75	8.05	8.53	8.66
Leucine-rich alpha-2-glycoprotein	P02750	38 kDa		8.98	8.98	8.98	8.7	8.95	8.76	8.51	8.73	8.22	9.65	9.1	9.12	8.21	8.25	8	8.2	7.85	7.9	7.94	7.92	7.72	8.61	8.74	8.28
Charged multivesicular body protein 2a	O43633	25 kDa	TRUE	8.45	8.45	8.45	8.52	8.5	8.44	8.61	8.67	9.11	8.24	8.53	8.8	8.61	8.33	8.66	8.22	8.29	8.69	8.6	8.34	8.4	8.51	8.11	8.87
Kelch repeat and BTB domain-containing protein 11	O94819	66 kDa		8.52	8.52	8.52	8.7	8.59	8.63	8.91	8.75	8.64	8.71	8.44	8.5	8.66	8.52	8.75	8.49	8.31	8.31	8.47	8.4	8.41	8.16	8.2	8.3
Leukotriene A-4 hydrolase	P09960	69 kDa		8.82	8.82	8.82	8.51	8.37	8.48	8.36	8.7	8.71	8.72	8.64	8.45	8.13	8.22	8.44	8.37	8.01	8.42	8.72	8.73	8.58	8.3	8.48	8.62
Sorbin and SH3 domain-containing protein 1	Q9BX66	143 kDa	TRUE	8.48	8.48	8.48	8.7	8.73	8.67	8.58	8.55	8.58	8.41	8.4	8.46	8.51	8.77	8.87	8.06	8.18	8.46	8.49	8.42	8.71	8.44	8.4	8.59
Laminin subunit alpha-2	P24043	344 kDa		8.85	8.85	8.85	8.7	8.9	8.99	7.89	7.88	8.58	8.5	8.49	8.72	8.42	8.58	8.86	8.11	7.96	8.36	8.45	8.42	8.92	8.31	8.14	8.7
Actin-binding LIM protein 1	O14639	88 kDa	TRUE	8.56	8.56	8.56	8.54	8.68	8.63	8.84	8.54	9.06	8.28	8.28	7.94	8.77	8.74	8.39	8.69	8.53	7.98	8.26	8.31	8.6	8.67	8.3	8.8
WD repeat-containing protein 48	Q8TAF3	76 kDa		8.57	8.57	8.57	8.5	8.61	8.51	8.64	8.53	8.57	8.29	8.49	8.13	8.45	8.62	8.43	8.38	8.62	8.6	8.48	8.56	8.54	8.52	8.76	8.62
Active breakpoint cluster region-related protein	Q12979	98 kDa	TRUE	8.69	8.69	8.69	8.3	8.29	8.26	8.68	8.69	8.7	8.48	8.5	8.59	8.53	8.31	8.37	8.6	8.71	8.67	8.55	8.43	8.81	8.55	8.2	8.29
Aggrecan core protein	P16112	250 kDa		8.39	8.39	8.39	8.83	9.08	8.57	8.56	8.68	8.51	9.01	8.26	8.4	8.24	8.53	7.99	8.05	8.06	8.34	8.67	8.78	8.44	9.05	8.69	8.69
Heat shock 70 kDa protein 4L	O95757	95 kDa	TRUE	8.68	8.68	8.68	8.43	8.47	8.47	8.61	8.38	8.43	8.66	8.53	8.67	8.61	8.46	8.42	8.35	8.28	8.36	8.59	8.47	8.65	8.53	8.64	8.61
Abhydrolase domain-containing protein 16A	O95870	63 kDa		8.65	8.65	8.65	8.25	8.82	8.15	8.55	8.96	8.41	8.19	8.88	8.33	8.37	8.67	8.27	8.73	8.88	8.3	8.41	8.9	8.5	8.31	8.65	8.27
Sorting nexin-1	Q13596	59 kDa	TRUE	8.7	8.7	8.7	8.29	8.75	8.73	8.61	8.58	8.83	8.03	8.44	8.56	8.5	8.33	8.8	8	8.38	8.25	8.59	8.52	8.35	8.81	8.63	8.7
Cluster of Dystrobrevin alpha	Q9Y4J8	84 kDa	TRUE	8.8	8.79	8.83	9.74	8.21	8.92	9.31	7.47	9.02	8.74	9.11	9.41	8.87	7.09	8.37	9.29	7.14	8.59	8.84	7.34	8.02	7.98	8.82	8.1
2',5'-phosphodiesterase 12	Q6L8Q7	67 kDa	TRUE	8.62	8.62	8.62	8.44	8.48	7.76	8.75	9.32	8.16	8.39	8.48	8.76	8.59	8.79	8.6	8.43	9.47	7.78	8.97	9.39	8.22	8.32	7.96	7.88
Golgi apparatus protein 1	Q92896	135 kDa		8.6	8.6	8.6	8.69	8.36	8.48	8.63	8.63	8.17	8.64	8.56	8.36	8.47	8.65	8.7	8.42	8.92	7.94	8.35	8.06	8.68	8.72	8.58	9
Rab GTPase-binding effector protein 1	Q15276	99 kDa		8.63	8.63	8.63	8.39	8.57	8.45	8.52	8.55	8.59	8.57	8.41	8.71	8.47	8.75	8.64	8.38	8.25	8.54	8.56	8.22	8.8	8.53	8.41	8.64
Serum amyloid A-1 protein	P0DJI8	14 kDa	TRUE	9.68	9.68	9.68	8.94	8.83	8.68	7.95	8.37	8.48	9.48	9.02	9.1	7.77	7.93	8.33	7.79	8.03	7.98	8.01	8.02	7.86	8.3	8.47	8.48
Apolipoprotein B-100	P04114	516 kDa	TRUE	8.83	8.83	8.83	8.52	8.44	8.78	8.73	8.29	8.64	8.49	8.41	8.54	9.08	8.89	9.03	8.6	8.26	8.48	8.15	7.86	8.04	8.47	8.26	8.44
Ras-related protein M-Ras	O14807	24 kDa		8.72	8.72	8.72	8.72	8.89	8.46	8.8	8.14	8.46	8.29	8.76	8.44	8	8.6	8.3	8.9	9.05	8.67	8.12	8.59	8.23	8.5	8.58	8.25
Cluster of Cytosolic 10-formyltetrahydrofolate dehydrogenase	O75891	99 kDa	TRUE	8.74	8.74	8.74	8.76	8.57	8.36	8.75	8.74	8.48	8.74	8.75	8.61	7.97	8.07	7.8	8.88	8.46	8.59	8.65	8.83	8.66	8.49	8.28	8.33
Intercellular adhesion molecule 5	Q9UMF0	97 kDa	TRUE	8.14	8.14	8.14	8.29	8.3	8.47	8.86	8.84	8.91	8.44	8.34	8.51	8.51	8.58	8.51	9.04	9.03	9	8.57	8.54	8.68	8.36	8.43	8.39
Malonyl-CoA decarboxylase, mitochondrial	O95822	55 kDa	TRUE	8.56	8.56	8.56	8.97	7.78	8.29	8.86	7.92	8.06	8.66	8.45	8.77	9.32	7.98	8.51	8.62	8.5	8.33	9.11	8.58	8.73	8.66	8.62	8.63
AP-3 complex subunit sigma-1	Q92572	22 kDa	TRUE	8.62	8.62	8.62	8.46	8.41	8.5	8.77	8.41	8.76	8.48	8.18	8.79	8.66	8.85	8.62	8.64	8.15	8.51	8.44	8.37	8.41	9.04	8.39	8.35
Adenosylhomocysteinase	P23526	48 kDa		8.47	8.47	8.47	8.39	8.33	8.34	8.62	8.75	8.39	8.48	8.44	8.61	8.48	8.59	8.24	8.73	8.66	8.12	8.74	8.61	8.62	8.96	8.88	8.7
Ran-specific GTPase-activating protein	P43487	23 kDa	TRUE	8.95	8.95	8.95	8.53	8.35	8.36	8.87	8.45	8.57	8.84	8.66	8.39	8.68	8.53	8.38	8.51	8.54	8.27	8.69	8.4	8.21	8.63	8.26	8.16
40S ribosomal protein S15a	P62244	15 kDa		8.38	8.38	8.38	8.54	8.82	8.53	8.14	8.22	8.34	8.92	9.04	8.9	8.37	8.52	8.68	8.44	8.42	8.3	8.48	8.78	8.51	8.61	8.76	8.7
Arginine--tRNA ligase, cytoplasmic	P54136	75 kDa		8.8	8.8	8.8	8.62	8.47	8.69	8.66	8.23	8.39	8.43	8.56	8.42	8.7	8.79	8.54	8.57	8.7	8.14	8.68	8.77	8.55	8.28	8.31	8.35
Annexin A11	P50995	54 kDa	TRUE	8.52	8.52	8.52	8.53	8.51	8.47	8.7	8.82	8.62	8.72	8.69	8.56	8.46	8.39	8.68	8.48	8.58	8.5	8.71	8.56	8.21	8.57	8.53	8.44
Zinc-alpha-2-glycoprotein	P25311	34 kDa		8.32	8.32	8.32	8.57	8.47	8.15	8.8	8.34	8.78	8.62	7.82	8.73	8.85	8.41	8.68	8.63	8.12	9.57	8.4	8.2	8.68	8.87	8.51	9.14
Isobutyryl-CoA dehydrogenase, mitochondrial	Q9UKU7	45 kDa		8.49	8.49	8.49	8.73	8.5	8.46	8.69	8.05	8.57	8.8	8.82	8.66	8.75	8.23	8.6	8.81	8.56	8.47	8.9	8.53	8.76	8.55	8.16	8.23
BTB/POZ domain-containing protein KCTD16	Q68DU8	49 kDa	TRUE	8.56	8.56	8.56	8.49	8.46	8.35	8.49	8.5	8.71	8.44	8.51	8.74	8.55	8.53	8.53	9.01	8.79	8.95	8.49	8.63	8.68	8.16	8.27	8.35
Vacuolar protein sorting-associated protein VTA1 homolog	Q9NP79	34 kDa		8.88	8.88	8.88	8.66	8.67	8.09	8.68	8.62	8.09	8.89	8.86	8.39	8.18	8.7	8.19	8.22	8.47	8.49	8.73	8.84	8.63	8.2	8.66	8.54
Cluster of Heterogeneous nuclear ribonucleoprotein R	O43390	71 kDa	TRUE	8.8	8.77	8.72	8.57	9.07	8.95	7.95	8.29	8.42	8.14	8.56	8.43	8.63	9.14	9.13	7.94	8.28	8.52	8.18	8.8	8.74	8.13	8.7	8.59
Spectrin beta chain, non-erythrocytic 4	Q9H254	289 kDa	TRUE	8.52	8.52	8.52	8.68	8.55	8.59	8.77	8.59	8.53	8.59	8.38	8.39	8.73	8.52	8.67	8.4	8.39	8.6	8.46	8.28	8.59	8.96	8.5	8.73
3-hydroxybutyrate dehydrogenase type 2	Q9BUT1	27 kDa		9.03	9.03	9.03	8.24	8.64	8.35	8.85	8.54	8.71	8.23	8.66	8.82	8.44	8.37	8.16	8.67	7.8	8.05	8.37	8.5	8.72	8.68	8.99	8.61
Ethylmalonyl-CoA decarboxylase	Q9NTX5	34 kDa		8.56	8.56	8.56	8.76	8.46	8.07	8.78	8.18	8.82	8.68	8.39	8.75	8.7	8.25	8.32	8.63	8.42	8.66	8.7	8.46	8.96	8.71	8.31	8.83
Platelet-activating factor acetylhydrolase IB subunit gamma	Q15102	26 kDa		8.92	8.92	8.92	8.61	7.86	8.55	8.41	8.29	8.45	9.57	9.24	9.24	8.28	8.37	8.48	8.64	8.21	8.47	8.28	8.2	8.53	8.32	8.25	8.57
Sorbin and SH3 domain-containing protein 2	O94875	124 kDa		8.4	8.4	8.4	8.46	8.8	8.51	8.5	8.7	8.72	8.32	8.43	7.98	8.61	8.45	9.08	8.74	8.65	8.87	8.66	8.58	8.95	8.29	8.51	8.59
Cytochrome c1, heme protein, mitochondrial	P08574	35 kDa		8.43	8.43	8.43	8.73	8.52	8.62	8.54	8.28	8.38	8.67	8.56	8.77	8.47	8.31	8.56	8.84	8.72	8.77	8.76	8.63	8.82	8.46	8.38	8.53
Vacuolar protein sorting-associated protein 35	Q96QK1	92 kDa		8.81	8.81	8.81	8.61	8.55	8.61	8.53	8.54	8.52	8.67	8.5	8.67	8.56	8.58	8.58	8.47	8.55	8.56	8.66	8.58	8.55	8.22	8.33	8.35
Syntaxin-binding protein 5	Q5T5C0	128 kDa		8.61	8.61	8.61	8.52	8.44	8.36	8.74	8.46	8.52	8.62	8.73	8.75	8.55	8.48	8.28	8.81	8.76	8.8	8.62	8.57	8.66	8.47	8.35	8.34
Eukaryotic translation initiation factor 2 subunit 2	P20042	38 kDa		8.5	8.5	8.5	8.68	8.69	8.86	8	8.28	8.77	8.69	9.2	8.31	8.57	8.78	8.6	8.42	8.06	8.73	8.6	8.95	8.62	8.15	8.79	8.42
NADH dehydrogenase [ubiquinone] flavoprotein 2, mitochondrial	P19404	27 kDa		8.49	8.49	8.49	8.47	8.62	8.65	8.26	8.37	8.32	8.63	8.67	8.69	8.51	8.55	8.67	8.46	8.51	8.49	8.74	8.77	8.78	8.64	8.75	8.67
Copine-7	Q9UBL6	70 kDa	TRUE	8.45	8.45	8.45	8.69	8.7	8.61	8.84	8.83	8.7	8.35	8.58	8.35	9	8.94	8.91	8.39	8.73	8.58	8.4	8.41	8.41	8.23	8.39	8.37
1-acyl-sn-glycerol-3-phosphate acyltransferase gamma	Q9NRZ7	43 kDa		8.58	8.58	8.58	8.64	8.83	9.01	8.22	8.79	8.72	8.26	8.33	8.26	8.05	9.1	8.82	7.9	8.41	9.14	8.38	8.61	8.71	8.36	8.68	8.83
Protein FAM49B	Q9NUQ9	37 kDa	TRUE	8.51	8.51	8.51	8.5	8.26	8.21	8.79	8.52	8.89	8.43	8.5	8.57	8.46	8.42	8.32	8.68	8.51	8.16	8.72	8.7	8.8	9.04	8.97	9
Pyridoxal phosphate phosphatase	Q96GD0	32 kDa	TRUE	8.45	8.45	8.45	8.66	8.67	8.62	8.39	8.79	8.53	8.53	8.73	8.74	8.59	8.4	8.46	8.82	8.8	8.83	8.67	8.64	8.72	8.36	8.39	8.31
Osteopontin	P10451	35 kDa		8.17	8.17	8.17	8.78	8.83	8.18	10.1	10.1	9.45	9.06	8.85	8.43	9.08	9	8.52	8.21	7.82	7.88	8.29	7.85	7.98	8.44	8.29	8.45
Unconventional myosin-Id	O94832	116 kDa	TRUE	8.43	8.43	8.43	8.34	8.48	8.48	8.44	8.72	8.52	7.91	8.21	8.52	8.93	8.92	8.75	7.87	8.31	8.25	8.15	8.47	8.48	9.69	9.76	9.61
Fatty acid synthase	P49327	273 kDa	TRUE	8.85	8.85	8.85	8.47	8.36	8.59	8.6	8.58	8.79	8.57	8.53	8.69	8.48	8.5	8.61	8.5	8.36	8.54	8.5	8.53	8.65	8.58	8.6	8.6
Core histone macro-H2A.1	O75367	40 kDa	TRUE	8.5	8.5	8.5	9.05	8.67	8.69	8.66	8.57	8.41	8.65	8.73	8.59	8.87	8.65	8.66	8.61	8.4	8.53	8.69	8.61	8.61	8.31	8.27	8.49
40S ribosomal protein S25	P62851	14 kDa		8.3	8.3	8.3	9.27	9.06	8.83	8.44	8.3	8.23	8.36	8.32	8.14	9.07	9.26	9.17	8.25	8.49	8.22	8.91	8.95	8.58	8.59	8.68	8.26
Rap guanine nucleotide exchange factor 4	Q8WZA2	116 kDa		8.61	8.61	8.61	8.22	8.46	9.04	8.5	8.38	8.39	8.2	8.47	9.01	8.5	8.81	8.55	8.69	9.12	8.73	8.42	8.89	9.01	7.92	8.76	8.55
60S ribosomal protein L10	P27635	25 kDa		8.52	8.52	8.52	9.25	8.72	8.87	8.54	7.87	8.04	9.25	8.43	8.51	8.98	9.42	8.77	8.17	8.42	8.52	8.73	8.61	8.29	8.42	9.13	7.99
Complement C1q subcomponent subunit C	P02747	26 kDa		9.14	9.14	9.14	8.73	8.86	8.7	9.17	8.9	9.2	8.52	8.37	8.48	8.93	8.83	9	8.12	8.04	8.42	7.95	8.01	8.31	8.09	8.21	8.29
Ataxin-10	Q9UBB4	53 kDa		8.62	8.62	8.62	8.78	8.23	8.72	9.04	8.6	8.68	8.86	8.46	8.59	8.92	8.48	8.34	8.7	8.3	8.62	8.48	8.28	8.64	9.03	8.27	8.68
NADPH--cytochrome P450 reductase	P16435	77 kDa		8.59	8.59	8.59	8.42	8.5	8.39	8.71	8.76	9.1	8.52	8.61	8.74	8.68	8.26	8.74	8.41	8.53	8.87	8.68	8.81	8.63	8.46	8.3	8.68
Tubulin-specific chaperone A	O75347	13 kDa		8.01	8.01	8.01	7.97	8.68	8.63	8.59	9.48	8.9	8.54	8.55	8.69	8.47	9.14	8.66	8.44	8.71	8.91	8.52	8.96	8.39	8.3	9.04	9.03
Electron transfer flavoprotein-ubiquinone oxidoreductase, mitochondrial	Q16134	68 kDa	TRUE	8.56	8.56	8.56	8.48	8.74	8.56	8.4	8.55	8.18	8.58	8.79	8.5	8.58	8.72	8.55	8.45	8.68	8.83	8.82	8.94	8.79	8.38	8.56	8.88
Omega-amidase NIT2	Q9NQR4	31 kDa	TRUE	8.9	8.9	8.9	8.5	8.81	8.38	9	9.1	8.31	9.14	9.37	8.45	8.43	8.84	8.66	8.76	8.17	8.24	8.33	8.48	8.07	8.72	8.4	7.78
Major vault protein	Q14764	99 kDa	TRUE	8.29	8.29	8.29	8.44	8.53	8.42	8.69	8.79	8.66	8.61	8.63	8.65	9.08	9.16	9.1	8.12	8.08	8.06	8.12	8.15	8.19	9.39	9.59	9.41
Nicotinamide phosphoribosyltransferase	P43490	56 kDa		8.76	8.76	8.76	8.33	8.46	8.36	9.45	9.35	9.7	8.93	8.83	8.68	8.37	8.39	8.37	8.36	8.39	8.24	8.48	8.4	8.48	8.29	8.38	8.31
Ran GTPase-activating protein 1	P46060	64 kDa	TRUE	8.76	8.76	8.76	8.76	8.65	8.51	8.47	8.34	8.86	8.48	8.73	8.67	8.67	8.4	8.94	9.28	7.96	8.51	8.74	8.23	8.37	9.01	8.48	8.49
Importin-5	O00410	124 kDa	TRUE	8.76	8.76	8.76	8.5	8.34	8.59	9.15	8.85	8.8	8.77	8.44	8.68	8.43	8.49	8.5	8.65	8.46	8.43	8.61	8.61	8.6	8.59	8.56	8.51
55 kDa erythrocyte membrane protein	Q00013	52 kDa	TRUE	8.75	8.75	8.75	8.76	8.6	8.68	8.46	8.5	8.59	9.06	8.76	9.18	7.93	8.6	8.44	8.51	8.51	8.66	8.12	8.58	8.62	8.48	8.6	8.98
Programmed cell death protein 6	O75340	22 kDa		8.69	8.69	8.69	8.38	8.39	8.49	8.85	8.71	8.94	8.83	8.58	8.84	8.48	8.57	8.96	8.84	8.56	9.01	8.17	8.43	8.82	8.3	7.93	8.8
Scaffold attachment factor B1	Q15424	103 kDa	TRUE	8.54	8.54	8.54	8.64	8.9	8.62	8.26	8.56	8.52	8.57	8.24	7.94	8.83	9.2	8.53	8.73	8.71	8.22	8.67	8.65	8.65	8.91	9.09	8.9
Methylmalonyl-CoA mutase, mitochondrial	P22033	83 kDa	TRUE	8.57	8.57	8.57	8.52	8.5	8.25	8.52	8.36	8.3	8.5	8.68	8.51	8.67	8.75	8.56	8.88	8.93	8.59	8.9	9.15	8.78	8.81	8.67	8.48
Guanine nucleotide-binding protein G(I)/G(S)/G(O) subunit gamma-12	Q9UBI6	8 kDa		8.3	8.3	8.3	8.25	8.61	8.61	8.65	8.94	8.77	8.58	8.8	8.99	8.63	8.41	8.92	8.19	8.57	8.79	8.19	8.56	8.94	8.64	9	9.1
Maleylacetoacetate isomerase	O43708	24 kDa		8.76	8.76	8.76	8.27	8.38	8.71	9.45	8.62	8.41	8.72	7.79	8.26	8.45	8.28	8.48	8.92	8.34	8.38	9.18	8.71	9.06	8.94	8.71	8.79
Nascent polypeptide-associated complex subunit alpha	Q13765	23 kDa		8.53	8.53	8.53	9.17	9.08	8.08	8.69	9.06	8.24	8.75	8.93	8.02	8.75	9.35	8.31	8.83	8.7	8.06	8.76	8.89	8.23	8.87	8.85	7.96
Cluster of Plexin-A1	Q9UIW2	211 kDa	TRUE	8.54	8.52	8.49	8.44	8.56	8.61	8.79	8.92	8.93	8.59	8.71	8.66	8.54	8.57	8.64	8.74	8.87	8.8	8.52	8.69	8.71	8.36	8.52	8.5
F-actin-capping protein subunit alpha-1	P52907	33 kDa	TRUE	8.53	8.53	8.53	8.75	8.5	8.75	8.64	8.47	8.83	8.4	8.51	8.89	8.8	8.6	8.96	8.6	8.36	8.72	9.13	8.66	8.65	8.6	8.45	8.41
Alpha-soluble NSF attachment protein	P54920	33 kDa	TRUE	8.58	8.58	8.58	8.34	8.6	8.63	8.72	8.82	8.87	8.59	8.77	8.78	8.39	8.51	8.57	8.48	8.46	8.6	8.66	8.85	8.8	8.51	8.77	8.82
F-box only protein 2	Q9UK22	33 kDa		8.66	8.66	8.66	8.76	8.54	8.46	8.4	8.44	8.63	9.29	9.28	9.19	8.64	8.28	8.47	8.39	8.27	8.73	8.55	8.46	8.73	8.45	8.57	8.77
Nucleolar protein 56	O00567	66 kDa		8.89	8.89	8.89	8.72	8.27	9.38	8.21	8.06	9.18	8.64	7.88	9.06	8.92	8.24	9.03	9.12	7.37	9.06	8.82	8.14	9.48	8.77	7.44	8.86
Disks large-associated protein 3	O95886	106 kDa	TRUE	8.46	8.46	8.46	8.26	8.67	8.73	8.24	9.25	8.83	8.39	8.7	8.73	8.26	9.11	8.92	8.79	9.01	9.28	8.74	8.68	9.04	8	8.24	8.14
Perilipin-3	O60664	47 kDa		8.54	8.54	8.54	8.29	8.94	8.53	8.52	8.97	9.61	8.25	8.88	8.69	8.25	8.77	8.6	7.48	8.64	8.49	8.61	8.59	8.93	8.52	9.06	9.15
Apoptotic chromatin condensation inducer in the nucleus	Q9UKV3	152 kDa	TRUE	8.56	8.56	8.56	8.43	8.98	8.2	9.13	8.6	8.29	8.69	9.24	7.94	8.53	8.96	8.43	9.15	9.24	7.96	8.82	8.86	7.98	8.88	9.22	8.2
Serum amyloid A-2 protein	P0DJI9	14 kDa	TRUE	9.62	9.62	9.62	8.92	8.53	8.93	8.99	8.59	8.86	8.83	8.97	9.34	8.36	7.86	8.18	8.66	8.34	8.11	8.03	7.99	7.79	8.47	8.5	8.42
Cluster of Vacuolar protein sorting-associated protein 4A	Q9UN37	49 kDa	TRUE	8.57	8.57	8.57	8.55	8.38	8.58	8.88	8.56	8.65	8.98	8.77	8.72	8.88	8.45	8.46	8.66	8.44	8.63	8.57	8.86	8.59	8.9	8.65	8.68
Propionyl-CoA carboxylase alpha chain, mitochondrial	P05165	80 kDa		8.68	8.68	8.68	8.66	8.64	8.67	8.56	8.27	8.51	8.69	8.35	8.59	8.59	8.61	8.64	8.83	8.46	8.82	8.95	8.86	8.8	8.6	8.87	8.58
Prefoldin subunit 1	O60925	14 kDa		8.43	8.43	8.43	9.06	8.32	8.46	8.66	8.74	8.93	8.51	8.53	8.35	8.65	8.75	8.49	8.82	8.59	8.66	9.25	8.74	8.65	9.01	8.62	8.53
Phenylalanine--tRNA ligase alpha subunit	Q9Y285	58 kDa	TRUE	8.62	8.62	8.62	8.82	8.63	8.97	8.48	8.56	8.55	8.57	8.64	8.74	9.01	8.81	9.18	8.68	8.29	8.68	8.6	8.4	8.83	8.4	8.46	8.49
Threonine--tRNA ligase, cytoplasmic	P26639	83 kDa		8.62	8.62	8.62	8.69	8.38	8.5	9.06	8.49	8.55	9.16	8.45	8.65	8.98	8.58	8.51	8.49	8.5	8.07	9.28	8.2	8.61	9.52	8.44	8.75
Sorting nexin-2	O60749	58 kDa	TRUE	8.87	8.87	8.87	8.54	8.85	8.77	8.65	8.55	8.55	8.72	8.41	8.7	8.58	8.53	8.54	8.79	8.79	8.51	8.79	8.55	8.59	8.81	8.41	8.51
Calpain small subunit 1	P04632	28 kDa		8.91	8.91	8.91	8.45	8.45	8.53	8.85	8.74	8.75	8.75	8.57	8.95	8.3	8.52	8.86	8.48	8.5	8.42	8.49	8.51	8.79	8.79	8.65	8.68
Cluster of Beta-adrenergic receptor kinase 1	P25098	80 kDa	TRUE	8.9	8.9	8.9	8.59	8.71	8.45	8.42	8.63	8.62	8.33	9.03	8.74	8.75	8.83	8.72	8.74	8.98	8.48	8.91	8.97	8.7	8.32	8.63	7.52
Secretory carrier-associated membrane protein 3	O14828	38 kDa		8.59	8.59	8.59	8.52	8.66	8.76	8.41	8.81	8.56	8.5	9.01	8.77	8.56	8.61	8.82	8.87	8.81	8.62	8.66	9.01	8.78	8.33	8.43	8.58
Ethanolamine-phosphate cytidylyltransferase	Q99447	44 kDa		9.14	9.14	9.14	8.53	8.23	8.46	8.76	8.32	8.67	8.72	8.64	9.01	8.8	8.38	8.72	8.46	8.47	8.73	8.65	8.39	8.55	8.72	8.43	8.8
Tyrosine-protein phosphatase non-receptor type 23	Q9H3S7	179 kDa		8.91	8.91	8.91	8.65	8.16	8.61	9.05	8.78	8.84	8.78	8.2	8.63	8.57	8.61	8.65	8.61	8.11	8.59	8.78	8.56	8.63	8.94	8.75	8.7
Guanine nucleotide-binding protein subunit beta-2-like 1	P63244	35 kDa		9.01	9.01	9.01	8.98	8.86	8.99	8.72	7.87	8.51	8.83	8.44	8.77	9.12	8.87	8.97	8.75	7.89	8.31	8.69	8.48	8.67	8.6	8.08	8.51
Mitofusin-2	O95140	86 kDa	TRUE	8.67	8.67	8.67	8.47	8.48	8.71	8.31	8.72	8.56	8.48	8.78	8.8	8.5	8.68	8.69	8.46	8.92	8.73	8.68	8.96	8.92	8.52	8.73	8.85
Ceruloplasmin	P00450	122 kDa	TRUE	9.58	9.58	9.58	9	9.03	8.89	8.54	8.52	8.64	8.83	8.71	9.02	8.28	8.59	8.7	8.43	8.34	8.49	7.79	7.73	8.63	8.34	8.32	8.4
Cytoskeleton-associated protein 4	Q07065	66 kDa		8.73	8.73	8.73	8.65	8.54	8.93	8.52	8.74	8.61	8.51	8.61	8.58	8.76	8.59	8.9	8.41	8.99	8.72	8.49	8.75	8.74	8.52	8.52	8.71
COP9 signalosome complex subunit 4	Q9BT78	46 kDa		8.88	8.88	8.88	8.56	8.6	8.64	8.85	8.78	8.56	8.63	8.74	8.58	8.5	8.71	8.51	8.53	8.63	8.51	8.66	8.61	8.55	8.78	8.71	8.76
PDZ domain-containing protein GIPC1	O14908	36 kDa		8.76	8.76	8.76	9.27	8.33	8.59	9.16	8.12	8.88	8.83	8.41	8.75	8.96	8.36	8.66	8.63	8.32	8.26	8.46	7.93	8.95	9.09	8.84	8.96
Inositol-trisphosphate 3-kinase A	P23677	51 kDa	TRUE	8.87	8.87	8.87	8.58	8.54	8.65	8.82	8.5	8.8	8.81	8.32	8.68	8.64	8.55	8.62	9.01	8.62	8.95	8.87	8.47	8.86	8.78	7.86	8.56
Ras-related protein Rab-18	Q9NP72	23 kDa		8.69	8.69	8.69	8.62	8.72	8.5	8.62	8.41	8.49	8.76	8.8	8.78	8.57	8.7	8.56	8.81	8.81	8.7	8.83	8.92	8.68	8.56	8.59	8.6
2-oxoisovalerate dehydrogenase subunit beta, mitochondrial	P21953	43 kDa	TRUE	8.94	8.94	8.94	8.63	8.82	8.7	7.8	8.07	8.37	8.41	8.33	8.44	8.51	8.48	8.79	8.64	8.77	9.02	8.76	8.96	9.22	8.58	8.75	9.27
Lethal(2) giant larvae protein homolog 1	Q15334	115 kDa	TRUE	8.71	8.71	8.71	8.74	8.75	8.51	8.86	8.65	8.89	8.81	8.41	8.65	8.85	8.69	8.83	8.21	8.35	8.13	8.57	8.46	8.54	9.11	9.08	8.97
Multifunctional protein ADE2	P22234	47 kDa		8.52	8.52	8.52	8.41	9.2	8.55	8.37	8.83	9.03	8.38	8.89	8.37	8.3	8.86	8.77	8.41	8.83	8.39	8.44	9.05	8.87	8.56	9.2	8.93
Metallo-beta-lactamase domain-containing protein 2	Q68D91	31 kDa	TRUE	8.4	8.4	8.4	8.62	8.54	8.51	8.74	8.88	8.84	8.74	8.82	8.88	8.69	8.64	8.47	8.92	8.86	8.9	8.99	8.49	8.79	8.63	8.34	8.72
Protein phosphatase 1H	Q9ULR3	56 kDa		8.76	8.76	8.76	8.38	8.74	8.64	8.97	8.75	8.62	8.64	8.95	8.67	8.76	8.47	8.65	8.6	8.66	8.81	8.65	8.88	8.69	8.44	8.41	8.57
Biliverdin reductase A	P53004	33 kDa	TRUE	9.02	9.02	9.02	8.46	8.74	8.69	8.46	8.76	9.11	8.58	8.8	8.65	8.17	8.65	8.45	8.72	8.94	8.92	8.46	8.8	8.8	8	8.79	8.29
Cluster of Inositol 1,4,5-trisphosphate receptor type 1	Q14643	314 kDa	TRUE	8.58	8.62	8.62	8.59	8.72	8.49	8.79	8.88	8.86	8.59	8.77	8.56	8.58	8.68	8.56	8.73	8.59	8.37	9.05	9.01	8.61	8.8	8.68	8.58
Cluster of Receptor-type tyrosine-protein phosphatase delta	P23468	215 kDa	TRUE	8.53	8.52	8.86	8.77	8	8.6	9.23	8.66	9.08	8.97	8.63	8.38	9.35	8.28	8.37	8.77	8.81	8.71	8.45	8.44	8.74	9.08	8.43	8.69
FXYD domain-containing ion transport regulator 6	Q9H0Q3	11 kDa		8.67	8.67	8.67	9.4	8.22	8.46	8.65	8.38	8.74	9.03	8.36	8.47	8.64	8.55	8.73	9.27	8.98	9.13	8.87	8.17	8.58	8.87	8.32	8.52
Protein transport protein Sec23A	Q15436	86 kDa	TRUE	8.78	8.78	8.78	8.72	8.84	8.61	8.83	9.06	8.66	8.84	8.69	8.48	8.56	8.77	8.5	8.82	8.91	8.82	8.58	8.72	8.59	8.24	8.48	8.32
Cluster of Carbonyl reductase [NADPH] 1	P16152	30 kDa	TRUE	9.53	9.5	9.47	8.63	8.67	8.58	8.66	8.62	8.71	8.75	8.66	8.67	8.69	8.69	8.64	8.15	8.27	8.17	8.35	8.28	8.15	8.8	8.95	8.86
Endophilin-A3	Q99963	39 kDa	TRUE	8.88	8.88	8.88	8.44	8.62	8.58	8.67	8.88	8.74	8.63	8.66	8.61	8.73	8.69	8.6	8.62	8.7	8.71	8.68	8.7	8.6	8.62	8.59	8.74
Cluster of Serine/threonine-protein kinase MRCK beta	Q9Y5S2	194 kDa	TRUE	8.88	8.68	8.81	8.7	8.74	8.51	8.62	8.64	8.72	8.56	9.1	8.67	8.82	8.78	8.65	8.67	8.76	8.66	8.79	8.56	8.61	8.41	8.85	8.29
Contactin-2	Q02246	113 kDa	TRUE	8.76	8.76	8.76	8.59	8.54	8.7	8.87	8.56	8.87	8.77	8.61	8.65	8.66	8.38	8.73	8.42	8.16	8.42	8.74	8.7	8.92	8.86	8.92	9.15
Glycerol-3-phosphate dehydrogenase [NAD(+)], cytoplasmic	P21695	38 kDa	TRUE	8.85	8.85	8.85	8.16	8.38	8.7	8.6	8.79	9.11	8.59	8.76	8.98	8.39	8.65	8.88	8.2	8.14	8.86	8.29	8.56	8.93	8.76	8.86	9.38
Tumor protein D54	O43399	22 kDa		8.45	8.45	8.45	8.49	8.58	8.51	8.72	8.77	8.57	8.88	8.81	8.46	8.58	8.76	8.5	8.98	8.88	8.64	9	8.78	8.57	9.01	8.92	8.87
26S proteasome non-ATPase regulatory subunit 3	O43242	61 kDa		8.9	8.9	8.9	8.75	8.59	8.71	8.74	8.49	8.88	8.87	8.47	8.89	8.65	8.41	8.65	8.75	8.53	8.89	8.65	8.47	8.66	8.71	8.53	8.65
ADP-ribosylation factor 4	P18085	21 kDa	TRUE	8.85	8.85	8.85	8.22	8.59	8.48	9.04	8.81	8.83	8.76	8.94	8.77	8.52	8.63	8.5	8.51	8.76	8.53	8.42	8.47	8.64	8.84	8.92	8.96
Vacuolar protein sorting-associated protein 26A	O75436	38 kDa		8.86	8.86	8.86	8.8	8.59	8.94	8.94	8.78	8.79	8.84	8.28	8.94	8.68	8.24	8.83	8.41	8.35	8.6	8.82	8.6	8.72	8.7	8.37	8.9
3-hydroxyisobutyrate dehydrogenase, mitochondrial	P31937	35 kDa		8.48	8.48	8.48	8.79	8.66	8.76	8.63	8.86	8.73	8.6	8.81	8.85	8.54	8.77	8.52	8.79	8.41	8.68	8.69	9.05	8.74	8.89	8.47	9.02
E3 ubiquitin-protein ligase CHIP	Q9UNE7	35 kDa	TRUE	8.78	8.78	8.78	8.46	8.54	8.71	8.77	8.9	8.87	8.85	8.77	9	8.68	8.7	8.71	8.75	8.48	8.81	8.35	8.2	8.75	8.53	8.71	8.83
Glucosamine-6-phosphate isomerase 2	Q8TDQ7	31 kDa	TRUE	8.44	8.44	8.44	8.51	9.46	8.26	8.15	8.99	8.03	8.76	9.09	8.34	8.56	9.32	8.4	8.84	8.95	8.8	9	9.48	8.93	8.44	8.96	8.14
Membrane-associated phosphatidylinositol transfer protein 3	Q9BZ71	107 kDa		8.64	8.64	8.64	8.52	9.32	8.39	8.69	9.39	9.03	8.4	8.93	8.17	8.23	9.32	8.32	8.43	8.84	8.22	8.34	9.24	8.27	8.47	9.56	8.83
40S ribosomal protein S8	P62241	24 kDa		8.86	8.86	8.86	8.97	8.89	9.34	8.27	8.3	8.63	8.31	8.87	9.01	9.05	9.1	9.41	8.11	8.6	8.7	8.58	8.61	8.94	7.7	8.36	8.53
Proline-rich transmembrane protein 2	Q7Z6L0	35 kDa	TRUE	8.41	8.41	8.41	8.78	8.42	8.31	9.03	8.62	8.97	9.12	8.35	8.67	9.05	8.59	8.78	9.42	8.72	8.86	9.14	8.57	8.89	8.76	8.39	8.21
Cluster of Cyclin-dependent kinase 5	Q00535	33 kDa	TRUE	9.14	9.08	9.05	8.44	8.61	8.46	8.59	8.48	8.6	8.72	8.8	9.18	8.68	8.68	8.56	9.01	8.89	8.86	8.47	8.6	8.63	8.34	8.5	8.52
Protein SCAI	Q8N9R8	70 kDa		8.98	8.98	8.98	8.78	8.68	8.76	8.63	8.68	9.11	8.47	8.54	8.93	8.63	8.69	8.73	8.76	8.48	8.88	8.82	8.57	8.97	7.81	8.46	8.59
Cullin-5	Q93034	91 kDa		8.69	8.69	8.69	8.61	8.62	9.04	8.38	9.22	8.78	8.46	8.86	8.7	8.02	8.67	8.63	8.41	9.05	8.89	8.36	8.84	9.14	8.29	8.84	9.03
Glycylpeptide N-tetradecanoyltransferase 1	P30419	57 kDa	TRUE	8.51	8.51	8.51	8.44	8.73	9.28	8.2	8.55	9.38	8.14	8.8	8.59	8.91	8.91	9.56	8.3	8.31	9.22	8.47	8.53	8.84	9.03	8.36	8.94
Glycerol-3-phosphate dehydrogenase 1-like protein	Q8N335	38 kDa	TRUE	9.06	9.06	9.06	8.64	8.46	8.73	8.67	8.77	8.89	8.7	8.87	8.98	8.57	8.57	8.7	8.46	8.7	8.79	8.6	8.57	8.79	8.31	8.53	8.57
Syntaxin-binding protein 3	O00186	68 kDa		8.8	8.8	8.8	8.73	8.88	8.4	8.77	8.62	8.35	8.59	8.67	8.47	8.93	8.79	8.65	8.79	8.6	8.57	8.68	8.69	8.51	9.18	8.82	9.01
Tax1-binding protein 1	Q86VP1	91 kDa	TRUE	8.76	8.76	8.76	8.44	8.84	8.51	8.53	8.28	8.53	8.74	8.45	8.31	8.99	8.52	8.61	8.78	8.75	8.9	9.09	8.62	8.8	9.31	8.72	9.1
RuvB-like 2	Q9Y230	51 kDa		8.72	8.72	8.72	8.64	8.51	8.79	8.75	8.75	9.01	8.66	8.56	8.91	8.65	8.69	8.88	8.4	8.75	8.87	8.37	8.57	8.86	8.72	8.88	8.83
Cluster of Guanine nucleotide-binding protein subunit alpha-13	Q14344	44 kDa	TRUE	8.72	8.72	8.72	8.89	8.62	8.83	8.83	8.58	8.73	8.65	8.63	8.44	8.8	8.6	8.71	8.73	8.48	8.44	8.62	8.69	8.76	9.09	8.97	8.98
Protein SOGA3	Q5TF21	103 kDa	TRUE	8.83	8.83	8.83	8.62	8.71	8.65	8.66	8.8	8.69	8.51	8.93	8.8	8.53	8.88	8.83	8.39	8.88	8.57	8.25	8.75	8.77	8.73	8.91	8.9
Guanine nucleotide-binding protein G(z) subunit alpha	P19086	41 kDa	TRUE	8.66	8.66	8.66	8.76	8.57	8.87	8.91	8.75	9.01	8.68	8.69	8.92	8.41	8.41	8.65	8.86	8.85	9.01	8.83	8.72	8.96	8.48	8.35	8.66
2-oxoglutarate dehydrogenase-like, mitochondrial	Q9ULD0	114 kDa	TRUE	8.68	8.68	8.68	8.9	8.89	8.78	8.54	8.43	8.6	8.65	8.8	8.74	8.79	8.82	8.78	8.71	8.82	8.82	8.77	8.93	8.76	8.55	8.64	8.57
Acylamino-acid-releasing enzyme	P13798	81 kDa		8.49	8.49	8.49	8.71	8.72	8.47	8.64	8.61	8.54	8.87	8.77	8.56	8.82	8.93	8.39	8.8	8.94	8.65	9.06	8.91	8.9	8.91	8.96	8.71
Dynactin subunit 5	Q9BTE1	20 kDa		8.91	8.91	8.91	9.06	9.18	8.82	9.18	7.35	8.9	8.91	8.35	9.5	8.19	8.25	8.89	8.8	7.94	8.91	8.91	8.18	9.02	8.88	8.08	9.36
UPF0568 protein C14orf166	Q9Y224	28 kDa		9.03	9.03	9.03	8.9	8.77	9.22	8.57	8.38	8.94	8.67	8.39	8.97	8.86	8.55	9.1	8.53	8.42	8.64	8.6	8.29	8.97	8.49	8.25	8.8
NAD(P)H-hydrate epimerase	Q8NCW5	32 kDa		8.46	8.46	8.46	8.35	8.61	8.85	8.6	9.09	8.68	8.51	9.14	8.62	8.34	8.9	8.72	8.66	9.02	9	8.82	9.16	8.86	8.49	8.94	8.68
Coatomer subunit alpha	P53621	138 kDa	TRUE	8.83	8.83	8.83	8.7	8.73	9.01	8.62	8.8	9.03	8.37	8.62	9.03	8.61	8.79	9.11	8.5	8.6	8.91	8.55	8.45	8.87	8.45	8.38	8.81
Methylmalonyl-CoA epimerase, mitochondrial	Q96PE7	19 kDa		8.57	8.57	8.57	8.12	9.14	8.66	8.42	9.37	8.83	8.16	8.96	8.4	8.18	8.29	9.21	8.31	9.58	8.79	8.49	9.34	9.38	8.04	8.86	9.19
Thioredoxin domain-containing protein 12	O95881	19 kDa		8.9	8.9	8.9	8.52	8.79	8.59	8.77	8.84	8.99	8.43	8.61	8.78	8.23	8.85	8.86	8.68	8.99	8.7	8.24	8.81	8.74	8.72	8.81	8.89
Ras GTPase-activating protein SynGAP	Q96PV0	148 kDa	TRUE	8.67	8.67	8.67	8.59	8.41	8.57	8.83	8.67	8.7	8.84	8.85	8.94	8.81	8.53	8.48	9.09	9.18	8.95	8.84	9.05	8.91	8.52	8.36	8.43
Bifunctional protein NCOAT	O60502	103 kDa	TRUE	8.93	8.93	8.93	8.66	8.8	8.81	8.66	8.88	8.86	8.68	8.63	8.76	8.61	8.7	8.8	8.6	8.73	8.8	8.65	8.93	8.83	8.4	8.46	8.58
Coiled-coil domain-containing protein 6	Q16204	53 kDa		8.99	8.99	8.99	8.51	8.68	8.65	8.92	9.02	8.89	8.83	8.74	8.74	8.61	8.83	8.6	8.46	8.72	8.5	8.76	8.81	8.58	8.4	8.84	8.6
Cluster of Coatomer subunit gamma-1	Q9Y678	98 kDa	TRUE	8.84	8.75	8.75	9.03	8.74	8.49	9.1	8.49	8.77	9.03	8.45	8.94	8.93	8.64	8.52	8.74	8.59	8.71	9.02	8.8	8.43	8.69	8.64	8.6
Cluster of EH domain-containing protein 3	Q9NZN3	61 kDa	TRUE	8.99	8.95	9.07	8.79	8.65	8.65	8.9	8.61	8.85	9.08	8.78	9.04	8.84	8.53	8.81	8.79	8.64	8.75	8.62	8.5	8.7	8.55	8.29	8.34
Cysteine--tRNA ligase, cytoplasmic	P49589	85 kDa		8.71	8.71	8.71	8.87	8.25	8.58	8.81	9.01	8.59	9.03	8.83	8.57	8.81	8.82	8.6	8.62	8.72	8.56	8.74	9.46	8.54	8.72	8.8	8.78
WD repeat-containing protein 61	Q9GZS3	34 kDa		8.98	8.98	8.98	8.54	8.22	8.13	9.9	8.55	9	9.4	8.16	8.85	8.69	8.88	8.42	8.38	8.76	8.16	9.04	8.7	8.5	8.98	8.95	8.82
Heat shock factor-binding protein 1	O75506	9 kDa		8.56	8.56	8.56	8.62	9	8.43	8.71	8.96	8.81	8.44	9.37	8.55	8.64	9.15	8.51	8.71	8.94	8.22	8.39	8.88	8.6	9.22	9.29	8.86
Radixin	P35241	69 kDa	TRUE	8.74	8.74	8.74	8.65	8.75	8.68	8.75	8.96	8.88	8.42	8.73	8.55	8.82	9.03	9.05	8.27	8.45	8.49	8.22	8.44	8.5	9.18	9.51	9.44
Ig kappa chain C region	P01834	12 kDa	TRUE	9.14	9.14	9.14	9.37	9.55	9.48	8.58	8.57	8.54	8.3	8.38	8.42	9.91	9.87	9.72	8.47	8.5	8.51	8.07	8.1	8.18	7.87	8.11	8.16
RasGAP-activating-like protein 1	O95294	90 kDa	TRUE	8.69	8.69	8.69	8.59	8.38	8.57	9.08	8.35	8.79	9.65	9.2	9.58	8.4	8.29	8.57	8.91	8.19	8.91	8.68	8.47	8.9	8.84	8.71	9.02
ATP-citrate synthase	P53396	121 kDa		9.21	9.21	9.21	8.71	8.81	8.72	8.79	8.9	8.67	8.87	8.84	8.65	8.58	8.73	8.89	8.7	8.56	8.61	8.63	8.72	8.55	8.6	8.57	8.44
Glutathione S-transferase kappa 1	Q9Y2Q3	25 kDa		8.97	8.97	8.97	8.51	8.9	8.67	8.51	8.97	8.95	8.51	9.05	9.09	8.34	8.68	8.45	8.47	8.9	9.09	8.91	9.09	8.94	8.03	8.75	8.47
Rho guanine nucleotide exchange factor 2	Q92974	112 kDa	TRUE	8.71	8.71	8.71	8.55	8.73	8.67	8.61	8.81	8.81	8.8	8.77	8.85	8.6	8.75	8.54	8.66	8.84	8.88	8.86	8.8	8.99	8.85	8.88	8.81
Tripartite motif-containing protein 3	O75382	81 kDa	TRUE	8.95	8.95	8.95	8.87	8.59	8.72	8.57	8.68	9.19	8.84	8.94	8.64	8.67	8.49	8.63	8.68	8.42	8.73	8.87	8.84	8.71	8.88	8.76	8.64
AP-3 complex subunit mu-2	P53677	47 kDa		9.03	9.03	9.03	8.61	8.43	8.75	8.73	8.78	8.88	8.73	8.89	8.93	8.77	8.41	8.8	8.97	8.69	8.95	8.88	8.84	8.89	8.64	8.15	8.4
Protocadherin-1	Q08174	115 kDa		8.89	8.89	8.89	8.65	8.73	8.62	8.87	9.02	8.98	8.65	8.65	8.61	8.79	8.79	9.06	8.74	8.8	9.04	8.64	8.79	8.56	8.37	8.53	8.72
Cadherin-13	P55290	78 kDa		8.69	8.69	8.69	8.89	8.96	8.94	8.76	8.91	9.13	8.56	8.67	8.85	8.44	8.5	8.67	8.86	9.04	8.98	8.41	8.62	8.81	8.54	8.85	8.83
Synaptobrevin homolog YKT6	O15498	22 kDa	TRUE	9.1	9.1	9.1	8.37	8.57	7.92	9.17	9.22	8.96	8.52	8.72	8.64	8.54	8.43	8.37	8.76	8.92	8.61	9	8.93	8.73	8.75	9.11	8.8
Cluster of Phosphatidylinositol 4-phosphate 5-kinase type-1 gamma	O60331	73 kDa	TRUE	8.94	9.12	8.71	8.98	8.75	8.37	8.69	8.9	8.82	8.78	9.06	8.17	8.64	9.1	8.76	8.92	9.3	8.87	8.55	9.15	7.91	8.55	8.74	8.56
Annexin A1	P04083	39 kDa	TRUE	9.33	9.33	9.33	8.71	8.46	8.58	9.82	9.58	9.56	8.83	8.69	8.7	8.33	8.33	8.31	8.46	8.46	8.37	8.74	8.6	8.72	8.66	8.49	7.96
Cluster of Rho GTPase-activating protein 44	Q17R89	89 kDa	TRUE	8.91	8.91	8.91	7.99	8.7	8.67	8.99	8.85	9.14	8.45	9.02	9	8.51	8.57	8.98	8.79	8.74	8.67	8.64	8.96	9.18	8.5	8.56	8.81
Cluster of BDNF/NT-3 growth factors receptor	Q16620	92 kDa	TRUE	9.28	8.19	8.86	9.25	8.38	9.14	8.61	8.78	9.12	8.89	7.88	9.07	8.98	8.06	9.16	8.97	8.19	8.79	8.94	8.48	9.26	8.99	8.22	9.03
Cluster of Putative RNA-binding protein Luc7-like 2	Q9Y383	47 kDa	TRUE	9.06	9.06	9.06	9.07	8.97	8.75	8.78	8.94	8.97	8.62	8.15	8.57	8.74	8.91	8.96	8.84	7.61	8.69	8.84	8.87	8.77	8.83	8.67	8.85
Neuronal pentraxin-2	P47972	47 kDa	TRUE	8.36	8.36	8.36	9.16	9.19	9.18	9.71	9.67	9.87	8.58	8.51	8.65	9.38	9.2	9.42	8.81	8.65	8.7	8.36	7.98	8.1	8.26	8.12	8.01
Ras-related protein Rab-7a	P51149	23 kDa	TRUE	8.96	8.96	8.96	8.82	8.86	8.92	8.8	8.66	8.65	8.9	8.81	8.78	8.91	8.84	8.91	8.87	8.89	8.97	8.74	8.67	8.76	8.31	8.3	8.35
Putative protein FAM10A4	Q8IZP2	27 kDa	TRUE	8.66	8.66	8.66	8.71	8.72	8.61	8.94	9.02	8.97	8.69	8.51	8.55	8.88	8.81	8.73	8.53	8.3	8.6	8.95	8.8	8.83	9.27	9.14	9.06
UDP-N-acetylglucosamine--peptide N-acetylglucosaminyltransferase 110 kDa subunit	O15294	117 kDa		8.99	8.99	8.99	8.56	8.47	8.59	8.84	8.63	8.85	8.85	8.75	8.91	8.67	8.71	8.83	8.86	9.05	9.01	8.87	8.77	8.81	8.66	8.52	8.44
Myeloperoxidase	P05164	84 kDa	TRUE	9.75	9.75	9.75	8.84	9	9.09	8.39	8.37	8.33	9.13	8.98	9	7.95	8.05	7.83	8.54	8.43	8.49	9.35	9.38	9.29	8.23	8.44	8.27
Ubiquilin-2	Q9UHD9	66 kDa	TRUE	8.95	8.95	8.95	8.98	8.91	8.29	9.38	9.03	8.21	9.07	8.64	8.29	8.79	8.71	8.21	9.68	9.17	8.58	9.26	8.33	8.25	8.91	8.64	8.53
Malectin	Q14165	32 kDa		9.02	9.02	9.02	8.68	9	9.18	8.94	8.89	8.57	8.51	8.77	8.64	9.23	9.03	8.92	8.61	8.81	8.3	8.7	8.69	8.82	8.47	8.36	8.56
DNA damage-binding protein 1	Q16531	127 kDa		8.66	8.66	8.66	8.82	8.87	8.55	8.95	9.28	8.78	8.57	8.99	8.53	8.63	9.13	8.78	8.95	9.01	8.48	8.16	8.81	8.66	8.84	9.18	8.83
40S ribosomal protein S26	P62854	13 kDa		8.74	8.74	8.74	8.7	8.72	8.93	8.63	8.58	9.04	8.98	8.71	8.88	9.23	9.24	9.19	8.62	8.22	8.9	8.51	8.72	8.95	8.48	8.69	8.67
Peroxiredoxin-6	P30041	25 kDa		8.75	8.75	8.75	8.23	8.5	8.51	9.06	9.32	9.34	8.77	9.11	8.97	8.3	8.56	8.54	8.57	8.86	8.78	8.87	8.96	9.03	8.53	8.82	8.93
Alpha-1-syntrophin	Q13424	54 kDa	TRUE	8.75	8.75	8.75	9.19	8.89	8.77	8.85	8.74	8.53	8.86	9.12	8.6	8.97	8.69	8.78	9	8.52	8.22	9.06	8.96	8.82	8.88	8.73	8.55
Mitochondrial Rho GTPase 1	Q8IXI2	71 kDa		8.76	8.76	8.76	8.98	9.1	8.43	9.07	8.94	8.56	8.79	8.9	8.36	8.84	8.99	8.42	8.99	9.09	8.59	9.09	9.19	8.68	8.74	8.77	8.18
Heterogeneous nuclear ribonucleoprotein D0	Q14103	38 kDa		8.63	8.63	8.63	9.02	8.9	9.32	8.68	8.79	8.98	8.64	8.4	8.51	8.92	9.13	9.15	8.57	8.41	8.53	8.91	8.54	9.2	8.95	8.51	9.04
Nck-associated protein 1	Q9Y2A7	129 kDa		8.9	8.9	8.9	8.89	8.96	8.78	8.84	8.84	8.7	8.7	8.85	8.68	8.81	8.95	8.87	8.85	8.91	8.73	8.68	8.87	8.73	8.53	8.71	8.53
Glutaredoxin-3	O76003	37 kDa	TRUE	8.97	8.97	8.97	8.3	8.37	8.51	9.38	9.68	9.32	8.33	8.83	8.55	8.27	8.88	8.57	9.19	9.37	8.78	8.35	8.81	8.65	8.61	8.82	8.7
Alpha-2-macroglobulin receptor-associated protein	P30533	41 kDa		8.69	8.69	8.69	8.76	8.77	8.86	9.19	8.8	9.05	8.76	8.64	8.79	9.1	8.7	8.68	8.75	8.57	8.78	8.77	8.65	8.82	9.01	8.74	8.97
Fibronectin	P02751	263 kDa		9.4	9.4	9.4	9.18	9.03	8.9	8.81	8.72	8.67	8.93	8.79	8.81	9.02	8.95	8.83	8.52	8.33	8.46	8.48	8.55	8.31	8.71	8.64	8.4
Tetratricopeptide repeat protein 7B	Q86TV6	94 kDa		8.82	8.82	8.82	8.6	8.68	8.77	8.64	8.66	8.97	8.47	8.98	9.46	8.75	8.74	8.78	8.77	9.01	9.3	8.8	8.8	8.96	8.55	8.57	8.53
Calmodulin-regulated spectrin-associated protein 3	Q9P1Y5	135 kDa	TRUE	9.01	9.01	9.01	8.73	8.89	8.55	8.92	8.76	8.59	8.86	9.24	8.61	8.96	8.87	8.39	8.82	8.62	9.02	8.99	8.45	8.73	8.92	8.59	8.72
Glutathione S-transferase Mu 3	P21266	27 kDa	TRUE	9.49	9.49	9.49	8.34	8.62	8.54	9.04	9.12	9.02	8.92	9.14	8.9	8.61	8.53	8.48	8.83	8.85	8.7	8.75	8.95	8.85	8.37	8.31	8.15
Phosphoserine aminotransferase	Q9Y617	40 kDa	TRUE	9.15	9.15	9.15	8.75	8.69	8.66	8.79	8.81	8.81	8.81	8.73	8.76	8.77	8.63	8.61	8.79	8.77	8.8	8.78	8.72	8.82	8.91	8.84	8.79
Cluster of Ras-specific guanine nucleotide-releasing factor 2	O14827	141 kDa	TRUE	8.94	8.94	8.94	8.59	8.38	8.74	8.26	9.3	8.71	8.99	9.16	8.9	8.73	8.43	8.87	8.67	8.68	8.88	9.22	8.89	8.87	8.68	8.84	8.93
Chloride intracellular channel protein 4	Q9Y696	29 kDa	TRUE	9.13	9.13	9.13	8.58	8.46	8.49	9.07	9.14	8.79	9.09	8.99	8.74	8.98	9.05	8.74	8.48	8.62	8.17	8.36	8.37	8.17	9.3	9.19	9.4
Inter-alpha-trypsin inhibitor heavy chain H2	P19823	106 kDa		9.06	9.06	9.06	8.81	8.74	8.81	9.42	9.1	9.19	8.63	8.95	8.82	9.18	8.88	9.05	8.67	8.74	8.74	8.3	8.41	8.29	8.6	8.58	8.54
Protein AMBP	P02760	39 kDa		9.24	9.24	9.24	8.89	8.82	8.85	8.72	8.73	8.64	8.69	8.97	9.16	9.06	9.07	9.19	8.62	8.53	8.72	8.59	8.25	8.63	8.57	8.49	8.75
Peptidyl-prolyl cis-trans isomerase D	Q08752	41 kDa	TRUE	9.24	9.24	9.24	8.99	8.79	8.4	9.53	9.03	8.32	8.95	9.4	8.76	8.72	8.77	8.59	8.72	9.28	8.26	8.62	8.73	8.77	8.96	9.15	7.2
X-ray repair cross-complementing protein 6	P12956	70 kDa	TRUE	9.48	9.48	9.48	9.1	9.13	9.19	8.5	8.37	8.33	8.88	8.84	8.82	9.13	9.08	9.14	8.46	8.44	8.41	8.71	8.77	8.83	8.43	8.22	8.44
Carboxypeptidase E	P16870	53 kDa		8.67	8.67	8.67	8.81	8.74	8.85	9.13	8.48	8.75	8.88	8.72	8.75	8.73	8.62	8.75	9.02	8.87	8.78	9.17	8.92	9.07	9.18	8.84	8.64
Unconventional myosin-XVIIIa	Q92614	233 kDa	TRUE	8.94	8.94	8.94	8.89	8.97	8.47	8.95	8.93	8.75	8.89	8.71	8.74	8.72	8.81	8.71	8.87	8.65	8.69	8.85	8.8	8.7	9.08	8.88	8.97
Thioredoxin-related transmembrane protein 4	Q9H1E5	39 kDa		8.72	8.72	8.72	8.68	8.99	8.75	8.88	9.17	8.8	8.74	8.79	8.57	8.84	9.01	9.2	8.62	8.77	9.02	9.14	8.94	8.68	8.69	9.01	8.4
Ig kappa chain V-III region Ti	P01622	12 kDa	TRUE	9.1	9.1	9.1	9.26	9.19	9.17	8.87	8.9	8.88	8.89	8.89	8.87	9.38	9.45	9.41	8.48	8.21	8.43	8.31	8.13	8.32	8.66	8.39	8.54
Pigment epithelium-derived factor	P36955	46 kDa		9.3	9.3	9.3	8.6	8.81	9.01	8.59	8.47	8.84	9.14	8.59	9.23	9.19	9.11	9.57	8.5	8.7	9.22	8.57	8.25	8.87	7.89	8.12	8.85
Actin-related protein 3	P61158	47 kDa	TRUE	8.94	8.94	8.94	8.64	8.94	8.78	8.8	9	9	8.57	8.74	8.72	8.8	9.13	9.02	8.63	8.77	8.87	8.8	8.91	8.76	8.71	8.83	8.81
O-acetyl-ADP-ribose deacetylase MACROD1	Q9BQ69	36 kDa	TRUE	8.79	8.79	8.79	8.5	8.27	8.43	8.84	8.42	9.12	8.67	8.71	9.23	8.57	8.76	9.41	8.85	8.7	9.62	9	9.23	9.74	8.3	8.16	9.17
Very long-chain specific acyl-CoA dehydrogenase, mitochondrial	P49748	70 kDa		8.74	8.74	8.74	9.07	8.97	9.1	8.88	8.63	8.78	9.03	8.86	8.89	8.74	8.61	8.7	8.98	8.67	8.79	8.95	8.88	9.04	8.89	8.62	8.78
Cluster of Polyadenylate-binding protein 1	P11940	71 kDa	TRUE	8.86	9.2	8.91	8.75	9.24	8.93	8.92	8.86	9.08	8.75	8.98	8.86	8.67	8.78	8.91	8.84	8.94	8.69	8.74	8.84	8.71	8.62	8.44	8.59
Serine/arginine-rich splicing factor 1	Q07955	28 kDa	TRUE	8.71	8.71	8.71	8.98	9.22	9.12	8.84	8.95	8.93	8.87	8.87	8.85	9.13	9.06	9.08	8.6	8.69	8.77	8.67	8.62	8.69	8.5	8.73	8.86
Cluster of Catenin alpha-2	P26232	105 kDa	TRUE	8.83	8.88	8.88	8.77	8.87	8.86	8.7	8.95	8.8	8.8	8.88	8.89	8.64	8.83	8.82	8.83	8.97	8.78	8.77	9.06	9.01	8.68	8.86	8.82
Neurochondrin	Q9UBB6	79 kDa	TRUE	9.18	9.18	9.18	8.62	8.49	8.41	9.07	8.93	9.02	9.23	9	8.91	8.7	8.67	8.55	8.78	8.7	8.62	9.08	8.86	8.84	8.85	8.68	8.64
40S ribosomal protein S3a	P61247	30 kDa		8.84	8.84	8.84	9.32	8.5	8.86	8.68	8.38	8.75	9.21	8.72	8.79	9.38	8.54	8.99	8.94	8.58	8.83	9.23	8.71	8.82	9.14	8.63	8.68
Myelin expression factor 2	Q9P2K5	64 kDa	TRUE	8.88	8.88	8.88	8.31	8.81	9.17	9.18	8.93	9.08	8.47	8.75	9.09	8.84	9.13	8.92	8.35	8.31	8.78	8.7	8.97	9.1	8.86	8.96	8.89
Charged multivesicular body protein 4b	Q9H444	25 kDa	TRUE	8.62	8.62	8.62	8.74	8.66	8.91	9.16	9.08	9.21	9	8.77	8.96	8.65	8.85	8.91	8.75	8.88	8.91	8.52	8.58	8.76	8.98	9	9.14
Talin-2	Q9Y4G6	272 kDa	TRUE	9.09	9.09	9.09	8.68	8.7	8.75	8.95	8.91	8.94	8.86	8.92	8.97	8.74	8.67	8.71	8.89	8.78	8.84	8.85	8.85	8.87	8.74	8.69	8.7
Protein disulfide-isomerase A6	Q15084	48 kDa	TRUE	8.82	8.82	8.82	8.75	8.69	9.02	9.17	9.14	9.32	8.63	8.53	8.93	9.2	9.03	8.99	8.56	8.59	8.98	8.8	8.73	8.82	8.63	8.63	8.7
Protein ETHE1, mitochondrial	O95571	28 kDa		8.61	8.61	8.61	8.33	9.61	9.31	8.67	9.18	9.12	8.19	9.17	8.88	8.56	8.45	8.84	8.42	8.96	8.43	9.01	9.73	8.82	8.75	9.36	8.71
Catalase	P04040	60 kDa		8.87	8.87	8.87	8.98	8.77	8.69	9.33	9.22	9.18	9.36	9.18	9.08	8.4	8.26	8.33	8.71	8.65	8.73	8.94	9	9.02	8.82	8.55	8.52
Cysteine and histidine-rich domain-containing protein 1	Q9UHD1	37 kDa	TRUE	9.2	9.2	9.2	8.82	8.49	8.66	8.61	8.66	9	8.85	9	9.12	8.88	8.86	8.94	8.7	8.81	8.78	9.11	8.6	8.74	8.66	8.6	8.85
A-kinase anchor protein 12	Q02952	191 kDa	TRUE	8.81	8.81	8.81	8.94	8.83	9.12	8.88	8.97	9	8.55	8.42	8.49	9.13	9.18	9.18	8.53	8.6	8.74	8.55	8.5	8.74	9.18	9.11	9.33
NADH dehydrogenase [ubiquinone] 1 alpha subcomplex subunit 11	Q86Y39	15 kDa		8.97	8.97	8.97	8.87	9.01	9.22	8.46	8.4	8.77	8.68	8.81	8.8	8.8	8.9	9.16	8.87	9.01	8.91	8.84	9.11	9.17	8.49	8.7	8.58
60S ribosomal protein L13a	P40429	24 kDa		8.87	8.87	8.87	8.98	9.21	9.45	8.07	8.6	8.53	9.01	8.56	8.55	9.16	9.63	9.57	8.74	8.54	8.88	8.66	8.95	8.88	8.6	8.71	8.59
Actin-related protein 2	P61160	45 kDa		8.91	8.91	8.91	8.87	8.79	9.06	8.9	8.79	8.8	8.79	8.75	8.9	8.93	8.89	8.95	8.88	8.74	8.99	8.84	8.92	8.94	8.71	8.65	8.66
Extended synaptotagmin-1	Q9BSJ8	123 kDa	TRUE	8.84	8.84	8.84	8.74	8.91	8.93	8.69	8.91	8.88	8.76	8.91	8.63	8.81	8.93	9.1	8.92	8.58	8.63	8.96	8.89	8.68	9.09	8.99	9.03
Tetraspanin-7	P41732	28 kDa	TRUE	8.53	8.53	8.53	9.06	8.84	8.86	9.07	9.04	9.13	8.98	8.86	8.98	9.08	8.88	8.84	9.2	9.18	9.07	8.95	8.87	8.89	8.37	8.21	8.55
Cluster of Histidine--tRNA ligase, cytoplasmic	P12081	57 kDa	TRUE	7.64	9.7	9.7	9.75	10	7.29	10.2	9.98	6.62	9.98	9.89	6.96	9.77	9.81	7.06	9.73	9.81	6.34	9.74	9.84	6.61	9.63	9.38	7.09
Gamma-aminobutyric acid type B receptor subunit 2	O75899	106 kDa	TRUE	8.71	8.71	8.71	9.02	8.72	8.27	9.08	9.22	8.81	8.73	8.94	8.75	8.91	9.08	8.41	9.26	9.28	9.03	9	9.14	8.84	8.75	8.91	8.31
PITH domain-containing protein 1	Q9GZP4	24 kDa	TRUE	8.9	8.9	8.9	8.77	7.92	8.82	9.47	9.25	9.03	9.02	8.63	8.96	8.92	8.83	9.06	8.75	8.65	8.89	8.76	8.47	8.86	8.95	8.76	9.15
Actin-related protein 3B	Q9P1U1	48 kDa	TRUE	8.98	8.98	8.98	8.57	8.84	9.05	8.74	8.89	9.01	8.69	8.68	8.85	8.69	9.22	9.26	8.71	8.81	9.06	8.96	8.97	9.1	8.58	8.41	8.59
Microsomal glutathione S-transferase 3	O14880	17 kDa	TRUE	8.62	8.62	8.62	8.81	9.19	8.76	8.55	8.5	8.32	8.71	8.95	8.75	9.08	9.33	8.99	9.22	9.37	8.93	9.02	9.26	8.94	8.67	8.81	8.61
Myelin-associated oligodendrocyte basic protein	Q13875	21 kDa		8.73	8.73	8.73	8.52	8.81	8.96	8.08	9.35	8.79	8.77	8.91	8.33	8.34	9.05	8.79	8.35	8.64	8.82	8.16	9.26	9	9.69	10.4	9.48
Glutathione peroxidase 1	P07203	22 kDa		8.83	8.83	8.83	8.8	9.01	8.69	8.92	8.5	8.88	8.89	9.06	8.93	8.75	8.99	8.85	8.72	8.31	9.13	8.82	8.71	8.94	9.01	8.97	9.34
Noelin-3	Q96PB7	55 kDa		8.7	8.7	8.7	8.63	8.46	9.04	9.24	9.56	9.08	8.91	9.08	9.1	8.84	8.51	8.73	9.19	9.16	9	8.96	8.46	8.87	8.47	8.62	8.75
NADH-cytochrome b5 reductase 3	P00387	34 kDa		8.64	8.64	8.64	8.78	9	9.08	8.9	8.89	8.9	8.54	8.8	8.6	8.92	9	8.67	8.95	9.11	8.94	8.95	8.88	9.09	9.1	8.9	8.87
Ubiquitin thioesterase OTUB1	Q96FW1	31 kDa		9.51	9.51	9.51	8.74	8.5	8.66	8.95	9.05	9.12	9.31	9.23	9.08	8.6	8.43	8.63	8.91	8.81	8.77	8.85	8.66	8.79	8.16	8.37	8.66
Cluster of Ras-related protein Rap-2a	P10114	21 kDa	TRUE	8.85	8.89	8.84	8.82	8.97	8.76	8.8	8.97	8.91	8.86	9.07	9.01	8.86	9	8.87	8.81	9	8.9	8.62	8.89	8.75	8.53	9.06	8.78
Ornithine aminotransferase, mitochondrial	P04181	49 kDa		9.04	9.04	9.04	8.75	9.01	8.7	8.82	8.87	8.77	8.52	8.84	8.86	9.08	9.08	8.87	8.81	8.97	8.83	8.91	9.12	8.97	8.69	8.6	8.66
Keratin, type II cytoskeletal 1	P04264	66 kDa	TRUE	8.87	8.87	8.87	8.61	8.59	8.58	8.62	8.59	8.71	9.06	9.02	9.12	8.73	8.82	8.75	8.83	8.87	8.91	9.24	9.12	9.14	8.99	8.93	9.02
Cluster of Ubiquitin-conjugating enzyme E2 N	P61088	17 kDa	TRUE	9.07	9.07	9.07	8.44	8.51	8.23	9.39	9.74	9.12	8.91	8.85	8.69	8.8	9.01	8.7	8.9	8.93	8.58	8.94	9.22	8.9	8.71	8.74	8.36
Cluster of Ras-related protein Rab-2A	P61019	24 kDa	TRUE	8.93	8.96	9	8.98	9.12	8.81	8.81	8.75	8.6	9.03	9	8.93	8.96	8.86	8.67	9.1	9.2	8.86	8.92	9	8.74	8.66	8.64	8.38
Golgi-associated plant pathogenesis-related protein 1	Q9H4G4	17 kDa		8.63	8.63	8.63	8.49	8.7	8.76	9.17	9	9.44	9.11	9.06	8.43	8.87	9.2	9.33	8.4	8.4	8.04	8.66	9.17	8.5	9.29	9.72	9.29
Protein FAM177A1	Q8N128	24 kDa		8.62	8.62	8.62	9.07	8.59	8.76	9.07	8.74	8.77	8.95	8.53	8.7	9.07	9.29	8.99	9.08	8.26	8.72	9.01	8.48	8.66	9.64	9.38	9.34
Enoyl-CoA delta isomerase 2, mitochondrial	O75521	44 kDa		8.69	8.69	8.69	8.11	8.74	9.26	9.08	9.31	9.86	9.07	8.93	8.86	8.83	8.89	9.06	8.48	9.06	8.55	8.96	9.12	8.79	9.11	8.57	8.26
Cytosol aminopeptidase	P28838	56 kDa		8.92	8.92	8.92	8.79	8.53	8.89	9.19	9.03	9.12	8.87	8.75	8.82	8.78	8.68	8.81	8.93	8.76	9.1	8.97	8.56	8.84	9.18	8.72	8.9
Protein transport protein Sec31A	O94979	133 kDa		9.13	9.13	9.13	9.1	8.93	8.98	9.27	8.77	9.34	9.02	8.59	9.11	8.88	8.59	8.71	8.95	8.04	8.87	8.92	8.82	9.13	8.41	8.49	8.68
Epsin-1	Q9Y6I3	60 kDa		8.92	8.92	8.92	8.79	9.01	8.88	8.65	8.88	9.01	8.66	8.85	8.59	8.94	9.1	9.16	8.58	8.97	8.94	8.63	8.97	9	8.82	8.9	8.92
26S proteasome non-ATPase regulatory subunit 13	Q9UNM6	43 kDa		9.16	9.16	9.16	8.37	9.12	8.81	8.8	8.91	8.89	8.95	8.95	8.83	8.61	8.8	8.61	8.98	9.22	8.67	8.86	8.98	8.62	8.86	9	8.72
Transcription elongation factor B polypeptide 1	Q15369	12 kDa		9.14	9.14	9.14	8.49	8.71	8.79	9.05	8.86	8.89	8.84	8.99	8.67	9.05	8.97	9.24	8.99	8.88	8.35	9.04	8.82	9.11	8.6	8.56	8.72
Synapsin-3	O14994	63 kDa	TRUE	9.02	9.02	9.02	8.9	8.84	8.86	8.93	9.28	8.86	8.9	8.93	9.07	8.8	8.89	8.82	8.94	8.81	8.94	8.87	9.02	8.59	8.4	8.82	8.52
Inorganic pyrophosphatase 2, mitochondrial	Q9H2U2	38 kDa	TRUE	9.24	9.24	9.24	8.65	8.69	9.06	8.52	8.76	9.06	8.17	8.92	9.29	8.74	8.67	9.12	8.4	8.88	9.16	8.62	8.99	9.47	8.47	8.62	9.07
Endophilin-A2	Q99961	41 kDa	TRUE	9.09	9.09	9.09	8.71	8.79	8.79	8.98	8.93	9.05	8.97	8.87	8.84	8.78	8.71	8.77	8.7	8.88	8.7	9.01	8.88	8.9	8.79	8.84	8.92
CD44 antigen	P16070	82 kDa		9.04	9.04	9.04	8.69	8.87	8.55	9.99	10.2	10.3	8.65	9.15	8.64	8.51	8.34	8.28	8.6	8.5	8.62	8.32	8.48	8.39	8.97	9.16	8.87
Exocyst complex component 5	O00471	82 kDa		9.17	9.17	9.17	8.97	8.6	8.7	9.01	8.55	9.38	8.89	8.86	8.37	9.2	8.93	8.85	9.03	8.52	9.07	8.97	9.12	9.06	8.69	8.06	8.92
WD repeat-containing protein 44	Q5JSH3	101 kDa	TRUE	8.99	8.99	8.99	8.45	9.21	8.68	9.05	9.1	8.94	8.83	8.88	9.14	8.3	9.32	8.79	8.56	9.15	8.72	8.82	8.73	8.8	8.87	9.19	8.79
Cluster of Serine/threonine-protein kinase PAK 1	Q13153	61 kDa	TRUE	9	8.89	8.9	8.77	8.55	8.75	8.76	8.78	8.95	8.71	8.77	9.06	8.84	8.7	8.94	9.09	8.91	9.24	9.03	8.95	9.18	8.76	8.54	9.23
DCC-interacting protein 13-alpha	Q9UKG1	80 kDa		9.11	9.11	9.11	8.86	8.73	8.5	9.07	9.18	8.66	9.15	9.37	8.98	9.03	8.8	8.59	8.86	8.75	8.47	9.05	8.8	8.45	9.1	8.87	8.72
Lysine--tRNA ligase	Q15046	68 kDa		9.11	9.11	9.11	8.85	9.01	9.12	8.47	8.87	8.85	9.16	8.83	8.66	9.05	8.95	8.89	8.64	8.85	8.56	8.91	8.91	8.95	8.63	8.96	8.88
Cluster of Calcium-dependent secretion activator 1	Q9ULU8	153 kDa	TRUE	9.2	9.2	9.2	8.77	8.84	8.82	8.86	8.78	9.09	8.9	8.83	8.96	8.92	8.9	8.85	8.81	8.93	8.92	8.82	8.78	9.07	8.56	8.73	8.6
Calcium-binding mitochondrial carrier protein SCaMC-2	Q6KCM7	53 kDa	TRUE	8.84	8.84	8.84	8.61	8.83	8.83	8.53	8.5	8.92	9.12	8.77	9.13	8.9	8.89	8.91	8.69	8.79	9.02	9.06	9.19	9.31	8.93	9	8.96
26S protease regulatory subunit 7	P35998	49 kDa		9.01	9.01	9.01	8.77	8.8	8.82	8.9	9.09	8.7	8.91	8.89	8.88	8.83	9.08	8.79	8.94	8.96	8.94	8.84	8.88	8.86	8.9	8.88	8.81
Tripartite motif-containing protein 2	Q9C040	82 kDa	TRUE	9.16	9.16	9.16	8.89	8.75	8.87	8.89	8.77	8.75	8.88	8.93	8.73	8.99	9.14	8.82	8.73	8.95	8.55	8.95	9	8.55	8.97	9.09	8.82
Nucleoside diphosphate kinase 3	Q13232	19 kDa		8.97	8.97	8.97	9.13	8.89	8.83	9.04	8.56	8.81	9.09	8.61	8.97	8.66	8.99	8.67	9.12	8.62	8.77	9.08	8.84	9.21	9.21	8.7	8.82
Neuropathy target esterase	Q8IY17	150 kDa		8.64	8.64	8.64	8.9	9.11	9.1	8.89	9.29	9.01	8.8	8.81	9.51	9.09	8.98	8.93	8.38	8.86	8	9.35	9.14	9.06	8.68	8.92	8.81
Ubiquitin carboxyl-terminal hydrolase 7	Q93009	128 kDa		9.01	9.01	9.01	8.8	8.71	8.93	9.2	8.8	8.88	9.04	8.39	8.73	9.08	9.08	9.04	8.88	8.26	9.04	9.13	8.94	8.84	9.07	8.52	9.29
60S ribosomal protein L30	P62888	13 kDa		8.95	8.95	8.95	8.98	9.17	9.27	8.32	8.85	7.56	8.75	9	8.97	9.11	9.11	9.45	8.47	8.89	9.34	9.07	9.41	9.4	8.26	8.83	8.64
Spectrin alpha chain, erythrocytic 1	P02549	280 kDa	TRUE	9.32	9.32	9.32	8.89	8.97	8.73	8.79	8.86	8.78	9.85	9.81	9.9	8.46	8.42	8.35	8.69	8.6	8.36	8.44	8.56	8.52	8.9	8.93	8.96
RIMS-binding protein 3A	Q9UFD9	181 kDa	TRUE	8.88	8.88	8.88	8.92	9	8.77	9.24	9.22	9.22	8.56	8.4	8.71	8.79	8.65	8.71	9.51	9.57	9.22	8.83	8.55	9.07	8.92	9.27	8.03
Nidogen-1	P14543	136 kDa		9.16	9.16	9.16	9.27	9.34	9.18	8.64	8.22	8.45	9.23	9	8.97	8.85	8.85	8.76	8.71	8.73	8.56	9.01	8.88	8.95	8.86	8.92	8.98
Cytoplasmic dynein 1 light intermediate chain 1	Q9Y6G9	57 kDa	TRUE	9.05	9.05	9.05	8.92	8.74	8.72	8.96	9.28	8.77	9.04	8.96	8.81	8.85	9.06	8.86	8.8	8.71	8.38	8.85	9.14	8.74	9.05	9.08	8.97
Bifunctional glutamate/proline--tRNA ligase	P07814	171 kDa	TRUE	8.94	8.94	8.94	9.07	8.87	8.96	8.97	8.77	8.94	8.99	8.78	8.91	9.03	9.03	9.03	8.79	8.61	8.73	8.93	8.89	9.02	8.96	8.84	8.91
COP9 signalosome complex subunit 2	P61201	52 kDa		9.17	9.17	9.17	9	8.93	8.93	8.63	9.08	8.66	8.72	8.6	8.63	8.68	8.61	8.74	8.94	9.15	9.38	8.83	8.75	9.18	8.69	9.21	9.01
C-1-tetrahydrofolate synthase, cytoplasmic	P11586	102 kDa	TRUE	9.18	9.18	9.18	8.76	8.96	8.81	8.8	9	8.9	9	9	9.17	8.79	9.08	8.79	8.62	8.84	8.77	8.82	9.01	8.98	8.71	8.76	8.75
Protein FAM54B	Q9H019	32 kDa	TRUE	8.81	8.81	8.81	9.08	8.86	8.46	9.25	8.77	8.54	9.24	9.37	8.62	8.75	9.01	8.69	9.25	8.89	8.77	9.15	9.38	9.1	9.05	8.68	8.54
Inositol monophosphatase 1	P29218	30 kDa	TRUE	8.4	8.4	8.4	9.01	8.57	8.9	9.34	9.05	9.38	9.24	8.42	8.72	8.62	8.87	8.88	9.54	8.86	9.24	9.14	8.81	9.15	8.91	8.87	9.18
Cullin-associated NEDD8-dissociated protein 1	Q86VP6	136 kDa	TRUE	8.67	8.67	8.67	8.75	8.85	8.76	9.14	9.2	9.14	8.76	8.75	8.78	8.91	8.96	8.85	9.14	9.01	8.96	9.15	9.08	8.99	9.02	8.94	8.77
Ras-related protein Rab-5B	P61020	24 kDa	TRUE	8.85	8.85	8.85	8.77	8.85	9.16	8.81	8.69	9.09	8.9	8.86	9.06	8.81	8.98	8.88	9.03	8.91	8.97	9.08	8.99	9.21	8.75	8.94	8.67
Cluster of Protein lin-7 homolog A	O14910	26 kDa	TRUE	8.97	8.57	8.64	8.96	8.52	9.26	8.98	8.96	9.28	8.85	8.82	9.58	8.65	8.34	9.39	8.69	8.35	9.4	8.95	8.59	9.25	9.17	8.65	9.15
Glutathione S-transferase P	P09211	23 kDa		9.22	9.22	9.22	8.71	8.56	8.76	9.14	9.09	9.22	8.79	8.72	8.9	8.82	8.84	8.91	8.6	8.64	8.86	8.87	8.91	8.98	8.98	8.98	9.07
Splicing factor 3B subunit 3	Q15393	136 kDa	TRUE	8.94	8.94	8.94	9.25	9.3	9.04	8.71	8.89	9.02	8.85	8.96	8.95	9.13	9.06	9.09	8.46	8.49	8.95	8.74	9.05	8.81	8.71	8.85	8.88
3-mercaptopyruvate sulfurtransferase	P25325	33 kDa		8.9	8.9	8.9	8.23	8.7	9.23	8.27	9.02	9.08	8.83	8.82	9.26	8.67	8.73	9	8.67	8.75	9.58	8.79	9.1	9.21	9.15	8.9	9.35
Solute carrier family 25 member 46	Q96AG3	46 kDa	TRUE	8.76	8.76	8.76	8.8	9.31	8.72	8.73	8.61	8.79	9.05	9.29	8.65	8.75	9.41	8.83	8.84	9.33	8.61	9.29	9.46	8.84	8.85	9.28	8.34
Protein FAM3C	Q92520	25 kDa		8.92	8.92	8.92	9.32	9.01	8.84	8.27	8.65	8.65	8.86	8.69	8.9	9.4	8.83	8.98	9.17	8.91	8.77	9.47	8.94	9.12	8.78	9.03	8.74
N-terminal EF-hand calcium-binding protein 2	Q7Z6G3	43 kDa		8.76	8.76	8.76	8.37	9.35	8.56	8.98	9.27	9.04	8.63	8.88	8.45	9.13	9.19	9.14	9.42	9.54	9.4	8.79	8.79	8.46	8.53	9.25	8.65
Cluster of Syntaphilin	O15079	54 kDa	TRUE	8.94	8.94	8.94	8.8	8.88	9.07	8.83	8.73	8.48	8.89	8.93	9.03	8.75	8.83	8.93	9.04	9.02	8.84	9.12	8.94	9.05	9.08	8.97	9.12
Calcium uniporter protein, mitochondrial	Q8NE86	40 kDa		8.76	8.76	8.76	8.95	9.07	8.9	8.52	8.91	8.79	9.08	9.07	8.92	8.91	8.91	8.81	9.02	9.2	8.99	9.09	9.26	9.02	8.82	8.84	8.89
Prefoldin subunit 3	P61758	23 kDa		8.99	8.99	8.99	9.22	8.96	8.93	9.02	8.84	9.04	8.79	8.5	8.66	9.22	8.75	8.8	9.22	8.78	8.86	9.09	8.6	8.75	9.23	8.95	9.08
Arf-GAP with GTPase, ANK repeat and PH domain-containing protein 1	Q9UPQ3	94 kDa	TRUE	9.12	9.12	9.12	8.34	9.19	8.99	8.52	9.19	8.94	8.93	8.99	9.42	8.73	8.82	8.71	7.86	9.71	9.38	8.86	8.74	9.35	9.05	9.09	8.09
Peptidyl-prolyl cis-trans isomerase FKBP3	Q00688	25 kDa		8.62	8.62	8.62	9.12	9.33	9.26	8.61	8.75	8.79	8.42	8.59	8.71	9.45	9.48	9.63	8.77	8.71	8.84	8.79	8.81	9.06	9	9.17	9.12
Ubiquitin-like protein 4A	P11441	18 kDa	TRUE	8.92	8.92	8.92	9.43	8.73	8.68	9	7.61	8.63	9	9.39	8.95	8.94	9.2	8.9	9.21	8.93	9.08	8.55	9.03	8.62	9.22	8.94	9.48
Leucine--tRNA ligase, cytoplasmic	Q9P2J5	134 kDa	TRUE	9.19	9.19	9.19	9.13	8.98	8.62	8.62	8.84	8.75	9.22	8.83	9.2	8.9	8.76	9.21	9.27	8.98	8.68	9.11	9.1	9.03	8.48	8.7	8.31
Prefoldin subunit 5	Q99471	17 kDa		8.94	8.94	8.94	8.63	8.95	8.79	9.12	8.93	8.97	8.8	8.64	8.74	9.05	8.72	8.6	8.75	9.14	8.95	8.55	9.11	9.31	9.19	9.07	9.47
60S ribosomal protein L12	P30050	18 kDa		8.82	8.82	8.82	8.82	9.08	9.16	8.83	8.83	8.99	8.73	8.66	8.96	8.9	9.01	8.93	8.76	8.83	8.92	9.09	8.99	9.06	9.09	9.15	9.05
Profilin-1	P07737	15 kDa	TRUE	9.24	9.24	9.24	8.58	8.58	8.64	9.32	9.28	9.18	9.2	9.24	9.22	8.57	8.61	8.67	8.71	8.71	8.53	8.67	8.82	8.95	9.01	8.98	9.12
Dihydropyrimidinase-related protein 4	O14531	62 kDa	TRUE	9.12	9.12	9.12	8.73	8.81	8.69	8.93	8.93	9.09	9.11	8.97	9.01	8.92	8.7	8.86	9.13	9.06	9.26	8.92	8.86	8.94	8.82	8.64	8.81
Complexin-1	O14810	15 kDa	TRUE	9	9	9	9.02	8.72	8.86	8.74	8.82	8.78	8.97	8.76	9.12	9.31	8.94	9.09	8.97	8.69	8.76	9.21	8.91	8.97	8.97	8.94	9.12
Disintegrin and metalloproteinase domain-containing protein 22	Q9P0K1	100 kDa		8.9	8.9	8.9	8.95	8.94	8.73	8.98	9.1	9.01	8.89	9.04	8.77	8.77	8.98	8.79	8.79	9.17	8.79	8.92	9.08	8.9	9.15	9.13	9.13
Cytoskeleton-associated protein 5	Q14008	226 kDa	TRUE	9.01	9.01	9.01	8.97	8.94	8.96	8.71	8.78	8.73	8.81	8.92	8.82	9.02	8.96	9.06	8.93	8.99	9.1	9	8.95	9.06	8.91	9.03	9.06
Erythrocyte band 7 integral membrane protein	P27105	32 kDa		9.31	9.31	9.31	8.94	9.18	9.16	8.79	9.09	9.1	9.44	9.53	9.38	8.38	8.67	8.65	8.88	8.92	8.79	8.49	8.61	8.62	8.53	8.85	8.82
Peroxiredoxin-5, mitochondrial	P30044	22 kDa		9.26	9.26	9.26	8.7	8.71	8.64	8.99	9	8.82	9.07	9.16	9.01	8.65	8.72	8.59	9.02	9.06	8.83	9.14	9.23	8.91	9.01	8.94	8.79
Metabotropic glutamate receptor 2	Q14416	96 kDa	TRUE	8.95	8.95	8.95	9.13	9.29	8.65	9.32	9.11	9.35	9.06	9.14	9.01	8.73	8.8	8.5	9.16	9.1	9.02	9.08	8.88	8.89	8.78	8.55	8.37
Calpain-2 catalytic subunit	P17655	80 kDa	TRUE	8.89	8.89	8.89	8.79	9.08	8.84	9.26	9.54	9.42	8.92	9.3	9.06	8.34	8.66	9.04	8.51	8.69	8.77	9.03	9.13	8.81	8.87	9	9.12
Microtubule-associated protein RP/EB family member 1	Q15691	30 kDa	TRUE	8.93	8.93	8.93	8.69	8.81	8.53	9.13	8.73	9.13	9.13	9	8.94	8.69	8.94	9.06	8.77	8.61	8.77	9.2	8.87	8.94	9.6	9.19	9.33
Inter-alpha-trypsin inhibitor heavy chain H1	P19827	101 kDa	TRUE	9.17	9.17	9.17	8.76	9.01	8.6	9.39	9.44	9.18	9.17	8.86	8.98	9.43	9.33	8.89	8.83	9.01	8.74	8.67	8.68	8.47	8.66	8.94	8.33
Cluster of Unconventional myosin-Va	Q9Y4I1	215 kDa	TRUE	8.91	8.91	8.91	8.88	8.95	8.93	8.93	9	8.91	8.95	8.89	8.89	9	9.03	9.04	8.95	9.02	8.98	9.01	8.98	8.99	8.95	8.95	8.97
Protein phosphatase 1 regulatory subunit 12A	O14974	115 kDa	TRUE	9.07	9.07	9.07	8.71	9	8.91	9.23	8.84	9.04	9.04	8.75	8.82	9.4	8.91	9.08	8.72	8.85	8.59	8.95	8.68	8.76	9.53	9.18	8.79
Lon protease homolog, mitochondrial	P36776	106 kDa	TRUE	8.98	8.98	8.98	9.17	9.08	8.94	8.74	8.74	8.69	8.91	8.82	8.97	8.92	8.79	8.9	8.99	9.05	9.09	9.12	9.06	9.11	9.02	8.91	9.04
Geranylgeranyl transferase type-2 subunit alpha	Q92696	65 kDa		9.08	9.08	9.08	9.21	8.76	8.72	9.54	9	9.11	8.76	8.71	9.17	8.65	8.76	8.51	9.84	9.08	8.78	9.04	8.78	8.79	9.3	8.86	8.4
Leucine-rich PPR motif-containing protein, mitochondrial	P42704	158 kDa	TRUE	9.08	9.08	9.08	8.93	8.86	8.97	8.69	8.79	8.85	8.8	8.9	8.91	8.98	9.02	9.13	8.99	8.91	9.15	9.19	9.16	9.21	8.72	8.76	8.89
Actin-related protein 2/3 complex subunit 4	P59998	20 kDa	TRUE	9.05	9.05	9.05	9.03	8.91	9.19	8.93	8.81	9.04	8.85	8.83	9	9.08	8.99	8.98	9.15	9.04	9.1	9	9.05	8.86	8.56	8.62	8.97
Fermitin family homolog 2	Q96AC1	78 kDa		8.97	8.97	8.97	9.03	8.91	9.37	8.82	8.87	9.17	8.75	8.89	8.89	9.01	8.9	9.32	8.71	9.09	8.82	9.14	8.2	9.66	8.95	8.55	9.36
Phosphatidate cytidylyltransferase 2	O95674	51 kDa	TRUE	8.97	8.97	8.97	9.01	9.13	8.91	9.13	8.85	8.82	9.07	8.99	9.08	9.06	9.09	8.83	9.06	8.85	8.93	9.24	8.84	8.94	8.85	9.08	8.66
Leucine-rich glioma-inactivated protein 1	O95970	64 kDa		8.82	8.82	8.82	8.92	9	8.7	9.3	9.32	9.06	9.14	9.14	9.01	8.9	8.88	8.71	8.92	8.99	8.71	9.12	9.1	8.92	9.1	9.13	8.84
Probable ubiquitin carboxyl-terminal hydrolase FAF-X	Q93008	292 kDa		8.91	8.91	8.91	9.28	9.15	8.88	8.86	9.17	9.07	8.69	9.2	8.8	8.99	9.24	8.84	8.96	9.37	8.94	8.94	8.85	8.9	8.63	9.25	8.66
Choline transporter-like protein 2	Q8IWA5	80 kDa		8.67	8.67	8.67	8.7	8.88	8.89	9.26	9.36	9.4	9.12	8.98	9.36	8.8	8.92	8.9	9	9.06	9.25	8.91	9.01	8.97	8.82	8.87	8.96
Protein Hook homolog 3	Q86VS8	83 kDa		9.04	9.04	9.04	8.56	8.51	9.08	9.16	9.19	9.49	8.75	9.1	9.38	8.55	8.73	9.35	8.32	8.31	9.4	8.62	9.11	9.23	9	9.02	9.48
OCIA domain-containing protein 1	Q9NX40	28 kDa		8.85	8.85	8.85	8.99	8.99	8.89	9.02	9.04	8.59	9.09	8.99	9.34	9	8.75	8.85	8.88	8.92	8.97	9.35	9.17	8.99	9.12	9	9.01
Neuronal pentraxin receptor	O95502	53 kDa		8.08	8.08	8.08	8.64	8.89	9.32	9.84	9.98	10.6	8.68	8.93	9.07	8.81	9.07	9.65	9.04	9.28	9.66	8.55	8.86	9.08	8.28	8.41	8.63
Dual specificity protein phosphatase 3	P51452	20 kDa		9.66	9.66	9.66	8.34	8.87	8.96	8.95	9.26	9.5	8.79	8.85	8.91	8.59	8.68	8.76	8.65	8.69	9.26	8.82	8.97	9.12	8.34	8.98	9.25
Fibronectin type III and SPRY domain-containing protein 1	Q9BTV5	56 kDa		9.24	9.24	9.24	8.66	9.37	8.6	8.93	9.67	9.01	8.61	9.21	8.93	8.77	9.39	8.92	8.73	9.56	8.81	8.67	9.1	8.85	8.63	8.83	8.59
NADH dehydrogenase [ubiquinone] 1 beta subcomplex subunit 4	O95168	15 kDa	TRUE	8.82	8.82	8.82	8.85	8.88	8.83	9.11	8.95	9.12	9.18	8.93	9.01	8.84	8.89	8.89	9.17	9.01	9.34	9.2	9.27	9.06	8.86	8.88	8.84
Gamma-glutamyltransferase 7	Q9UJ14	70 kDa		8.77	8.77	8.77	9.03	8.81	9.11	9.11	9.25	9.11	9	8.8	8.95	9.16	8.93	9.08	9.08	9.12	9.1	8.87	8.99	9.1	8.74	8.8	9.12
Prolow-density lipoprotein receptor-related protein 1	Q07954	505 kDa	TRUE	8.89	8.89	8.89	8.95	8.83	8.91	9.28	9.31	9.26	8.91	8.93	8.79	8.76	8.92	8.83	9.21	9.1	9.03	8.91	9.11	9.03	8.95	8.97	8.99
Long-chain-fatty-acid--CoA ligase 6	Q9UKU0	78 kDa	TRUE	8.95	8.95	8.95	8.98	9.06	8.92	8.63	8.91	8.91	8.88	9.1	9.12	8.9	9.02	9.05	8.98	9.03	8.95	9.24	9.32	9.13	8.88	8.82	8.99
Alcohol dehydrogenase class-3	P11766	40 kDa		9.45	9.45	9.45	8.86	8.85	9.06	8.97	8.98	9.19	8.93	9.08	9.06	8.58	8.68	8.96	8.95	8.87	9	8.87	9.04	8.96	8.65	8.85	8.93
Cluster of Glycogen phosphorylase, brain form	P11216	97 kDa	TRUE	9.37	9.45	9.34	8.8	8.78	8.84	9.06	8.98	9.16	9.23	9.21	9.25	8.74	8.7	8.79	9.1	8.98	8.9	8.94	8.95	8.98	8.71	8.67	8.76
UBX domain-containing protein 6	Q9BZV1	50 kDa		9.09	9.09	9.09	8.98	8.41	8.78	9.43	9.06	9.13	9	8.55	8.67	9.22	9	9.01	9.41	8.97	9.1	9.21	9	9.17	9.08	8.5	8.75
Spectrin beta chain, erythrocytic	P11277	246 kDa	TRUE	9.35	9.35	9.35	8.98	8.82	8.88	8.92	8.89	8.83	9.78	9.87	9.95	8.72	8.32	8.36	8.79	8.76	8.76	8.76	8.79	8.67	8.96	8.86	9.04
60S ribosomal protein L7	P18124	29 kDa		9	9	9	9.27	9.67	9.67	8.28	8.63	8.67	8.67	8.99	8.78	9.22	9.73	9.66	8.42	8.76	8.91	8.59	9.19	8.99	8.58	8.94	9.14
DnaJ homolog subfamily B member 6	O75190	36 kDa	TRUE	9.07	9.07	9.07	8.68	8.89	9.46	8.95	8.99	9.38	8.94	8.63	9.7	8.69	8.94	9.28	8.53	8.33	8.82	8.77	8.83	9.06	9.16	9.07	9.49
Thioredoxin-like protein 1	O43396	32 kDa		9.23	9.23	9.23	9.04	8.79	8.52	9.13	9.16	9.05	9.06	9.01	8.95	8.97	8.88	8.77	9.22	8.92	8.71	9.13	9.05	8.87	9.07	8.96	8.93
Proline-rich transmembrane protein 3	Q5FWE3	102 kDa		8.88	8.88	8.88	8.86	9.05	8.43	9.29	9.1	8.93	9.13	9.09	8.83	9.14	9.12	8.6	9.41	9.09	8.89	9.38	9.26	8.89	9.15	9.04	8.57
Cluster of Plastin-3	P13797	71 kDa	TRUE	9.13	9.04	9.13	8.86	8.74	8.86	9.12	9.07	9.08	8.56	8.81	8.65	9.21	9.16	9.16	8.97	8.66	8.48	8.69	8.91	8.69	9.63	9.74	9.57
NADH dehydrogenase [ubiquinone] 1 alpha subcomplex subunit 12	Q9UI09	17 kDa		8.88	8.88	8.88	8.89	8.9	8.88	8.76	8.84	8.51	9.13	8.81	9.14	8.93	8.68	8.85	9.45	8.81	8.97	9.5	9.32	9.52	9.18	8.93	9.28
Nucleosome assembly protein 1-like 4	Q99733	43 kDa	TRUE	9.08	9.08	9.08	8.91	8.94	8.82	9.14	8.99	9.1	9.04	9.06	8.99	9.08	8.88	9.02	8.81	8.83	8.97	9.1	8.81	8.89	9.13	9.15	9.04
6-phosphogluconolactonase	O95336	28 kDa	TRUE	9.24	9.24	9.24	9.17	8.89	8.39	9.17	9.47	9.25	9.13	8.89	8.93	8.88	8.95	8.65	9.17	9.07	8.98	9.07	8.85	8.84	8.74	8.87	8.95
Dipeptidyl aminopeptidase-like protein 6	P42658	98 kDa	TRUE	8.81	8.81	8.81	8.72	8.79	8.83	8.97	8.97	9.1	8.97	9.05	9.11	9.07	9.11	9.11	9.28	9.41	9.47	9.05	9.13	9.22	8.72	8.75	8.78
Apolipoprotein A-IV	P06727	45 kDa		9.74	9.74	9.74	8.86	8.72	8.93	8.89	8.85	8.94	9.78	9.5	9.73	9.14	8.95	9	9.16	9.03	8.96	8.59	8.26	8.38	8.4	8.27	8.49
Heme-binding protein 1	Q9NRV9	21 kDa		9.29	9.29	9.29	8.78	8.81	9.1	9.08	8.88	8.97	8.46	8.67	9.47	9.14	9.14	8.6	8.52	8.85	8.66	9.23	8.93	8.82	9.15	9.43	9.49
Phospholipase D3	Q8IV08	55 kDa	TRUE	8.69	8.69	8.69	8.96	8.79	9.12	9.33	9.09	9.42	8.91	8.92	9.02	9.2	8.6	8.93	9.14	8.98	9.18	9.2	9.07	9.21	9.08	8.69	9.15
Vesicle-associated membrane protein 1	P23763	13 kDa	TRUE	8.93	8.93	8.93	9.06	9.01	9.72	9.4	8.73	8.94	9.21	8.94	9.37	8.77	8.84	9.57	8.86	8.17	8.62	9.08	9.14	9.38	8.94	8.69	8.9
Syntaxin-1A	Q16623	33 kDa	TRUE	8.99	8.99	8.99	9.11	8.95	9	9.07	9	9.11	9.06	8.93	9.14	9.05	9.02	9.02	9.24	9.15	9.31	8.99	8.96	9.05	8.67	8.63	8.7
Obg-like ATPase 1	Q9NTK5	45 kDa		9.33	9.33	9.33	8.82	8.88	8.78	9.22	9.02	9.15	9.11	9.16	9.16	8.95	8.96	8.97	8.94	8.96	8.93	8.93	8.76	8.99	8.76	8.88	8.82
Bisphosphoglycerate mutase	P07738	30 kDa	TRUE	9.04	9.04	9.04	9.01	9.07	8.59	9.82	9.51	9.31	9.85	9.76	8.96	8.81	8.78	8.48	8.84	9.1	8.42	9.02	9.14	8.99	8.05	9.02	8.5
Sorting nexin-27	Q96L92	61 kDa		9.12	9.12	9.12	8.73	8.89	9.26	8.99	8.9	9.18	8.8	8.92	9.22	9.05	9.04	9.21	8.81	8.69	8.9	8.95	9.04	9.07	9.01	9.13	9.06
Phosphatidylinositide phosphatase SAC1	Q9NTJ5	67 kDa		8.93	8.93	8.93	8.83	9.02	8.88	9	9.32	9.12	8.85	9.17	8.97	8.83	9.16	9.04	8.86	9.33	8.91	8.76	9.22	8.94	8.88	9.27	9.06
Heat shock protein 105 kDa	Q92598	97 kDa	TRUE	9.15	9.15	9.15	8.76	8.91	8.87	8.96	9.11	9.02	8.86	9.03	8.93	9.02	9.17	9.08	8.89	8.98	9.03	8.92	9.02	8.94	9.09	9.19	9.04
Cluster of cAMP-dependent protein kinase type I-alpha regulatory subunit	P10644	43 kDa	TRUE	9.18	9.28	9.08	8.92	8.81	8.92	9.04	8.92	8.79	9	8.99	8.63	9.24	9.36	9.46	8.86	8.92	8.53	8.56	8.77	8.74	9.4	9.5	9.39
Dynactin subunit 4	Q9UJW0	52 kDa		9.2	9.2	9.2	8.56	9.18	9.37	8.81	8.6	9.02	8.8	8.72	9.7	8.79	8.85	8.55	8.75	9.01	9.77	8.9	8.94	9.55	8.7	9.13	9
Acyl-coenzyme A thioesterase 1	Q86TX2	46 kDa	TRUE	9.06	9.06	9.06	8.73	8.84	8.79	8.98	9.39	9.24	8.9	9	8.92	8.82	9.23	8.66	9.11	9.41	9.24	9.18	9.41	9.05	8.64	8.97	8.64
Nucleolin	P19338	77 kDa	TRUE	9.54	9.54	9.54	9.22	9.21	9.18	9.1	8.81	8.91	9.06	8.74	8.97	9.1	8.98	8.98	8.6	8.29	8.58	9.15	8.91	8.93	9	9.07	8.93
Ubiquitin carboxyl-terminal hydrolase 5	P45974	96 kDa	TRUE	9.45	9.45	9.45	8.75	8.84	8.69	9.27	9.06	9	9.19	9.07	9.11	8.78	8.92	8.81	8.87	9.01	8.89	8.98	8.91	8.77	9.08	9	9
Vinculin	P18206	124 kDa		8.91	8.91	8.91	8.82	10	9.32	8.92	9.94	9.43	9.06	9.52	9.18	8.61	8.65	8.92	8.39	9.7	9.01	8.59	8.4	9.05	8.49	8.72	8.91
LanC-like protein 2	Q9NS86	51 kDa		9.05	9.05	9.05	8.88	8.95	8.81	8.88	9.22	9.19	8.67	9.25	8.77	8.83	9.35	9.02	9.16	9.38	9.14	8.89	9.33	8.96	8.48	9.34	8.71
Ferritin light chain	P02792	20 kDa		8.81	8.81	8.81	8.66	8.49	8.57	8.92	8.72	8.89	8.76	8.74	8.83	9.21	9.14	9.48	8.91	8.7	8.94	9.12	8.97	9.11	9.81	9.91	10.1
NAD-dependent malic enzyme, mitochondrial	P23368	65 kDa	TRUE	9.07	9.07	9.07	9.16	9.25	8.74	9.08	9.27	8.95	9.06	8.9	8.8	8.97	8.97	8.92	9.29	9.31	9.3	8.86	9.11	9.09	8.57	8.91	8.72
SH3-containing GRB2-like protein 3-interacting protein 1	Q9BQI5	89 kDa	TRUE	8.88	8.88	8.88	9.01	9.23	9.13	8.86	9.21	8.92	8.84	8.97	8.81	8.96	9.27	9.15	8.99	9.24	8.96	8.93	9.33	9.08	8.97	9.1	8.88
Vam6/Vps39-like protein	Q96JC1	102 kDa		8.89	8.89	8.89	9.1	9.26	8.28	8.97	9.07	9.05	9.28	9.17	8.57	8.93	9.04	8.81	9.32	9.14	8.31	9.47	9.21	9.59	9.22	9.01	9.02
Adenylate kinase isoenzyme 5	Q9Y6K8	63 kDa	TRUE	9.23	9.23	9.23	8.59	8.78	8.6	9.33	9.14	9.09	8.96	9.12	9.01	9.16	9.08	9	9.14	9.19	9.27	8.9	9.02	8.86	8.78	8.99	8.79
Copine-6	O95741	62 kDa	TRUE	8.95	8.95	8.95	9.06	8.69	8.78	9.13	9.05	9.12	8.96	8.8	8.99	9.23	8.94	9.07	9.5	9.41	9.58	8.98	8.84	8.89	8.98	8.84	8.85
CAP-Gly domain-containing linker protein 2	Q9UDT6	116 kDa	TRUE	9.04	9.04	9.04	8.79	9.06	8.91	8.79	9.15	9.03	8.79	9.12	9.06	9.07	8.98	8.98	8.77	9.19	8.89	8.82	9.02	9.13	9.16	9.43	9.34
Wiskott-Aldrich syndrome protein family member 3	Q9UPY6	55 kDa	TRUE	8.86	8.86	8.86	9.16	9.3	8.95	9.2	8.99	9.06	9.26	8.98	8.96	9.06	8.96	9.11	9.04	8.92	8.85	9.07	8.92	9.04	9.15	9.06	9.04
SH3 domain-containing kinase-binding protein 1	Q96B97	73 kDa		8.98	8.98	8.98	9	8.87	8.82	9.3	9.29	8.82	9.24	8.87	8.57	9	9.1	8.92	9.55	8.88	8.86	9.38	8.82	8.9	9.25	9.2	9.08
Membrane-associated progesterone receptor component 2	O15173	24 kDa	TRUE	8.94	8.94	8.94	9.17	8.97	8.45	9.73	9.4	9.49	9.52	8.64	8.45	9.61	8.73	8.69	8.75	8.97	8.94	9.28	9.29	8.81	9.37	8.78	8.81
PRA1 family protein 3	O75915	22 kDa		8.89	8.89	8.89	8.86	8.96	9.16	8.96	8.98	9.02	8.89	8.95	8.97	9.25	9.13	9.15	8.94	9.12	9.02	9.01	9.12	9.08	9.24	9.14	9.2
CLIP-associating protein 2	O75122	141 kDa	TRUE	9.21	9.21	9.21	8.71	9.03	8.86	8.44	9.06	9.09	8.75	9.23	8.92	8.82	9.2	9.31	8.97	9.01	9.22	8.9	9.26	9.17	8.9	9.01	9.34
Synaptopodin	Q8N3V7	99 kDa	TRUE	8.54	8.54	8.54	8.98	8.85	8.93	9.27	9.21	9.31	8.89	8.93	8.78	9.14	9.08	9.05	9.24	9.2	9.33	9.31	9.21	9.31	9.15	9.03	9.01
Peripheral plasma membrane protein CASK	O14936	105 kDa		9.02	9.02	9.02	8.82	9	9.14	8.97	9.02	9.27	8.93	9.26	9.02	8.93	8.94	9	8.87	9.09	9.21	9.08	9.09	9.09	9	9.12	8.96
Disks large homolog 1	Q12959	100 kDa	TRUE	8.88	8.88	8.88	8.97	9.11	8.63	8.98	9.22	9.01	9.21	8.92	8.87	9.09	9.35	9.05	9.06	8.97	8.76	9.07	9.28	8.87	9.15	9.49	9.2
S-adenosylmethionine synthase isoform type-2	P31153	44 kDa	TRUE	8.95	8.95	8.95	8.94	8.97	9.13	9.46	9.27	9.3	9.02	9	9.1	8.82	8.73	9.11	9.04	9.31	9.22	8.86	8.83	9.04	8.71	8.96	9.24
Cluster of Copine-5	Q9HCH3	66 kDa	TRUE	8.91	9.04	9.09	9.02	9.32	9.08	8.95	9.17	8.77	8.83	8.95	8.59	9.11	9.14	9.05	9.12	9.2	8.89	9.16	9.13	8.94	9.19	9.27	9.02
Metabotropic glutamate receptor 3	Q14832	99 kDa	TRUE	9.05	9.05	9.05	9.12	8.93	8.71	9.17	9.08	9.4	9.38	9.24	8.94	8.92	8.69	8.92	9.13	9.12	9.02	9.31	8.64	9.15	9.07	8.71	9.15
Presequence protease, mitochondrial	Q5JRX3	117 kDa		9.16	9.16	9.16	8.94	8.64	9.07	9.11	9.21	9	9.18	9	9.11	9.09	8.95	9.28	8.9	8.91	9.09	9.1	8.71	9.34	8.94	8.86	9.07
Secretory carrier-associated membrane protein 1	O15126	38 kDa		8.99	8.99	8.99	9.12	9.04	8.82	9.21	9.01	8.44	9.29	8.99	9.21	9.02	9.19	8.59	9.29	9.27	8.79	9.46	9.27	8.9	9.27	9.15	8.76
Hepatoma-derived growth factor	P51858	27 kDa		8.95	8.95	8.95	9.21	9.67	8.95	9.26	8.7	8.85	8.84	9.44	8.76	9.38	9.69	8.97	9.21	8.9	8.8	9.11	7.89	9.08	9.12	9.11	9.29
Cluster of Kinesin heavy chain isoform 5C	O60282	109 kDa	TRUE	9.24	9.37	9.23	8.92	9.05	8.79	9.03	9.2	8.88	9.03	9.21	8.9	9.01	9.07	8.74	8.72	9	9	9.39	9.34	9.15	8.72	9.05	9.12
Acyl-coenzyme A thioesterase 9, mitochondrial	Q9Y305	50 kDa	TRUE	9.15	9.15	9.15	9.17	8.93	9.12	8.79	9.03	9.21	9.12	8.91	9.05	8.88	9.1	9.12	8.98	9.3	9.3	9.22	9.08	9.18	8.97	8.6	8.66
Cluster of Myosin regulatory light chain 12B	O14950	20 kDa	TRUE	8.73	8.89	8.89	8.92	9.02	8.82	9.42	9.57	9.35	9.33	9.28	9.25	8.99	9.15	8.97	8.98	8.85	8.86	8.94	9.1	8.87	9	9	9.04
Cluster of Erlin-2	O94905	38 kDa	TRUE	9.21	9.21	9.21	9.06	9.03	9.2	8.66	8.94	8.94	8.83	8.87	9.24	8.86	8.92	9.13	8.9	8.93	8.96	8.83	8.91	9	9.51	9.4	9.49
Cluster of Tubulin alpha-4A chain	P68366	50 kDa	TRUE	9.31	9.38	9.31	9.01	9.02	8.92	9.21	9.1	9.07	8.99	9.04	9.03	9.09	9.12	9.18	9.05	9.16	9.13	8.7	8.8	8.81	8.95	9.03	8.94
COP9 signalosome complex subunit 7a	Q9UBW8	30 kDa		9.39	9.39	9.39	9.31	9.14	9.04	8.78	9.03	8.98	9.01	8.76	8.66	9.12	9.07	9.26	9.15	8.72	9.09	9.24	9.09	9.33	9.11	8.51	8.82
UPF0317 protein C14orf159, mitochondrial	Q7Z3D6	66 kDa	TRUE	9.19	9.19	9.19	9.03	9.15	8.97	8.82	8.93	8.97	9.26	9.35	9.32	8.36	8.45	8.34	9.14	9.36	9.28	9.22	9.43	9.27	9.04	9.1	9.05
Amyloid beta A4 protein	P05067	87 kDa	TRUE	8.84	8.84	8.84	9.35	9.14	9.28	9.22	9.24	9.27	9.03	8.97	8.88	9.17	9.13	8.88	9.16	8.79	8.78	9.14	8.91	8.84	9.31	9.22	9.19
Gamma-adducin	Q9UEY8	79 kDa	TRUE	8.92	8.92	8.92	9.21	9.26	9.23	9	8.96	8.86	8.88	8.96	8.84	9.21	9.18	9.18	8.99	8.9	8.9	9.16	9.12	9.1	9.26	9.22	9.26
Putative tyrosine-protein phosphatase auxilin	O75061	100 kDa	TRUE	9.18	9.18	9.18	9.08	8.97	8.78	9	8.92	8.76	9.27	9.09	9.19	9.21	9.2	8.8	9.17	9.19	8.92	9.15	9.02	8.99	9.15	9.08	8.97
Septin-9	Q9UHD8	65 kDa	TRUE	8.91	8.91	8.91	9.2	9.13	9.2	9.08	9.21	9.08	8.92	8.95	8.94	9.16	9.22	9.16	8.97	8.96	9.03	9.07	8.98	9.19	9.05	9.07	9.16
Protocadherin-9	Q9HC56	136 kDa		9.2	9.2	9.2	8.81	9.18	9.62	9.08	9.14	8.97	9.05	9.08	9.34	8.85	9.35	8.85	9.2	9.04	8.83	8.77	8.97	9.11	8.8	8.76	9.08
Flotillin-1	O75955	47 kDa		9	9	9	9.01	8.85	9.03	9.25	9.27	9.31	9.03	8.94	9.13	9.06	8.97	8.99	9.37	9.31	9.35	9.04	8.91	9.03	8.86	8.84	8.98
Cysteine desulfurase, mitochondrial	Q9Y697	50 kDa		9.05	9.05	9.05	9.1	9.07	9.17	8.91	8.85	8.93	9.12	9.28	9.13	9.02	8.97	9.05	9.16	9.21	9.07	9.08	9.22	9.13	8.96	9.16	8.84
40S ribosomal protein S4, X isoform	P62701	30 kDa		9.1	9.1	9.1	9.05	9.4	9.36	8.89	8.86	8.64	8.92	8.96	9.41	9.15	9.16	9.23	9.21	8.98	9.28	9.25	8.96	9.22	8.72	8.8	8.86
DnaJ homolog subfamily A member 1	P31689	45 kDa	TRUE	9.23	9.23	9.23	8.92	8.99	9.01	8.94	9.12	9.1	9.14	9.05	9.06	9.21	9.23	9.22	9.06	8.96	9.09	8.98	8.93	9.07	8.93	8.94	9.01
Lysophospholipid acyltransferase 7	Q96N66	53 kDa		9.26	9.26	9.26	9.31	8.67	9.38	8.74	9.22	9.39	8.5	8.65	9.27	9.09	8.94	9.45	9.02	8.98	9.68	9.14	8.62	9.47	8.47	8.5	9.44
Lactotransferrin	P02788	78 kDa	TRUE	10.5	10.5	10.5	9.64	9.68	9.67	8.5	8.48	8.41	9.14	9.12	9.08	8.65	8.57	8.49	8.83	8.77	8.75	9.05	9.01	8.99	8.45	8.51	8.46
Protein-glutamine gamma-glutamyltransferase 2	P21980	77 kDa		9.3	9.3	9.3	9.32	9.36	9.29	9.21	8.99	9.24	9.55	9.33	9.36	8.97	8.91	9	8.79	8.57	8.61	8.85	8.78	8.93	9	8.93	8.87
Farnesyl pyrophosphate synthase	P14324	48 kDa		8.92	8.92	8.92	8.85	8.91	8.99	9.42	9.09	9.23	8.72	8.88	9.13	9.16	8.98	9.04	9.06	8.89	9.02	9.34	9.15	9.3	9.4	9.27	9.21
Heme oxygenase 2	P30519	36 kDa	TRUE	9.05	9.05	9.05	9.15	9.07	9.05	9.03	8.9	9.07	8.77	8.87	8.85	9.21	9.09	9.2	8.95	9.18	9.19	9.17	9.08	9.1	9.32	9.16	9.26
Proto-oncogene tyrosine-protein kinase Src	P12931	60 kDa	TRUE	9.1	9.1	9.1	9.45	9.08	8.87	9.52	9.12	8.74	9.35	9.24	8.74	9.18	8.93	8.68	9.75	9.19	8.84	8.76	9.4	9.19	8.94	8.93	8.64
Actin-binding LIM protein 2	Q6H8Q1	68 kDa	TRUE	9.08	9.08	9.08	9.17	8.95	9.13	9.05	9.28	9.14	9.04	9.14	8.99	9.15	9.06	9.11	8.92	8.91	9.08	9.02	8.95	8.97	9.1	9.4	9.06
Cluster of 60S ribosomal protein L3	P39023	46 kDa	TRUE	8.96	8.96	8.96	9.3	9.42	9.31	8.94	8.45	8.99	8.73	8.91	8.99	9.49	9.54	9.57	9.14	8.77	8.93	8.97	9.16	9.27	9.12	8.94	9.1
Vacuolar protein sorting-associated protein 26B	Q4G0F5	39 kDa		9.07	9.07	9.07	9.21	9.16	9.03	9.52	8.76	8.94	9.07	9.14	8.78	9.26	9.04	9.03	8.89	9.13	9.09	9.15	9.57	8.91	8.98	9.08	8.98
Calreticulin	P27797	48 kDa		9.3	9.3	9.3	8.96	8.82	8.45	9.59	9.56	9.39	9.44	9.2	9.43	8.62	9.03	8.65	8.73	9.04	8.99	9.1	9.1	8.91	9.14	9.06	8.83
Neurexin-1-alpha	Q9ULB1	162 kDa	TRUE	9.13	9.13	9.13	9.13	9.08	8.82	9.22	8.96	9	9.11	9.08	9.14	9.13	8.99	8.96	9.26	9.36	9.29	9.24	9.17	9.27	8.85	8.81	8.73
Mitochondrial-processing peptidase subunit beta	O75439	54 kDa	TRUE	9.22	9.22	9.22	8.99	8.92	9.06	9.12	9.09	8.98	9.11	9.18	9.1	9.17	8.67	8.98	9.06	8.92	9.18	9.36	9.28	9.23	8.98	8.87	9.08
Signal recognition particle 9 kDa protein	P49458	10 kDa	TRUE	9.18	9.18	9.18	9.43	9.29	9.33	8.91	8.78	8.7	8.83	8.91	9.25	9.31	9.06	9.13	8.79	8.62	8.54	9.17	9.14	9.05	9.52	9.38	9.35
Rho-related GTP-binding protein RhoG	P84095	21 kDa	TRUE	8.9	8.9	8.9	8.67	9.12	8.9	8.65	9.52	9.51	8.49	9.25	8.96	9.08	9.41	9.06	8.31	8.95	8.74	8.58	9.26	9.15	9.58	10.2	9.98
Shootin-1	A0MZ66	72 kDa		9.26	9.26	9.26	8.84	8.89	8.79	9.21	9.16	9.13	9.1	9.11	9.07	9.01	8.91	9.09	8.94	8.72	8.97	8.95	8.69	8.83	9.6	9.56	9.78
40S ribosomal protein S3	P23396	27 kDa		9.03	9.03	9.03	9.4	9.24	9.04	8.94	8.82	8.75	9.29	9.22	9.17	9.4	9.26	9.21	8.73	8.57	8.79	9.35	9.08	9.19	9.34	9.22	9.09
NADH dehydrogenase [ubiquinone] 1 beta subcomplex subunit 10	O96000	21 kDa	TRUE	9.01	9.01	9.01	9.02	9.15	9.08	8.93	8.89	8.79	9.13	9.12	9.15	9.01	9.13	9.1	9.17	9.25	9.07	9.35	9.4	9.27	9.02	9.09	9.06
60S ribosomal protein L4	P36578	48 kDa	TRUE	8.84	8.84	8.84	9.38	9.47	9.41	8.81	9.01	9	8.87	9	9.19	9.58	9.49	9.56	8.81	8.94	8.89	9.18	9.01	9.18	8.92	9	8.99
Diablo homolog, mitochondrial	Q9NR28	27 kDa		9.18	9.18	9.18	8.85	9.24	9.07	9.17	9.49	7.92	9.2	9.45	9.15	9.05	9.34	7.9	8.94	8.93	8.95	9.62	9.65	9.07	9	9.56	9.12
Cluster of Sodium channel protein type 2 subunit alpha	Q99250	228 kDa	TRUE	9.09	8.96	9.09	9.17	9	9.21	9.51	9.06	9.23	9.29	8.9	9.18	9.36	8.81	9.18	9.41	9.34	9.36	9.05	8.84	8.91	8.97	8.66	8.79
Phosphoglucomutase-1	P36871	61 kDa		8.94	8.94	8.94	8.88	8.84	8.61	9.33	9.28	9.32	9.4	9.44	9.12	8.77	8.91	8.85	9.05	9.07	8.95	9.34	9.52	9.37	9.12	9.36	9.04
OX-2 membrane glycoprotein	P41217	31 kDa		9.08	9.08	9.08	9.21	9.09	9.22	8.99	9.13	9.26	8.98	8.97	9.1	9.05	9.11	9.05	9.31	9.4	9.47	8.94	9.05	9.2	9.03	8.9	8.71
Exportin-2	P55060	110 kDa		9.47	9.47	9.47	8.95	8.9	8.8	9.14	9.33	9.19	8.9	9.33	9.08	8.98	9	8.86	8.89	9.08	9.15	8.97	9.18	9.11	8.97	9.16	9.08
Gephyrin	Q9NQX3	80 kDa		8.79	8.79	8.79	9.1	9.19	8.96	9.09	9.09	9.3	9.15	9.32	9.01	9.07	9	9.13	9.03	9.2	9.23	9.44	9.19	9.25	8.99	9.07	9.3
Protein NipSnap homolog 1	Q9BPW8	33 kDa	TRUE	9.17	9.17	9.17	9.02	9.01	9.06	8.97	9.07	9.06	9.12	9.11	9.28	9.09	8.99	8.97	9.35	9.23	9.28	9.28	9.09	9.39	8.99	8.82	8.81
1-phosphatidylinositol 4,5-bisphosphate phosphodiesterase beta-1	Q9NQ66	139 kDa	TRUE	9.16	9.16	9.16	9.04	9.19	9.2	9.03	9.31	9.18	8.88	8.92	9.13	8.97	9.09	9.08	8.86	8.99	9.03	9.28	9.37	9.51	8.85	8.99	9.12
TBC1 domain family member 24	Q9ULP9	63 kDa		9.24	9.24	9.24	9.22	8.99	9.03	9.3	9.26	9.09	9.18	9.02	9.11	9.33	9.07	9.15	9.15	8.97	8.69	8.97	8.96	8.52	9.48	9.17	9.15
Complement C4-A	P0C0L4	193 kDa	TRUE	9.71	9.71	9.71	9.15	9.39	9.24	8.86	8.83	8.77	9.1	9.19	9.25	9.07	9.17	9.17	9.13	9.22	9.28	8.59	8.68	8.45	9	8.89	9.01
Calcyclin-binding protein	Q9HB71	26 kDa	TRUE	9.39	9.39	9.39	8.99	9.13	9.11	8.89	9.07	8.77	9.02	9.2	9.2	9.09	9.22	9.22	8.78	8.95	8.91	8.91	9.15	9.13	9.1	9.28	9.29
Leucine-rich repeat-containing protein 57	Q8N9N7	27 kDa	TRUE	9.11	9.11	9.11	8.81	8.99	9.1	8.95	8.7	8.97	8.81	9	9.21	9.34	9.17	9.21	9.55	9.1	9.1	9.37	9.18	9.61	9.54	8.72	8.89
NSFL1 cofactor p47	Q9UNZ2	41 kDa		9.21	9.21	9.21	9.3	9.04	8.78	9.07	8.95	8.88	9.62	8.87	8.74	9.37	9.21	9.17	9.24	8.98	9	8.91	9.21	8.98	9.23	9.13	9.35
Caprin-1	Q14444	78 kDa		9.44	9.44	9.44	9.32	9.45	9.48	9.05	9.38	8.73	9.23	9.22	9.03	9.17	9.45	9.13	8.5	8.85	8.42	8.96	9.37	8.5	9.09	9.19	8.84
Flotillin-2	Q14254	47 kDa	TRUE	9.09	9.09	9.09	9.15	8.97	9.08	9.16	9.26	9.03	9.11	9.19	8.95	9.03	9.07	9.06	9.42	9.34	9.42	9.01	9.04	8.82	9.2	9.11	9
Neuroblast differentiation-associated protein AHNAK	Q09666	629 kDa		9.02	9.02	9.02	9.51	9.39	9.33	9.08	8.99	9.06	8.79	8.91	8.92	9.23	9.26	9.24	8.98	8.89	8.91	9.01	9.04	9.12	9.26	9.37	9.36
Proteasome subunit alpha type-5	P28066	26 kDa		8.79	8.79	8.79	9.01	8.99	9.13	9.16	9.35	9.52	8.82	8.75	8.85	9.05	9.05	9.28	9.02	8.99	9.05	9.13	9.38	9.47	9.38	9.33	9.66
Ectonucleotide pyrophosphatase/phosphodiesterase family member 6	Q6UWR7	50 kDa	TRUE	9.1	9.1	9.1	9.22	9.14	8.69	9.05	9.19	8.99	9.16	9.06	8.73	9.16	9.11	8.93	9.24	8.68	8.56	9.17	9	8.69	10.1	9.96	9.64
Neuronal cell adhesion molecule	Q92823	144 kDa	TRUE	8.87	8.87	8.87	9.2	9.18	9.18	9.15	9.16	9.17	8.87	8.98	8.87	9.28	9.28	9.25	8.98	9.12	9.15	9.25	9.32	9.3	9.15	9.17	9.18
NADH dehydrogenase [ubiquinone] 1 alpha subcomplex subunit 5	Q16718	13 kDa	TRUE	9.03	9.03	9.03	9.17	8.92	9.25	8.93	8.79	9.05	9.27	9.11	9.49	9.23	8.99	9.19	9.08	8.89	8.99	9.29	9.05	9.37	9.28	9.05	9.33
28S ribosomal protein S36, mitochondrial	P82909	11 kDa		8.59	8.59	8.59	9.01	9.12	9.2	8.73	9.02	8.62	8.94	9.15	9.61	9.11	9.25	9.37	9.05	9.36	9.57	8.94	9.42	9.43	9.03	9.41	9.71
Cluster of AP-2 complex subunit beta	P63010	105 kDa	TRUE	9.21	9.23	9.24	9.2	9.09	9.18	9.03	9.01	9.1	8.94	8.84	8.95	9.38	9.29	9.38	9.22	9.13	9.15	9.11	9.08	9.14	9.06	8.97	8.99
Endoplasmic reticulum resident protein 29	P30040	29 kDa	TRUE	9.09	9.09	9.09	9.14	9.05	9.17	9.17	9.19	9.32	8.93	8.93	8.81	9.08	9.14	9.25	9.05	9.16	9.24	9.21	9.22	9.26	9	9.18	9.17
NAD kinase domain-containing protein 1	Q4G0N4	49 kDa		9.01	9.01	9.01	9.24	9.27	8.98	9.19	9.22	9.15	9.01	8.71	9.25	9.16	8.98	8.97	9.45	9.18	9.17	9.24	9.3	9.12	9.23	9.09	9
Cytoplasmic dynein 1 light intermediate chain 2	O43237	54 kDa	TRUE	9.14	9.14	9.14	9.05	9.09	9.06	9.08	9.01	9.15	9.05	8.9	9.18	9.32	9.16	9.4	9.05	8.92	8.92	9.03	8.91	8.76	9.52	9.4	9.61
Prenylcysteine oxidase 1	Q9UHG3	57 kDa	TRUE	9.1	9.1	9.1	9.18	9.1	9.24	9.02	9.16	9.19	8.93	9.17	9.2	8.79	9.19	9.32	9.02	8.96	9.26	9.31	9.16	9.1	9.08	9.06	9.26
PRA1 family protein 2	O60831	19 kDa		9.01	9.01	9.01	9.07	8.99	9.19	9.41	9.45	9.68	9.09	9.06	9.35	9.08	9.22	9.24	9	9.09	9.29	9.14	8.98	9.04	8.99	8.85	8.77
Ubiquitin-like modifier-activating enzyme 6	A0AVT1	118 kDa		9.38	9.38	9.38	9.11	9.26	8.39	9.43	9.35	8.87	9.15	9.54	8.88	9.28	8.92	8.72	9.02	9.41	8.73	9.26	9.43	8.71	9.27	9.32	8.87
Hemopexin	P02790	52 kDa		9.26	9.26	9.26	9.4	9.25	9.37	9.07	8.93	8.89	9.27	9.09	9.15	9.64	9.6	9.7	9.26	9.16	9.24	8.64	8.47	8.48	8.98	8.87	8.85
Catechol O-methyltransferase	P21964	30 kDa		9.24	9.24	9.24	9.07	9.06	8.87	9.3	9.09	8.86	9.08	9.2	8.75	9.24	9.13	9.17	9.46	9.07	8.94	9.08	9.14	8.85	9.39	9.43	9.19
40S ribosomal protein SA	P08865	33 kDa	TRUE	9.09	9.09	9.09	9.36	9.34	9.28	9.2	9.22	9.29	9.02	9.21	9.04	9.47	9.45	9.37	8.52	8.75	8.61	9.23	9.14	9.06	9.11	9.1	9.09
Iron-sulfur cluster assembly 2 homolog, mitochondrial	Q86U28	16 kDa		9.14	9.14	9.14	9.33	8.71	9.33	9.43	8.79	8.86	9.38	8.28	9.33	8.86	8.77	9.43	9.21	9.22	9.59	9.47	9.18	9.67	8.95	8.53	9.39
UDP-glucose:glycoprotein glucosyltransferase 1	Q9NYU2	177 kDa		9.04	9.04	9.04	8.93	9.53	8.92	9.17	8.94	8.96	9	9.27	9.18	9.09	9.34	8.91	8.98	9.85	9.11	8.8	9.52	8.94	9.05	9.57	9.02
Sideroflexin-3	Q9BWM7	36 kDa		8.92	8.92	8.92	8.85	9.23	9.01	8.83	9.17	9.2	9.13	9.45	9.35	8.96	9.24	8.97	9.34	9.57	9.45	9.15	9.3	9.31	8.78	9.29	8.92
Tricarboxylate transport protein, mitochondrial	P53007	34 kDa		8.96	8.96	8.96	9.18	8.72	9.19	8.8	9.05	9.12	9.24	9.39	9.34	9.18	8.94	9.3	9.24	8.94	9.35	9.36	8.81	9.4	9.1	9.11	9.62
Acidic leucine-rich nuclear phosphoprotein 32 family member E	Q9BTT0	31 kDa		9.69	9.69	9.69	9.67	9.82	9.42	9.48	9.44	8.74	8.82	9.11	8.61	9.41	9.51	8.98	9.65	9.12	8.56	8.99	9.04	8.53	8.84	8.45	8.01
Carnosine synthase 1	A5YM72	88 kDa	TRUE	9.46	9.46	9.46	9.27	9.14	9.32	9.04	9.16	9.45	8.53	8.57	8.42	9.33	9.4	9.48	8.61	8.78	8.75	8.78	8.7	8.7	9.63	9.84	9.99
GTP-binding protein Di-Ras1	O95057	22 kDa	TRUE	9.32	9.32	9.32	8.96	8.58	9.06	9.58	9.49	9.47	9.2	8.9	9.12	9.1	8.92	9.14	9	8.43	8.82	9.29	9	9.42	8.75	9.77	9.32
26S proteasome non-ATPase regulatory subunit 6	Q15008	46 kDa		9.2	9.2	9.2	9.02	8.97	8.96	9.46	9.33	9.15	9.46	9.26	9.53	8.82	9.32	9.02	9.32	8.79	9.08	9.1	8.84	9.35	9.13	8.88	8.9
Cluster of Homer protein homolog 1	Q86YM7	40 kDa	TRUE	8.97	8.97	8.97	9	8.99	8.97	9.17	9.22	9.19	9.13	9.09	9.23	9.21	9.05	9.11	9.2	9.25	9.21	9.5	9.46	9.31	9.11	9	9.01
ATPase family AAA domain-containing protein 1	Q8NBU5	41 kDa	TRUE	9	9	9	9.33	9.29	9.3	9.14	9.12	9.15	9.11	9.14	8.99	8.83	9.33	9.04	9.09	9.1	9.07	9.23	9.4	9.51	8.84	9.34	9.01
AP-2 complex subunit alpha-2	O94973	104 kDa	TRUE	9.27	9.27	9.27	9.14	9.19	9.15	9.21	9.2	9.06	9.15	9.02	9.14	9.27	9.29	9.23	9.18	9.16	9.1	9.2	9.15	9.21	8.79	8.91	8.84
Cluster of ATPase family AAA domain-containing protein 3A	Q9NVI7	71 kDa	TRUE	9.06	9.06	9.06	9.14	9.13	9.24	9.07	9.18	9.19	9.31	9.06	9.18	9.14	9.22	9.12	9.22	9.14	9.12	9.26	9.19	9.23	8.99	9.02	9.11
Serine/threonine-protein kinase BRSK1	Q8TDC3	85 kDa		9.38	9.38	9.38	9.21	9.25	9.57	9.22	8.48	9.11	9.16	9.19	9.77	8.86	8.67	9.5	8.67	8.89	9.43	9.7	8.8	9.76	8.18	8.73	9.16
Beta-2-glycoprotein 1	P02749	38 kDa		9.61	9.61	9.61	9.57	9.67	9.75	8.85	8.68	8.94	8.86	8.83	8.99	9.55	9.6	9.64	8.98	8.95	9.05	8.2	8.12	8.33	9.17	9.4	9.5
Protein kinase C gamma type	P05129	78 kDa	TRUE	9.21	9.21	9.21	8.91	8.86	8.78	8.94	8.89	9.01	9.07	9	9.08	9.25	9.17	9.14	9.66	9.67	9.75	9	9.05	8.98	9.2	9.23	9.2
Importin subunit beta-1	Q14974	97 kDa		9.4	9.4	9.4	9.02	9.18	8.97	9.12	9.23	9.1	9.09	9.15	9.15	9.31	9.22	9.3	8.93	8.89	9.03	8.86	9.02	8.97	9.16	9.28	9.29
CDP-diacylglycerol--inositol 3-phosphatidyltransferase	O14735	24 kDa		9.1	9.1	9.1	9.16	9.17	9.13	9.43	9.27	9.88	9.21	9.18	9.27	9.05	9.13	9.48	9.14	8.92	9.05	8.93	8.73	9.25	8.91	8.97	9.04
NADH dehydrogenase [ubiquinone] 1 beta subcomplex subunit 9	Q9Y6M9	22 kDa		9.12	9.12	9.12	9.02	8.92	8.97	9.06	9.18	9.19	9.45	9.14	9.22	9.13	9.26	9.15	9.15	9.25	9.14	9.48	9.47	9.36	8.9	8.92	8.88
Heat shock 70 kDa protein 4	P34932	94 kDa	TRUE	9.06	9.06	9.06	9.01	8.89	8.9	9.21	9.14	9.23	9.07	9.08	9.13	9.26	9.15	9.2	9.16	9.11	8.96	9.27	9.24	9.22	9.37	9.4	9.42
Calcium/calmodulin-dependent protein kinase kinase 2	Q96RR4	65 kDa		9.46	9.46	9.46	8.81	8.84	8.87	9.13	9.11	9.16	9.39	9.23	9.31	9.15	9.08	9.19	9.25	9.08	9.49	9.22	9.26	8.99	8.89	8.97	8.83
Heterogeneous nuclear ribonucleoprotein K	P61978	51 kDa		9.24	9.24	9.24	9.28	9.26	9.25	9.26	9.28	9.07	9.18	9.17	9.15	9.48	9.41	9.33	8.59	8.67	8.66	9.13	9.07	9.04	9.26	9.17	9.22
Cluster of Ig lambda-2 chain C regions	P0CG05	11 kDa	TRUE	9.5	9.44	9.4	9.62	9.74	9.79	8.96	9.12	9.17	8.66	8.79	8.81	9.9	9.93	10	8.97	9.06	9.17	8.46	8.45	8.49	8.7	8.71	8.82
Stress-induced-phosphoprotein 1	P31948	63 kDa		9.05	9.05	9.05	9.27	9.22	9.1	9.27	9.22	9.16	9.14	9.18	9.11	9.39	9.27	9.25	8.93	8.86	8.89	9.07	9.04	8.96	9.48	9.36	9.34
Prostaglandin-H2 D-isomerase	P41222	21 kDa		8.83	8.83	8.83	9.08	9.35	9.25	9.59	9.55	9.42	8.56	8.9	8.99	9.36	9.51	9.03	7.96	8.55	8.52	8.78	9.03	9.01	10.6	10	10.2
Endoplasmic reticulum resident protein 44	Q9BS26	47 kDa		9.24	9.24	9.24	9.19	9	9.19	9.36	9.29	9.38	9.34	9.29	9.38	9.15	9.06	9.15	9.14	8.99	8.99	9.22	8.98	9.22	8.93	8.88	8.92
Dehydrogenase/reductase SDR family member 7	Q9Y394	38 kDa		9.32	9.32	9.32	9.14	8.98	9.44	9.21	9.15	9.41	9.27	9.06	9.5	9.1	8.82	9.29	8.78	8.41	9.18	9.19	9.08	9.29	9.32	9.05	9.16
Guanine deaminase	Q9Y2T3	51 kDa		8.6	8.6	8.6	8.81	9.15	9.01	9.27	9.54	9.34	8.7	8.99	9.03	9.2	9.3	9.3	9.66	9.95	9.81	9.32	9.34	9.29	8.94	9.06	9.06
Neurabin-2	Q96SB3	89 kDa	TRUE	9.16	9.16	9.16	9.29	9.44	8.64	9.44	9.76	9.15	9.39	9.53	9.16	9.04	9.16	8.58	9.35	9.49	9	8.77	9.31	9.13	8.66	8.98	9.13
Peptidyl-prolyl cis-trans isomerase FKBP4	Q02790	52 kDa		9.48	9.48	9.48	9.1	9.19	9.07	9.16	9.14	9.21	9.33	9.28	9.3	9.12	9.22	9.17	8.85	8.89	8.86	9.06	9.11	9.09	9.08	9.08	9.14
Oxidation resistance protein 1	Q8N573	98 kDa		9.08	9.08	9.08	8.94	9.12	8.95	9.18	9.26	9.23	9.12	9.15	9.21	9.15	9.08	9.06	9.14	9.22	9.13	9.38	9.37	9.35	9.19	9.24	9.19
Eukaryotic translation initiation factor 3 subunit B	P55884	92 kDa		9.28	9.28	9.28	9.1	9.21	8.94	9.32	9.44	8.76	9.44	8.93	9.11	8.95	9.15	9.43	9.1	9.23	8.98	9.08	9.04	8.98	9.33	9.52	9.03
Protein S100-A4	P26447	12 kDa		10.1	10.1	10.1	9.4	9.44	9.53	9.28	9.26	9.52	9.72	9.35	9.6	8.38	8.23	8.41	9.17	8.87	8.88	8.61	8.46	8.61	9.03	8.79	9.08
Cluster of Heterogeneous nuclear ribonucleoprotein H2	P55795	49 kDa	TRUE	9.45	9.48	9.43	9.03	9.19	9.3	8.92	8.89	9.28	8.96	9.09	9.39	9.16	9.41	9.56	8.76	8.61	9.25	8.97	9.16	9.21	9.11	8.96	9.36
Complement factor H	P08603	139 kDa	TRUE	9.8	9.8	9.8	9.51	9.54	9.54	8.89	8.91	8.96	9.08	9.13	9.23	9.84	9.8	9.74	8.77	8.73	8.9	8.28	8.66	8.58	8.67	8.84	8.93
Transmembrane protein 205	Q6UW68	21 kDa		9.12	9.12	9.12	9.55	9.55	8.99	9.47	9.08	8.98	9.39	9.17	8.6	9.43	9.19	8.82	9.51	9.14	8.95	9.46	8.89	9.18	9.36	9.22	8.66
DBIRD complex subunit KIAA1967	Q8N163	103 kDa		9.14	9.14	9.14	9.06	9.65	8.95	9.19	9.66	9.18	8.75	9.54	8.91	8.91	9.27	9.08	8.85	9.84	8.56	8.77	9.56	9.23	9	9.57	9
Tubulointerstitial nephritis antigen-like	Q9GZM7	52 kDa		9.47	9.47	9.47	9.46	9.46	9.55	9.14	7.98	9.27	9.52	9.57	9.35	9.16	9.1	9.31	8.95	8.44	8.93	9.17	9.48	9.26	8.93	8.61	8.94
Actin-binding protein anillin	Q9NQW6	124 kDa		8.99	8.99	8.99	9.07	8.98	9.13	9.35	9.3	9.38	8.71	9.03	9.05	9.4	9.31	9.41	8.41	8.74	8.89	8.94	9.1	8.86	10.1	9.93	10
Probable phospholipid-transporting ATPase IA	Q9Y2Q0	131 kDa	TRUE	9.02	9.02	9.02	9.05	9.15	9.02	9.08	9.11	8.94	9.1	9.11	8.99	9.25	9.34	9.19	9.7	9.69	9.56	9.08	9.22	8.94	9.13	9.31	9.04
Immunity-related GTPase family Q protein	Q8WZA9	63 kDa		9.34	9.34	9.34	9.05	8.95	8.85	9.42	9.07	9.47	9.35	8.94	9.24	9.19	9.07	8.97	9.39	9.41	9.04	9.02	8.99	9.14	9.32	8.99	9.18
Epoxide hydrolase 1	P07099	53 kDa		9.17	9.17	9.17	9.39	9.09	9.12	9.21	9.21	9.09	9.01	9.11	8.78	9.39	9.35	9.11	8.97	9.02	8.98	9.07	9.13	8.93	9.59	9.49	9.52
AP2-associated protein kinase 1	Q2M2I8	104 kDa		9.31	9.31	9.31	9.15	9.28	9.17	9.04	9.02	9.35	8.95	9.16	9.18	9.25	9.39	9.39	8.91	9.07	9.2	9.01	9.18	9.14	9	9.14	9.17
Cluster of [Pyruvate dehydrogenase [lipoamide]] kinase isozyme 2, mitochondrial	Q15119	46 kDa	TRUE	9.35	9.17	9.14	9.11	8.95	9.14	8.92	8.89	9.22	9.07	9.23	9.69	8.68	9.15	9.22	9.34	9.42	9.24	9.13	9.24	9.32	9.11	9.04	9.31
Cluster of GTP-binding protein SAR1a	Q9NR31	22 kDa	TRUE	9.36	9.36	9.36	9.34	9.27	8.88	9.44	9.55	9.18	9.43	9.06	9.2	9.08	8.55	8.73	9.52	9.32	9.22	9.12	9.11	9.07	8.83	9.1	9.03
Cluster of AP-3 complex subunit beta-2	Q13367	119 kDa	TRUE	9.35	9.38	9.38	9.07	9.07	9.06	9.24	9.15	9.31	9.08	9.08	9.12	9.2	9.22	9.22	9.17	9.13	9.18	9.22	9.23	9.16	9.08	8.93	9.1
Late secretory pathway protein AVL9 homolog	Q8NBF6	72 kDa		9.42	9.42	9.42	9.33	9.01	8.81	9.53	9.17	8.98	9.34	9.47	9.02	9.43	9.17	8.96	9.32	9.38	8.84	9.48	9.23	9.18	9.02	8.61	8.63
Ig mu chain C region	P01871	49 kDa		9.38	9.38	9.38	9.04	8.95	8.97	9.17	9.04	9.11	9.09	9.1	9.18	9.74	9.7	9.84	9.39	9.22	9.34	8.91	8.94	8.91	8.84	8.81	8.8
Ribonuclease inhibitor	P13489	50 kDa		9.4	9.4	9.4	8.88	8.83	9.01	9.43	9.38	9.39	9.22	9.1	9.17	9.11	8.99	9.14	8.78	8.71	8.91	9.16	8.99	9.08	9.57	9.55	9.64
Acyl-CoA dehydrogenase family member 9, mitochondrial	Q9H845	69 kDa		9.11	9.11	9.11	9.13	9.18	9.14	9.03	8.93	9.02	9.37	9.24	9.22	9.12	9.05	9.16	9.33	9.22	9.29	9.32	9.33	9.32	9.13	9.22	9.17
Integrin beta-8	P26012	86 kDa	TRUE	9.14	9.14	9.14	8.85	9.19	9.19	8.78	9.1	9.16	8.98	9.29	9.24	9.06	9.3	9.11	9	9.22	9.44	9.16	9.53	9.37	9.13	9.41	9.33
Nucleobindin-1	Q02818	54 kDa		9.11	9.11	9.11	9.22	9	9.17	9.25	9.31	9.55	9.1	8.99	9.02	9.14	9.1	9.33	9.1	9.1	9.2	9.28	8.97	9.23	9.45	9.04	9.4
Huntingtin-interacting protein 1	O00291	116 kDa	TRUE	9.37	9.37	9.37	8.61	9.43	9.58	9.68	9.17	8.93	9.07	9.09	8.88	9.16	8.91	9.49	8.94	8.71	8.95	8.21	8.35	9.5	9.78	9.81	9.95
Tyrosine--tRNA ligase, cytoplasmic	P54577	59 kDa		9.34	9.34	9.34	9.28	9.24	9.24	9.24	9.29	9.31	9.37	9.3	9.14	9.28	9.24	9.26	8.95	8.9	8.82	8.97	9.14	8.91	9.09	9.25	9.09
Cytochrome b5	P00167	15 kDa		9.17	9.17	9.17	9.15	9.35	9.01	9.15	9.53	9.1	8.82	9.63	9.08	9.04	9.49	8.99	8.79	9.54	9.15	9.18	9.29	8.76	9.38	9.34	9.07
Barrier-to-autointegration factor	O75531	10 kDa		8.88	8.88	8.88	9.02	8.99	8.88	9.63	9.52	9.27	9.55	9.31	8.98	9.41	9.24	8.95	9.33	9.08	8.96	9.29	9.03	8.88	9.54	9.54	9.33
6-phosphofructokinase type C	Q01813	86 kDa	TRUE	9.58	9.58	9.58	9.22	9.06	9.31	9.13	9.01	9.16	9.28	9.13	9.22	9.23	9.16	9.19	9.29	9.19	9.21	8.95	8.9	9.03	9.03	8.89	9.08
Gamma-synuclein	O76070	13 kDa	TRUE	8.59	8.59	8.59	9.14	8.92	8.81	9.26	9.24	9.02	9.18	8.88	8.63	9.67	9.78	9.49	9.77	9.83	9.63	9.33	9.17	9.07	9.28	9.32	9.25
Eukaryotic translation initiation factor 2 subunit 1	P05198	36 kDa		9.31	9.31	9.31	9.28	9.24	9.3	9.26	9.56	9.22	9.14	9.06	9.08	9.37	9.28	9.37	8.89	9.11	9	9.11	8.75	9.18	8.97	9.22	9.12
Adenylate kinase isoenzyme 1	P00568	22 kDa	TRUE	9.75	9.75	9.75	8.95	8.82	8.7	9.27	9.38	9.39	9.27	9.43	9.43	8.85	8.92	8.95	9.15	9.16	8.9	8.89	9.14	9.33	9.04	9.12	9.11
Phosphatase and actin regulator 1	Q9C0D0	66 kDa	TRUE	9.27	9.27	9.27	8.78	9.14	9	8.83	9.56	9.39	9.34	9.5	9.12	8.71	9.16	8.71	9.38	9.64	9.44	9.14	9.44	8.91	8.99	9.5	8.97
Endophilin-A1	Q99962	40 kDa	TRUE	9.48	9.48	9.48	9.06	9	9.01	9.21	9.11	9.09	9.22	9.23	9.17	9.25	9.31	9.19	9.16	9.16	9.23	9.3	9.22	9.21	8.96	9	8.97
Protein bassoon	Q9UPA5	416 kDa	TRUE	9.11	9.11	9.11	9.06	9.14	9.06	9.2	9.39	9.29	9.13	9.17	9.15	9.25	9.28	9.27	9.33	9.28	9.27	9.2	9.15	9.23	9.01	9.19	9.13
Cluster of Transforming protein RhoA	P61586	22 kDa	TRUE	9.14	9.08	9.14	9.09	9.12	9.03	9.07	8.76	8.91	9.18	9.06	9.1	9.16	9.24	9.28	9.37	9.34	9.38	9.5	9.41	9.32	9.36	9.37	9.12
Regulating synaptic membrane exocytosis protein 1	Q86UR5	189 kDa	TRUE	9.13	9.13	9.13	9.15	9.16	8.93	8.88	9.2	9.01	9.34	9.57	9.05	9.13	9.16	8.97	9.48	9.39	9.11	9.44	9.8	9.43	9.16	8.91	8.89
Histidine triad nucleotide-binding protein 3	Q9NQE9	20 kDa		9.05	9.05	9.05	9.14	9.1	9.18	9.07	8.89	9.14	8.9	9.06	9.21	9.27	9.2	9.28	9.25	9.25	9.33	9.13	9.03	9.06	9.52	9.82	9.57
Laminin subunit beta-2	P55268	196 kDa	TRUE	9.4	9.4	9.4	9.38	9.53	9.51	8.84	8.95	8.84	9.29	9.3	9.34	9.11	9.29	9.19	8.97	8.9	8.73	9.22	9.36	9.26	9.18	9.07	9.12
AP-1 complex subunit gamma-1	O43747	91 kDa	TRUE	9.39	9.39	9.39	9.25	9.18	9.23	9.09	9.05	9.53	9.09	9.02	9.27	9.33	9.32	9.11	9.11	8.86	9.25	9.26	8.94	9.32	9.06	9.05	9.16
40S ribosomal protein S7	P62081	22 kDa		8.83	8.83	8.83	9.31	9.51	9.17	9.03	9.21	9.2	9.21	9.12	8.97	9.1	9.2	10	8.74	8.86	9.91	9.23	9.41	9.43	8.73	9.05	9.8
Neurofascin	O94856	150 kDa	TRUE	9.11	9.11	9.11	9.37	9.26	9.44	9.19	9.11	9.3	9.07	8.9	9.2	9.29	9.18	9.37	9.1	8.98	9.14	9.09	9.06	9.26	9.36	9.28	9.41
Cluster of cAMP-dependent protein kinase catalytic subunit beta	P22694	41 kDa	TRUE	9	9.24	9.04	8.97	9.32	9.17	9.3	9.77	8.92	9.07	9.75	9.06	8.96	9.57	8.65	9.52	9.61	8.88	9.2	9.69	9.08	8.83	9.45	8.65
Plasminogen	P00747	91 kDa	TRUE	10.1	10.1	10.1	9.34	9.33	9.39	9.09	9.22	9.08	9.28	9.36	9.38	9.26	9.19	9.22	9.23	8.98	9.16	8.53	8.61	8.46	8.77	8.83	8.7
Receptor-type tyrosine-protein phosphatase alpha	P18433	91 kDa	TRUE	9.26	9.26	9.26	8.78	9.25	9.3	8.98	8.96	9.19	9.33	8.73	9.26	8.83	9.15	9.2	9.08	9.53	10	9.07	9.38	9.49	8.86	9.24	9.33
C-reactive protein	P02741	25 kDa		9.89	9.89	9.89	9.66	8.96	9.5	9.14	9.26	8.75	9.95	9.82	9.96	8.83	8.92	8.97	9.17	8.84	8.42	8.53	8.78	8.82	8.96	8.9	8.94
Moesin	P26038	68 kDa	TRUE	9.1	9.1	9.1	9.09	9.27	9.03	9.78	9.79	9.68	9.25	9.04	9.13	9.04	9.19	9.27	8.81	8.77	9.15	9.09	9.27	9.13	9.17	9.15	9.35
Acetyl-CoA acetyltransferase, mitochondrial	P24752	45 kDa	TRUE	9	9	9	9.18	9.27	9.26	9.09	9.08	8.93	9.2	9.12	9.16	9.26	9.25	9.09	9.27	9.35	9.2	9.37	9.35	9.4	9.4	9.27	9.25
Annexin A2	P07355	39 kDa	TRUE	9.32	9.32	9.32	9.4	9.45	9.41	9.95	9.97	9.97	9.14	9.15	9.06	9.35	9.27	9.15	8.74	8.85	8.57	9.12	9.06	9.08	8.76	8.71	8.64
Ubiquitin-conjugating enzyme E2 variant 2	Q15819	16 kDa	TRUE	8.92	8.92	8.92	8.91	8.75	8.75	9.91	9.34	9.64	9.26	9	9.24	9.32	8.91	9.29	9.33	9.27	9.25	9.47	9.4	9.51	9.3	9.03	9.14
NADH dehydrogenase [ubiquinone] iron-sulfur protein 3, mitochondrial	O75489	30 kDa		9.25	9.25	9.25	9.16	9.22	9.2	9.05	8.96	9	9.38	9.47	9.34	9.11	9.03	9.25	9.17	9.08	9.13	9.39	9.41	9.39	8.98	9.08	9.27
Calcium/calmodulin-dependent protein kinase type IV	Q16566	52 kDa		9.37	9.37	9.37	8.89	9.06	9.03	9.05	9.29	9.42	9.09	9.26	9.18	8.84	9.03	9.28	9.22	9.43	9.66	9.26	9.23	9.47	8.94	9.04	9.05
Apolipoprotein L2	Q9BQE5	37 kDa		9.46	9.46	9.46	9.22	8.25	9.36	9.24	9.68	9.42	9.04	8.93	9.65	9.31	9.32	8.88	8.59	8.26	9.39	9.18	9.68	9.03	9.65	9.23	9.14
NADH dehydrogenase [ubiquinone] 1 beta subcomplex subunit 5, mitochondrial	O43674	22 kDa		9.13	9.13	9.13	9.16	9.32	9.27	8.82	9.08	9	9.08	9.15	9.25	9.12	9.22	9.15	9.28	9.25	9.25	9.4	9.55	9.44	9.13	9.39	9.16
Splicing factor, proline- and glutamine-rich	P23246	76 kDa	TRUE	9.14	9.14	9.14	9.59	9.67	9.53	9.05	9.01	9.18	9.16	8.97	9.08	9.55	9.69	9.61	8.9	8.74	8.91	9.14	9.21	9.38	9.16	8.9	9.03
Cluster of Serine/threonine-protein phosphatase PP1-beta catalytic subunit	P62140	37 kDa	TRUE	9.49	9.45	9.43	9.04	8.97	9.31	9.06	9.25	9.23	9.07	9.29	9.16	9.12	9.19	9.18	9.05	9.06	9.37	8.97	9.39	9.32	9.04	9.16	9.29
Cluster of Synaptotagmin-1	P21579	48 kDa	TRUE	8.93	8.98	8.91	9.16	9.15	9.14	9.14	9.17	9.09	9.25	9.19	9.21	9.44	9.52	9.42	9.43	9.56	9.43	9.47	9.48	9.35	8.83	8.89	8.77
Proteasome subunit beta type-2	P49721	23 kDa		8.97	8.97	8.97	8.9	9.79	9.2	9.14	9.38	9.17	8.1	9.53	8.98	9.16	9.91	9.46	8.41	10.1	9.03	9.01	9.84	9.21	8.55	9.89	9.26
Proteasome subunit beta type-6	P28072	25 kDa		8.96	8.96	8.96	9.24	9.24	9.31	9.04	9.34	9.25	8.97	8.92	9.09	9.4	9.36	9.32	9.21	9.09	8.99	9.54	9.33	9.25	9.51	9.5	9.25
Epimerase family protein SDR39U1	Q9NRG7	35 kDa		9.24	9.24	9.24	9.01	9.39	9.33	8.96	9.3	9.22	8.93	9.33	9.37	8.69	9.26	9.24	9.4	9.36	9.67	9.17	9.26	9.84	8.7	8.96	8.95
Signal recognition particle 54 kDa protein	P61011	56 kDa		9.14	9.14	9.14	9.31	9.3	9.09	9.41	9	9.33	9.21	9.21	9.02	9.24	9.16	8.95	9.34	8.85	8.88	9.8	9.01	8.95	9.49	9.65	9.47
Brain-specific angiogenesis inhibitor 1-associated protein 2	Q9UQB8	61 kDa		9.3	9.3	9.3	9.2	9.11	9.18	9.19	9.08	9.17	9	8.95	9.07	9.56	9.47	9.5	9.35	9.19	9.38	9.32	9.23	9.29	9.05	8.88	9.04
Band 4.1-like protein 2	O43491	113 kDa	TRUE	9.12	9.12	9.12	9.18	9.34	8.95	9.12	9.3	9	9.1	9.21	9.07	9.33	9.47	9.2	9	9.13	8.9	9.19	9.2	9.09	9.66	9.8	9.53
Plasma protease C1 inhibitor	P05155	55 kDa		9.82	9.82	9.82	9.31	9.18	9.41	8.95	8.87	9.08	9.76	9.59	9.39	9.33	9.27	9.34	9.1	8.73	9.16	8.5	8.44	8.73	9.14	9.08	9.32
NADH dehydrogenase [ubiquinone] 1 beta subcomplex subunit 11, mitochondrial	Q9NX14	17 kDa		9.23	9.23	9.23	9.28	9.23	9.23	8.84	8.82	8.91	9.19	9.27	9.39	9.33	9.22	9.26	9.27	9.29	9.18	9.53	9.38	9.36	9.22	9.02	9.23
CD166 antigen	Q13740	65 kDa		9.21	9.21	9.21	9.05	9.19	9	9.13	9.38	9.17	8.96	9.18	8.89	9.2	9.42	9.21	9.23	9.62	9.35	9.22	9.44	9.23	9.13	9.41	9.15
Sodium/calcium exchanger 2	Q9UPR5	100 kDa	TRUE	9.24	9.24	9.24	9.18	9.07	9.14	9.26	9.39	9.4	9.18	9.28	9.16	9.16	9.16	9.36	9.6	9.68	9.43	9.21	9.27	9.13	8.77	8.86	8.82
Apolipoprotein C-III	P02656	11 kDa		9.84	9.84	9.84	8.98	8.79	9.04	9.01	9.23	9.54	9.37	9.34	9.59	9.13	9.3	9.31	8.9	9.23	10	8.66	8.78	9.12	8.71	8.66	9.03
Transmembrane emp24 domain-containing protein 7	Q9Y3B3	25 kDa		9.36	9.36	9.36	9.25	9.16	9.26	9.54	9.16	9.22	9.2	8.98	8.99	9.36	9.32	9.41	9.06	8.89	9.17	8.95	9.18	9.31	9.24	9.24	9.31
Pre-mRNA-processing factor 19	Q9UMS4	55 kDa		9.07	9.07	9.07	9.7	9.47	9.7	9.44	9.14	9.05	9.34	9.08	9.14	9.19	9.18	9.45	8.75	9.04	9.01	9.34	9.07	9.22	9.13	9.12	9.52
Coxsackievirus and adenovirus receptor	P78310	40 kDa		9.21	9.21	9.21	9.22	8.91	9.14	9.61	9.37	9.54	9.2	7.99	9.45	9.23	8.72	9.36	9.65	9.43	9.52	9.37	9.4	9.08	9.29	9.13	9.13
Tyrosine-protein phosphatase non-receptor type 11	Q06124	68 kDa	TRUE	9.45	9.45	9.45	9.07	8.66	9.14	9.47	9.43	9.58	9.43	9.03	9.38	9.32	8.93	9.24	9.11	8.98	9.04	9.44	8.99	9.47	9.14	8.96	9.22
Regulator of G-protein signaling 6	P49758	54 kDa	TRUE	9.2	9.2	9.2	9.05	9.32	9.23	9.25	9.33	9.5	9.07	9.12	9.22	9.06	9.34	9.52	9.04	9.25	9.17	9.1	9.54	9.56	8.97	8.97	9.26
4-aminobutyrate aminotransferase, mitochondrial	P80404	56 kDa		8.99	8.99	8.99	9.3	9.21	9.26	9.1	9.15	8.95	9.34	9.4	9.38	9.16	9.04	9.29	9.19	9.4	9.34	9.56	9.68	9.72	8.89	9.11	9.03
60S ribosomal protein L31	P62899	14 kDa		8.81	8.81	8.81	9.5	9.63	9.53	9.37	9.32	9.18	9.24	9.27	9.01	9.73	9.61	9.65	9.15	8.88	8.88	9.08	9.25	9.19	9.28	9.16	9.16
Cell adhesion molecule 4	Q8NFZ8	43 kDa		9.09	9.09	9.09	9.3	9.16	9.37	9.3	9.2	9.42	8.9	8.99	9.05	9.44	9.25	9.41	8.81	8.79	9.03	9.25	9.22	9.43	9.71	9.52	9.7
Apolipoprotein O	Q9BUR5	22 kDa		9.11	9.11	9.11	9.39	9.29	9.28	9.03	8.95	8.84	9.24	9.22	9.33	9.15	9.13	9.04	9.41	9.28	9.28	9.56	9.51	9.59	9.22	9.24	9.21
Protein disulfide-isomerase A4	P13667	73 kDa	TRUE	9.29	9.29	9.29	9.09	9.2	9.02	9.27	9.56	9.47	9	9.25	9.24	9.3	9.44	9.43	9.04	9.01	9.1	9.1	9.18	9.17	9.14	9.43	9.22
Regulator of microtubule dynamics protein 3	Q96TC7	52 kDa		9.19	9.19	9.19	8.99	9.42	9.02	9.08	9.6	9.12	9.06	9.34	9.19	8.95	9.38	9.18	9.25	9.35	9.21	9.33	9.53	9.38	9.12	9.39	9.07
Cluster of Elongation factor 1-alpha 1	P68104	50 kDa	TRUE	9.65	9.61	9.53	9.25	9.24	9.38	9.23	9.43	9.35	9.27	9.3	9.22	9.22	9.13	9.25	9.12	9.04	9.12	9.15	9.09	9.06	8.92	8.97	9.02
TBC1 domain family member 17	Q9HA65	73 kDa	TRUE	9.3	9.3	9.3	9.17	9.01	9.26	9.23	9.15	9.03	9.06	9.21	9.52	9.2	9.04	9.23	9.14	9.2	9	9.13	9.2	9.36	9.45	9.55	9.53
Heat shock protein 75 kDa, mitochondrial	Q12931	80 kDa	TRUE	9.37	9.37	9.37	9.3	9.33	9.08	9.2	9.42	9	9.23	9.25	9.09	9.2	9.32	9.11	9.45	9.26	9.23	9.23	9.3	9.3	9.04	9.16	8.98
Protein FAM162A	Q96A26	17 kDa		8.62	8.62	8.62	9.19	9.13	8.83	9.46	8.38	8.41	9.68	9.35	9.1	9	9.83	9.27	10.1	9.38	9.5	10.3	9.7	9.3	8.9	9.62	9.33
Non-POU domain-containing octamer-binding protein	Q15233	54 kDa	TRUE	9.31	9.31	9.31	9.21	9.52	9.92	9.17	9.25	9.72	8.8	9.3	9.47	9.26	9.57	9.86	8.73	9.02	9.13	8.65	8.93	9.4	8.59	8.96	9.23
Heterogeneous nuclear ribonucleoprotein A3	P51991	40 kDa	TRUE	9.49	9.49	9.49	9.43	9.63	9.41	8.97	9.15	8.78	9.6	9.34	9.19	9.48	9.36	9.38	8.67	8.76	8.68	9.24	9.24	9.06	9.33	9.33	9.13
Myelin P2 protein	P02689	15 kDa	TRUE	8.98	8.98	8.98	9.42	9.18	9.49	9.36	9.18	9.26	8.78	8.94	9.1	9.57	9.22	9.86	8.53	8.34	8.62	8.89	8.64	8.82	10.7	10.2	10.6
Pyruvate carboxylase, mitochondrial	P11498	130 kDa	TRUE	9.32	9.32	9.32	9.21	9.22	9.17	9.19	9.18	9.16	9.36	9.33	9.47	9.14	9.07	8.99	9.07	9.17	9.09	9.41	9.33	9.44	9.29	9.26	9.21
26S proteasome non-ATPase regulatory subunit 1	Q99460	106 kDa		9.41	9.41	9.41	9.17	9.47	9.06	9.04	9.37	9.32	9.21	9.45	9.23	9.26	9.17	9.21	8.95	9.31	9.29	8.91	9.28	9.04	9.19	9.4	9.18
Tight junction protein ZO-1	Q07157	195 kDa	TRUE	9.06	9.06	9.06	9.5	9.11	9.43	9.38	9.27	9.42	9.15	8.93	9.11	9.35	9.24	9.35	9.1	8.95	8.89	9.29	9.19	9.22	9.66	9.44	9.64
Mitochondrial carrier homolog 2	Q9Y6C9	33 kDa	TRUE	9.18	9.18	9.18	9.15	9.46	9.36	9.11	9.22	8.87	9.27	8.96	9.16	9.45	9.46	9.35	9.3	9.38	9.42	9.42	9.42	9.42	8.79	9.09	9.21
Proteasome subunit alpha type-3	P25788	28 kDa	TRUE	9.34	9.34	9.34	8.92	9.24	9.53	9.06	8.96	9.73	8.84	8.99	9.42	8.82	9.53	9.55	8.55	9.22	9.41	8.83	9.66	9.68	8.78	9.45	9.62
Importin-7	O95373	120 kDa		9.23	9.23	9.23	9.21	9.45	8.95	9.04	9.97	8.67	9.4	9.71	9.22	9.1	9.53	8.68	9.24	9.64	9.04	9.35	9.56	8.33	8.92	10.2	8.94
Inorganic pyrophosphatase	Q15181	33 kDa		9.35	9.35	9.35	9.22	9.13	9.08	9.2	9.44	9.37	9.38	9.09	9.38	9.28	9.28	9.3	8.76	9.25	8.9	9.45	9.34	9.47	9.25	9.21	9.09
Histone deacetylase 11	Q96DB2	39 kDa		9.27	9.27	9.27	9.3	9.27	9.21	9.63	9.37	8.92	9.24	9.41	9.08	9.26	9.35	9.15	8.93	9.07	8.49	9.2	9.27	8.73	9.76	9.79	9.75
DOMON domain-containing protein FRRS1L	Q9P0K9	37 kDa		9.12	9.12	9.12	9.36	9.16	8.93	9.58	9.72	9.33	8.52	9.47	9.29	9.22	9.5	9.1	9.39	9.7	9.37	9.25	9.38	9.11	9.15	9.21	8.89
Casein kinase II subunit alpha	P68400	45 kDa	TRUE	9.39	9.39	9.39	9.3	9.19	9.26	9.27	9.21	9.28	9.33	9.54	9.4	9.13	9.18	9.4	9.44	9.13	9.22	9.24	9.52	9.47	8.69	8.87	8.76
ADP-ribosylation factor GTPase-activating protein 1	Q8N6T3	45 kDa		9.61	9.61	9.61	9.15	9.35	8.78	9.49	9.49	9.34	9.46	9.51	9.28	9.32	9.44	9.08	9.39	9.26	9.37	9.32	9.37	8.94	8.64	8.69	8.58
Disco-interacting protein 2 homolog B	Q9P265	171 kDa	TRUE	9.42	9.42	9.42	9.17	9.47	9.22	9.74	9.7	9.32	9.31	9.12	9.31	8.96	9.29	9.05	9.02	8.85	9.07	9.07	9.39	9.13	9.25	9.14	9.26
Enoyl-CoA hydratase, mitochondrial	P30084	31 kDa	TRUE	9.07	9.07	9.07	9.19	9.26	9.19	9.04	9.04	9.07	9.26	9.25	9.17	9.18	9.18	9.1	9.38	9.43	9.32	9.52	9.59	9.54	9.42	9.53	9.34
2-oxoglutarate dehydrogenase, mitochondrial	Q02218	116 kDa	TRUE	9.21	9.21	9.21	9.34	9.18	9.21	9.19	9.1	9.12	9.41	9.28	9.32	9.29	9.17	9.29	9.41	9.23	9.32	9.47	9.41	9.46	9.25	9.07	9.07
[Pyruvate dehydrogenase [lipoamide]] kinase isozyme 3, mitochondrial	Q15120	47 kDa	TRUE	9.45	9.45	9.45	9.15	9.22	9.44	9.23	9.19	9.35	9.23	9.44	9.35	9.35	9.45	9.01	9.2	9.14	9.43	9.36	9.42	9.12	8.82	9.24	8.75
General vesicular transport factor p115	O60763	108 kDa	TRUE	9.4	9.4	9.4	9.38	9.47	9.26	9.22	9.64	8.98	9.14	9.31	9.01	9.22	9.61	9.11	9.2	9.27	9.01	9.18	9.23	9.16	9.3	9.03	9.35
Ermin	Q8TAM6	33 kDa		9.1	9.1	9.1	8.98	9.14	8.85	9.11	9.56	9.35	8.8	9.11	9.02	9.5	9.87	9.64	8.8	8.98	8.75	8.91	9.14	8.9	10.1	10.4	10.1
Rap1 GTPase-activating protein 1	P47736	73 kDa	TRUE	9.48	9.48	9.48	9.04	9.43	9.09	9.32	9.4	9.46	9.16	9.23	9.07	9.18	9.38	9.44	9.15	9.13	9.29	9.03	9.34	9.2	9.04	9.27	9.24
Leukocyte elastase inhibitor	P30740	43 kDa		10.2	10.2	10.2	9.22	9.28	9.18	9.36	9.42	9.58	9.2	9.43	9.4	8.73	8.76	8.95	9.19	8.87	9.39	9.35	9.29	9.56	8.51	8.69	8.38
Syntaxin-12	Q86Y82	32 kDa		9.1	9.1	9.1	9.15	9.55	9.06	9.31	9.65	9.21	9.25	9.72	9.09	9.24	9.29	9.02	9.33	9.55	9.36	9.22	9.14	9.1	9.22	9.56	9.02
Cluster of Kinesin light chain 1	Q07866	65 kDa	TRUE	9.33	9.3	9.43	9.25	9.14	9.15	9.34	9.4	9.24	9.2	9.2	9.24	9.1	9.17	9.14	9.21	9.2	9.26	9.19	9.26	9.01	9.61	9.46	9.54
Complement C1q subcomponent subunit B	P02746	27 kDa		9.79	9.79	9.79	9.27	9.34	9.31	9.76	9.7	9.97	9.37	9.11	8.97	9.7	9.42	9.54	9.06	9.18	9.01	8.95	8.48	8.65	8.9	8.52	8.8
Cell cycle control protein 50A	Q9NV96	41 kDa		9.08	9.08	9.08	9.01	9.48	8.81	9.5	9.53	9.14	9.16	9.53	9.17	9.11	9.33	9.18	9.6	9.78	9.64	9.12	9.39	9.02	9.13	9.32	9.22
Syntaxin-binding protein 6	Q8NFX7	24 kDa		9.05	9.05	9.05	8.96	8.84	9.07	8.97	9.07	9.53	9.32	9.43	9.34	9.04	9.28	9.48	8.89	9.07	9.03	8.99	9.25	9.43	9.88	10.1	10.3
C4b-binding protein alpha chain	P04003	67 kDa		10.3	10.3	10.3	9.43	9.58	9.63	8.79	9.05	9.08	9.05	9.48	9.45	9.42	9.53	9.68	8.73	9.07	8.93	8.22	8.58	8.66	8.95	9.11	9.14
Cluster of Myosin-9	P35579	227 kDa	TRUE	9.11	9.3	9.26	9.19	9.29	9.08	9.58	9.48	9.48	9.38	9.44	9.27	9.15	9.22	9.16	9.23	9.21	9.15	9.14	9.24	9.24	9.3	9.28	9.29
Glucose 1,6-bisphosphate synthase	Q6PCE3	70 kDa	TRUE	9.39	9.39	9.39	8.95	9.15	8.88	9.57	9.64	9.57	9.42	9.54	9.33	9.08	9.05	9.29	9.21	9.45	9.48	9.2	9.44	9.2	8.8	9.08	8.98
Probable G-protein coupled receptor 158	Q5T848	135 kDa		9.15	9.15	9.15	8.79	9.4	9.44	8.99	9.57	9.75	9.02	9.17	9.33	8.85	9.41	9.72	9.23	9.27	9.75	9.06	9.44	9.5	8.93	9.03	9.4
Cluster of Serine/threonine-protein phosphatase 2B catalytic subunit alpha isoform	Q08209	59 kDa	TRUE	9.01	8.95	8.97	9.32	9.16	9.34	9.1	9.13	9.16	9.19	9.07	9.2	9.31	9.32	9.36	9.42	9.39	9.49	9.54	9.58	9.68	9.24	9.23	9.42
Nucleosome assembly protein 1-like 5	Q96NT1	20 kDa	TRUE	9.64	9.64	9.64	9.38	9.38	9.16	9.4	9.18	9.57	9.04	8.89	9.55	9.33	9.36	9.27	9.46	9.27	9.44	8.61	8.63	9.58	9.23	8.61	9.33
Annexin A5	P08758	36 kDa	TRUE	9.46	9.46	9.46	8.98	8.9	8.95	9.68	9.77	9.77	9.3	9.45	9.47	9	8.9	9.03	9.12	9.04	8.96	9.24	9.22	9.28	9.39	9.4	9.37
Erythrocyte membrane protein band 4.2	P16452	77 kDa	TRUE	9.8	9.8	9.8	9.14	9.52	9.46	8.77	8.92	9.4	10.1	10.3	10.4	8.93	8.63	8.66	9.25	8.84	9.25	8.59	8.58	8.61	9.29	9.28	9.37
Integrin beta-1	P05556	88 kDa	TRUE	9.34	9.34	9.34	9.28	9.42	9.61	9.16	9.35	9.34	9.22	9.32	9.27	9.17	9.21	9.3	9.17	9.3	9.34	9.09	9.22	9.19	9.08	9.36	9.28
Carbonic anhydrase 4	P22748	35 kDa		9.2	9.2	9.2	9.44	9.35	9.5	9.26	9.33	9.44	9.08	9.21	9.35	9.22	9.06	9.3	9.35	9.51	9.41	9.49	9.61	9.61	8.78	8.83	9.01
Eukaryotic translation initiation factor 5	P55010	49 kDa		9.71	9.71	9.71	8.88	9.27	9.26	9.54	9.32	9.22	9.25	9.46	9.29	9.1	9.32	9.33	9.35	9.17	9.1	9.25	9.15	9.07	8.94	9.14	9.21
26S proteasome non-ATPase regulatory subunit 2	Q13200	100 kDa	TRUE	9.56	9.56	9.56	9.33	9.32	9.13	9.36	9.32	9.12	9.15	9.37	9.06	9.14	9.26	9.24	9.36	9.37	9.09	9.07	9.47	9.14	9.24	9.33	9.23
Cluster of Kinesin-like protein KIF21A	Q7Z4S6	187 kDa	TRUE	9.5	9.5	9.5	9.09	9.27	9.26	9.08	9.51	9.19	9.05	9.3	9.35	9.23	9.22	9.64	9.16	9.43	9.47	9.1	9.28	9.58	8.74	9.15	9.23
Cytosolic acyl coenzyme A thioester hydrolase	O00154	42 kDa		9.47	9.47	9.47	9.1	9.08	9.05	9.39	9.18	9.28	9.2	9.36	9.34	9.18	9.27	9.17	9.5	9.44	9.27	9.21	9.42	9.32	9.28	9.17	9.26
Glutamate receptor 2	P42262	99 kDa	TRUE	9.18	9.18	9.18	9.08	9.28	9.04	9.39	9.4	9.37	9.21	9.35	9.16	9.25	9.39	9.28	9.53	9.73	9.56	9.34	9.52	9.48	9.09	9.07	8.86
Copine-4	Q96A23	62 kDa	TRUE	9.14	9.14	9.14	9.21	9.28	9.27	9.55	9.79	9.3	9.08	9.74	9.05	9.32	9.12	9.15	9.55	9.3	9.44	9.45	8.8	9.35	9.27	9.16	9.35
Rap1 GTPase-GDP dissociation stimulator 1	P52306	66 kDa		9.62	9.62	9.62	9.12	8.87	8.94	9.4	9.4	9.42	9.23	9.16	9.24	9.13	9.16	9.09	9.22	9.11	9.16	9.25	9.34	9.28	9.49	9.58	9.5
Dematin	Q08495	46 kDa	TRUE	9.22	9.22	9.22	9.3	9.27	9.36	9.14	9.12	9.2	9.19	8.96	9.18	9.5	9.55	9.7	9.19	9.25	9.41	9.1	9.15	9.32	9.38	9.45	9.58
Sodium/hydrogen exchanger 6	Q92581	74 kDa		9.33	9.33	9.33	9.49	9.18	9.33	9.5	9	9.46	9.23	9.24	9.16	9.15	9.04	9.05	9.6	9.33	9.51	9.65	9.21	9.33	9.27	9.02	9.25
Rabphilin-3A	Q9Y2J0	77 kDa		9.48	9.48	9.48	9.39	9.28	9.35	9.28	8.87	9.12	9.75	9.34	9.25	9.37	9.3	9.25	9.52	9.35	9.41	9.59	9.39	9.31	9.01	8.62	8.83
tRNA-splicing ligase RtcB homolog	Q9Y3I0	55 kDa	TRUE	9.6	9.6	9.6	9.38	9.34	9.58	9.18	9.21	9.23	9.44	9.36	9.29	9.52	9.6	9.38	9.06	9.13	9.24	9.14	9.17	9.05	9.02	8.98	8.96
NADH dehydrogenase [ubiquinone] iron-sulfur protein 4, mitochondrial	O43181	20 kDa		9.09	9.09	9.09	9.05	9.08	9.51	9.29	9.09	9.21	9.25	9.34	9.45	9.26	9.06	9.44	9.26	9.1	9.44	9.48	9.54	9.61	9.29	9.58	9.47
Ankyrin-2	Q01484	434 kDa	TRUE	9.39	9.39	9.39	9.4	9.41	9.43	9.13	9.21	9.24	9.27	9.25	9.28	9.44	9.41	9.45	9.3	9.27	9.4	9.26	9.26	9.28	9.1	9.01	9.14
Hydroxysteroid dehydrogenase-like protein 2	Q6YN16	45 kDa	TRUE	9.38	9.38	9.38	9.21	9.31	9.36	9.2	9.32	9.17	9.33	9.28	9.17	9.17	9.28	9.09	9.14	9.29	9.49	9.22	9.62	9.37	9.11	9.29	9.61
MOB-like protein phocein	Q9Y3A3	26 kDa		9.45	9.45	9.45	9.27	9.32	9.36	9.17	9.25	9.63	8.83	8.94	9.12	9.27	9.26	9.57	9.08	8.99	9.49	9.25	9.34	9.55	9.39	9.07	9.7
ATP-binding cassette sub-family D member 3	P28288	75 kDa	TRUE	9.29	9.29	9.29	9.85	9.64	8.96	9.96	9.61	8.83	9.45	9.43	8.66	9.58	9.56	8.69	9.32	9.21	9.27	9.67	9.31	8.58	9.43	9.27	9.06
Microtubule-associated protein 6	Q96JE9	87 kDa		9.06	9.06	9.06	9.36	9.25	9.23	9.49	9.38	9.36	9.35	9.14	9.19	9.6	9.51	9.48	9.4	9.4	9.39	9.2	9.24	9.25	9.22	9.26	9.38
Saccharopine dehydrogenase-like oxidoreductase	Q8NBX0	47 kDa		9.27	9.27	9.27	9.41	9.27	9.18	9.06	9.12	9.14	9.31	9.27	9.25	9.27	9.44	9.09	9.37	9.29	9.22	9.54	9.54	9.38	9.57	9.59	9.15
DCN1-like protein 1	Q96GG9	30 kDa		9.48	9.48	9.48	9.84	9.66	8.46	9.4	9.69	9.06	9.5	9.46	8.83	9.49	9.21	8.86	9.27	9.61	9.07	9.85	9.47	9.29	9.41	9.33	8.09
Mammalian ependymin-related protein 1	Q9UM22	25 kDa	TRUE	9.16	9.16	9.16	9.15	9.23	9.22	8.69	9.27	8.93	9.05	9.35	9.12	9.41	9.41	9.68	9.08	9.44	9.38	9.37	9.88	9.7	9.21	9.63	9.62
Synaptojanin-1	O43426	173 kDa	TRUE	9.48	9.48	9.48	9.17	8.99	9.15	9.46	9.32	9.44	9.21	9.06	9.1	9.32	9.33	9.37	9.42	9.25	9.31	9.49	9.46	9.46	9.25	9.14	9.16
60S ribosomal protein L29	P47914	18 kDa		9.08	9.08	9.08	9.72	9.46	9.41	9.29	8.89	9.03	8.79	8.9	9.17	10.2	9.8	9.37	9.09	9.32	8.7	9.64	9.52	9.52	9.58	9.3	9.39
Heterogeneous nuclear ribonucleoprotein U-like protein 2	Q1KMD3	85 kDa		9.57	9.57	9.57	9.43	9.47	9.36	9.34	9.15	9.27	9.49	8.9	8.76	9.26	9.7	9.78	8.95	9.46	9.14	9.29	9.63	9.04	9.13	9.14	8.96
Calnexin	P27824	68 kDa	TRUE	9.32	9.32	9.32	9.23	9.27	9.38	9.38	9.32	9.44	9.18	9.16	9.25	9.39	9.45	9.56	9.19	9.3	9.28	9.16	9.11	9.13	9.47	9.36	9.4
Galectin-3-binding protein	Q08380	65 kDa		9.4	9.4	9.4	9.27	9.51	9.17	9.25	9.37	9.38	8.91	9.19	8.99	9.31	9.47	9.48	8.93	9	8.78	9.2	9.06	9.06	9.87	10.1	9.96
Disabled homolog 2-interacting protein	Q5VWQ8	132 kDa	TRUE	9.19	9.19	9.19	9.47	8.9	9.49	9.83	9.35	9.65	9.3	8.96	9.02	9.73	9.29	9.28	9.6	8.96	9.37	9.08	9.13	9.6	9.8	9.25	8.83
Leucine-rich repeat-containing protein 47	Q8N1G4	63 kDa		9.61	9.61	9.61	9.35	9.33	9.41	9.08	9.1	9.13	9.07	9.42	9.42	9.35	9.57	9.67	9.09	9.17	9.33	9.29	9.1	9.5	8.89	8.92	9.47
Contactin-associated protein-like 2	Q9UHC6	148 kDa	TRUE	9.39	9.39	9.39	9.39	9.45	9.24	9.29	9.35	9.33	9.37	9.29	9.39	9.21	9.26	9.12	9.22	9.22	9.03	9.38	9.3	9.25	9.35	9.62	9.37
Vesicular inhibitory amino acid transporter	Q9H598	57 kDa		9.13	9.13	9.13	9.49	9.59	9.23	9.52	9.41	9.16	9.23	9.29	9.22	9.4	9.17	9.29	9.44	9.38	9.25	9.59	9.45	9.26	9.49	9.2	9.16
Cathepsin G	P08311	29 kDa	TRUE	10	10	10	9.74	9.64	9.63	8.99	9.26	9.26	9.61	9.7	9.63	8.88	8.71	8.49	9.35	9.25	9.23	9.53	9.49	9.62	8.59	8.3	8.73
Voltage-gated potassium channel subunit beta-2	Q13303	41 kDa	TRUE	9.35	9.35	9.35	9.38	9.54	9.32	8.96	9.32	9.23	9.29	9.58	9.41	9.08	9.15	9.22	8.93	9.29	9.15	9.3	9.64	9.29	9.37	9.74	9.44
Sorting and assembly machinery component 50 homolog	Q9Y512	52 kDa	TRUE	9.25	9.25	9.25	9.25	9.39	9.24	9.07	9.44	9.1	9.36	9.59	9.12	9.33	9.18	9.12	9.41	9.77	9.44	9.46	9.59	9.42	9.25	9.4	9.01
TAR DNA-binding protein 43	Q13148	45 kDa	TRUE	9.35	9.35	9.35	9.74	9.39	9.51	9.14	9.31	9.23	9.45	9.38	9.24	9.5	9.46	9.41	8.87	8.52	9.29	9.09	9.44	9.43	9.72	9.41	9.12
Isovaleryl-CoA dehydrogenase, mitochondrial	P26440	46 kDa		9.21	9.21	9.21	9.26	9.37	9.46	9.19	9.16	9.14	9.26	9.2	9.38	9.24	9.48	9.25	9.62	9.71	9.72	9.5	9.47	9.64	8.75	9.16	9.12
Synaptotagmin-7	O43581	46 kDa		9.08	9.08	9.08	9.28	9.65	9.29	9.17	9.45	9.61	9.16	9.52	9.27	9.18	9.39	9.18	9.44	9.45	9.5	9.35	9.64	9.34	8.98	9.54	9.1
Complement component C9	P02748	63 kDa	TRUE	10.1	10.1	10.1	9.69	9.72	9.57	8.51	9.17	8.87	9.51	9.49	9.59	9.25	9.44	9.42	8.73	8.96	9.21	8.52	8.95	8.7	9.28	9.49	9.38
MAGUK p55 subfamily member 6	Q9NZW5	61 kDa	TRUE	9.39	9.39	9.39	8.85	9.39	9.24	9.79	9.47	9.57	9.28	9.53	9.35	9.07	9.3	9.25	9.4	9.44	9.45	9.31	9.33	9.5	8.82	9.21	9.08
GRIP1-associated protein 1	Q4V328	96 kDa		9.52	9.52	9.52	9.13	9.13	9.34	9.34	9.51	9.45	9.13	9.13	9.24	9.33	9.36	9.43	9.35	9.34	9.45	9.13	9.22	9.31	9.28	9.38	9.3
6-phosphofructokinase, liver type	P17858	85 kDa	TRUE	9.59	9.59	9.59	9.32	9.44	9.3	8.99	9.19	9.19	9.27	9.29	9.39	9.33	9.33	9.33	9.26	9.18	9.37	9.12	9.13	9.23	9.42	9.43	9.58
Cluster of Solute carrier family 12 member 5	Q9H2X9	126 kDa	TRUE	9.26	9.3	9.3	9.24	9.36	9.38	9.34	9.36	9.25	9.41	9.58	9.61	9.25	9.29	9.21	9.28	9.49	9.35	9.51	9.63	9.52	8.97	9.01	8.96
Large neutral amino acids transporter small subunit 1	Q01650	55 kDa		9.05	9.05	9.05	9.54	9.23	9.25	10.6	10	10	9.05	9.36	9.24	9.65	9.26	9.35	9.49	9.03	9.27	9.25	8.93	9.08	9.44	8.64	9.08
Peptidyl-prolyl cis-trans isomerase F, mitochondrial	P30405	22 kDa	TRUE	9.38	9.38	9.38	9.28	9.19	9.28	9.19	9.27	9.2	9.4	9.45	9.4	9.08	9.07	9.04	9.26	9.27	9.35	9.61	9.52	9.59	9.45	9.41	9.48
Macrophage-capping protein	P40121	38 kDa		9.37	9.37	9.37	9.12	8.95	8.67	10	9.67	10.5	9.23	9.06	9.45	9.38	8.97	9.22	9.61	8.74	9.33	9.65	9.13	9.4	9.58	9.18	8.99
SPARC-like protein 1	Q14515	75 kDa		9.23	9.23	9.23	9.54	9.53	9.46	9.31	9.32	9.21	9.58	9.36	9.19	9.36	9.12	9.07	9.1	9.24	9.09	9.59	9.5	9.43	9.22	9.42	9.63
Reticulocalbin-1	Q15293	39 kDa		9.33	9.33	9.33	9.14	9.17	9.07	9.6	9.61	9.33	9.06	9.25	9.03	9.36	9.23	9.22	9.54	9.35	9.27	9.8	9.6	9.75	9.27	9.14	9.18
Cluster of Endoplasmin	P14625	92 kDa	TRUE	9.41	9.41	9.41	9.27	9.38	9.33	9.57	9.54	9.57	9.26	9.28	9.39	9.47	9.43	9.38	9.2	9.23	9.13	9.22	9.22	9.2	9.21	9.23	9.23
Cluster of Poly(rC)-binding protein 1	Q15365	37 kDa	TRUE	9.64	9.61	9.62	9.03	9.09	9.42	9.36	9.48	9.64	9.38	9.48	9.7	9.07	9.11	9.41	9.09	9.03	9.28	9.18	9.08	9.35	9.22	9.27	9.43
G protein-regulated inducer of neurite outgrowth 1	Q7Z2K8	102 kDa		8.81	8.81	8.81	9.21	9.59	9.46	9.35	9.69	9.6	9.15	9.4	8.94	9.28	9.38	9.49	9.44	9.54	9.56	9.33	9.54	9.33	9.51	9.47	9.41
Probable ATP-dependent RNA helicase DDX17	Q92841	80 kDa	TRUE	9.5	9.5	9.5	9.53	9.66	9.53	9.13	9.3	9.08	9.74	9.44	9.2	9.69	9.63	9.36	9.01	8.91	9.12	9.44	9.38	8.81	9.3	9.26	9.11
Protein FAM126B	Q8IXS8	59 kDa	TRUE	9.28	9.28	9.28	9.25	9.34	9.1	9.61	9.31	9.23	9.44	8.96	9.02	9.13	9.47	9.57	9.41	9.31	9.46	9.45	9.75	9.37	9.39	9.57	9.16
Heterogeneous nuclear ribonucleoprotein M	P52272	78 kDa	TRUE	9.42	9.42	9.42	9.35	9.28	9.42	9.59	9.47	9.73	9.24	9.28	9.54	9.44	9.5	9.59	9.07	9.01	9.23	9.1	9.12	9.3	9.18	9.08	9.36
Zinc transporter 3	Q99726	42 kDa		9.45	9.45	9.45	9.36	9	9.11	9.82	9.57	9.48	9.27	9.18	9.19	9.47	8.96	9.09	9.77	9.57	9.39	9.63	9.24	9.28	9.27	9.04	9.1
GTP-binding protein Di-Ras2	Q96HU8	22 kDa	TRUE	9.57	9.57	9.57	9.26	9.04	9.47	9.19	9.08	9.18	9.62	9.49	9.51	9.14	8.89	9.24	9.39	9.43	9.41	9.59	9.59	9.56	9.1	9.11	9.18
Cluster of Keratin, type I cytoskeletal 10	P13645	59 kDa	TRUE	9.08	9.08	9.08	9.13	9.2	8.98	9.28	9.33	9.17	9.36	9.42	9.45	9.23	9.19	9.19	9.17	9.12	9.21	9.99	10.1	10	9.51	9.47	9.5
Cysteine and glycine-rich protein 1	P21291	21 kDa		9.68	9.68	9.68	9.7	9.5	9.64	8.7	8.71	8.88	9	9.02	9.13	9.72	9.78	10.1	8.89	9.16	9.19	9.13	9.21	9.22	9.28	9.43	9.82
GTP:AMP phosphotransferase, mitochondrial	Q9UIJ7	26 kDa		9.43	9.43	9.43	9.19	8.99	9.09	9.36	9.48	9.37	9.62	9.38	9.46	9	9.14	9.13	9.53	9.48	9.59	9.54	9.48	9.61	9.28	8.97	9.27
Calcium/calmodulin-dependent protein kinase kinase 1	Q8N5S9	56 kDa		9.5	9.5	9.5	8.78	9.17	9.04	9.47	9.56	9.54	9.34	9.69	9.37	9.29	9.46	9.51	9.52	9.73	9.44	9.21	9.31	9.23	8.78	9.32	9.01
Angiotensinogen	P01019	53 kDa		9.56	9.56	9.56	9.17	9.11	9.36	9.49	9.23	9.54	9.52	9.22	9.54	9.66	9.26	9.53	9.32	8.97	9.2	8.95	8.88	8.94	9.56	9.41	9.76
Ribonuclease UK114	P52758	14 kDa	TRUE	9.08	9.08	9.08	9.06	9.21	9.3	9.49	9.32	9.62	9.53	8.98	9.09	9.18	9.22	9.58	9.39	9.63	9.69	9.69	9.42	9.7	9.27	9.35	9.34
Tenascin-R	Q92752	150 kDa		9.05	9.05	9.05	9.23	9.3	9.23	9.5	9.42	9.51	9.28	9.34	9.28	9.28	9.33	9.33	9.39	9.44	9.48	9.41	9.45	9.34	9.51	9.59	9.51
40S ribosomal protein S21	P63220	9 kDa		8.83	8.83	8.83	9.86	9.85	9.74	9.22	9.42	9.28	9.15	9.13	8.57	9.84	10	9.7	9.08	8.95	8.81	9.59	9.73	9.36	9.37	9.6	9.57
Hypoxanthine-guanine phosphoribosyltransferase	P00492	25 kDa	TRUE	9.22	9.22	9.22	9.33	9.11	9.35	9.48	9.6	9.27	8.91	9.58	9.2	9.48	9.56	9.41	9.52	9.89	9.53	9.37	9.4	9.23	9.22	8.99	9.22
SRA stem-loop-interacting RNA-binding protein, mitochondrial	Q9GZT3	12 kDa	TRUE	9.07	9.07	9.07	8.91	9.35	9.53	9.39	9.27	9.36	9.38	9.2	9.33	9.27	9.18	9.5	9.37	9.36	9.53	9.77	9.65	9.84	9.23	9.28	9.45
60S ribosomal protein L13	P26373	24 kDa		9.04	9.04	9.04	9.68	9.58	9.58	9.33	9.09	9.27	9.29	9.42	9.32	9.88	9.68	9.6	8.9	9	9.08	9.64	9.46	9.32	9.44	9.25	9.46
26S protease regulatory subunit 4	P62191	49 kDa	TRUE	9.48	9.48	9.48	9.41	9.38	9.44	9.23	9.56	9	9.61	9.42	9.25	9.03	9.37	9.5	9.5	9.55	8.84	9.51	9.57	9.37	8.96	9.57	8.92
Disks large-associated protein 1	O14490	109 kDa	TRUE	9.23	9.23	9.23	9.17	9.24	9.12	9.13	9.31	9.39	9.4	9.46	9.46	9.15	9.16	9.26	9.45	9.46	9.4	9.62	9.66	9.49	9.49	9.43	9.51
Vitronectin	P04004	54 kDa		10.7	10.7	10.7	9.5	9.61	9.53	9.43	9.22	9.46	10.1	9.99	10.1	8.75	9.07	8.91	9.04	9.22	9.29	8.32	8.36	8.55	8.54	8.71	8.72
60S ribosomal protein L5	P46777	34 kDa	TRUE	9.44	9.44	9.44	9.62	9.81	9.95	8.83	8.82	9.31	8.87	8.84	9.27	10.1	10	9.83	9.8	8.44	9.65	9.24	9.68	9.63	8.86	8.42	9.24
AFG3-like protein 2	Q9Y4W6	89 kDa	TRUE	9.38	9.38	9.38	9.32	9.21	9.31	9.06	9.08	9.16	9.5	9.45	9.3	9.24	9.29	9.37	9.63	9.67	9.58	9.56	9.48	9.45	9.23	9.2	9.32
Cluster of Electrogenic sodium bicarbonate cotransporter 1	Q9Y6R1	121 kDa	TRUE	8.97	8.97	8.97	9.67	10.1	9.12	9.06	9.65	9.05	9.23	9.71	8.33	9.57	9.59	8.93	9.99	10.2	9.43	9.76	10.3	9.13	8.93	9.77	8.21
Deoxyuridine 5'-triphosphate nucleotidohydrolase, mitochondrial	P33316	27 kDa		9.19	9.19	9.19	9.71	9.82	9.36	8.93	9.83	8.89	9.63	9.81	9.19	9.33	9.21	8.92	9.17	9.84	9.3	9.37	9.58	9.66	9.39	9.1	9.04
Calpain-1 catalytic subunit	P07384	82 kDa		9.48	9.48	9.48	9.36	9.08	9.49	9.43	9.7	9.47	9.51	9.53	9.37	9.34	9.04	9.14	9.19	9.25	9.42	9.46	9.22	9.41	9.32	9.3	9.18
Hsp90 co-chaperone Cdc37	Q16543	44 kDa	TRUE	9.34	9.34	9.34	9.39	9.23	9.45	9.44	9.37	9.44	9.33	9.18	9.2	9.55	9.33	9.34	9.31	9.14	9.26	9.49	9.27	9.4	9.41	9.57	9.54
Cluster of Gamma-aminobutyric acid receptor subunit alpha-1	P14867	52 kDa	TRUE	9.41	9.39	9.48	9.35	9.32	9.34	9.49	9.36	9.35	9.53	9.49	9.57	9.29	8.84	9.33	9.56	9.3	9.63	9.63	9.47	9.65	9.11	8.91	8.91
Cluster of Guanine nucleotide-binding protein G(s) subunit alpha isoforms XLas	Q5JWF2	111 kDa	TRUE	9.26	9.26	9.26	9.33	9.29	9.26	9.72	9.65	9.45	9.43	9.48	9.4	9.39	9.33	9.2	9.32	9.32	9.25	9.42	9.3	9.27	9.34	9.51	9.27
Cluster of Tropomyosin alpha-3 chain	P06753	33 kDa	TRUE	8.95	9.01	8.92	9.53	9.56	9.62	9.37	9.37	9.4	9.15	9.28	9.26	9.42	9.47	9.45	9.26	9.35	9.24	9.3	9.38	9.42	9.72	9.68	9.66
60S acidic ribosomal protein P0	P05388	34 kDa		9.32	9.32	9.32	9.61	9.38	9.43	9.6	9.39	9.55	9.34	9.23	9.14	9.67	9.48	9.5	9.3	9.2	9.2	9.39	9.47	9.36	9.21	9.14	9.24
CD81 antigen	P60033	26 kDa		9.21	9.21	9.21	9.37	9.41	9.39	9.26	9.28	9.36	9.2	9.18	9.3	9.44	9.61	9.55	9.2	9.34	9.49	9.17	9.22	9.4	9.67	9.65	9.72
NADH dehydrogenase [ubiquinone] 1 beta subcomplex subunit 8, mitochondrial	O95169	22 kDa		9.3	9.3	9.3	9.3	9.5	9.33	9.24	9.33	9.22	9.42	9.36	9.46	9.52	9.41	9.39	9.31	9.4	9.31	9.42	9.71	9.64	9.2	9.22	9.37
Plakophilin-4	Q99569	132 kDa	TRUE	9.2	9.2	9.2	9.03	9.19	9.07	9.89	9.67	9.52	9.16	9.18	9.21	9.08	9.02	8.93	9.62	9.8	9.88	9.63	9.37	9.75	9.71	9.1	9.55
Glyoxylate reductase/hydroxypyruvate reductase	Q9UBQ7	36 kDa		9.75	9.75	9.75	9.36	9.42	9.39	9.33	8.95	9.06	9.78	9.4	9.58	9.38	9.08	9.07	9.66	9.31	9.46	9.38	9.27	9.09	9.38	9.3	9.07
Cluster of STE20/SPS1-related proline-alanine-rich protein kinase	Q9UEW8	59 kDa	TRUE	10.5	11	7.55	5.78	10.9	10.2	7.05	11.4	10.7	7.03	11.1	10.5	7.24	11	10.3	6.45	10.9	10.3	6.41	10.4	9.88	7.19	10.8	10.4
Cluster of Guanine nucleotide-binding protein G(q) subunit alpha	P50148	42 kDa	TRUE	9.15	9.15	9.15	9.35	9.25	9.21	9.32	9.4	9.33	9.47	9.4	9.26	9.38	9.42	9.21	9.41	9.45	9.32	9.42	9.52	9.41	9.64	9.7	9.67
Gamma-glutamylcyclotransferase	O75223	21 kDa	TRUE	9.19	9.19	9.19	8.84	9.14	9.31	9.97	9.59	9.95	9.56	9.18	9.19	9.6	9.31	9.46	9.64	8.99	9.21	9.56	9.48	9.52	9.41	9.07	9.45
Cluster of ERC protein 2	O15083	111 kDa	TRUE	9.17	9.14	9.2	9.55	9.35	9.11	9.56	9.59	9.55	9.55	9.27	9.17	9.63	9.13	9.23	9.77	9.32	9.44	9.71	9.5	9.43	9.46	9.17	9.14
Annexin A7	P20073	53 kDa		9.51	9.51	9.51	9.31	9.22	9.36	9.57	9.44	9.58	9.45	9.32	9.78	9.46	9.39	9.27	9.28	9.35	9.32	9.26	9.05	9.33	9.19	9.32	9.4
Uncharacterized protein KIAA0513	O60268	47 kDa		9.77	9.77	9.77	9.12	9.25	9.19	9.43	9.31	9.45	9.65	9.48	9.52	9.31	9.38	9.39	9.54	9.33	9.32	9.36	9.49	9.36	9.18	9	8.81
Transitional endoplasmic reticulum ATPase	P55072	89 kDa	TRUE	9.14	9.14	9.14	9.27	9.37	9.38	9.48	9.39	9.47	9.1	9.13	9.21	9.55	9.5	9.5	9.33	9.36	9.37	9.52	9.41	9.51	9.59	9.67	9.67
Syntaxin-7	O15400	30 kDa	TRUE	9.22	9.22	9.22	9.06	9.06	9.5	9.6	9.84	9.41	9.38	9.33	9.35	9.27	9.29	9.53	9.32	9.57	9.31	9.33	9.46	9.42	9.54	9.43	9.55
Vesicle-trafficking protein SEC22b	O75396	25 kDa		9.26	9.26	9.26	9.46	9.32	9.46	9.17	9.37	9.52	9.39	9.46	9.31	9.43	9.42	9.58	9.32	9.32	9.21	9.48	9.38	9.58	9.47	9.44	9.34
Cluster of Abl interactor 2	Q9NYB9	56 kDa	TRUE	9.72	9.3	9.17	9.27	9.32	9.93	8.96	8.86	9.47	8.96	9.35	9.68	9.35	9.71	9.47	9.21	9.07	9.83	9.54	9.75	9.23	9.18	9.68	9.21
Adenylate kinase isoenzyme 4, mitochondrial	P27144	25 kDa		9.51	9.51	9.51	9.37	9.26	9.04	9.3	9.45	9.23	9.47	9.27	9.43	9.07	9.16	8.98	9.72	9.87	9.82	9.33	9.62	9.45	9.34	9.36	9.24
Programmed cell death 6-interacting protein	Q8WUM4	96 kDa		9.62	9.62	9.62	9.27	9.18	9.13	9.61	9.45	9.56	9.38	9.34	9.41	9.35	9.26	9.24	9.21	9.19	9.3	9.42	9.4	9.35	9.49	9.41	9.53
Cysteine-rich protein 2	P52943	22 kDa	TRUE	9.57	9.57	9.57	9.35	9.04	9.54	10	9.47	9.79	9.24	9.16	9.55	9.49	9.4	9.74	9.2	9.1	9.23	9.27	9.13	9.39	9.17	9.13	9.3
Cathepsin D	P07339	45 kDa		9.43	9.43	9.43	9.56	9.53	9.47	9.22	9.28	9.36	9.37	9.32	9.38	9.46	9.4	9.49	9.2	9.15	9.17	9.54	9.47	9.55	9.36	9.41	9.42
Collagen alpha-2(IV) chain	P08572	168 kDa	TRUE	9.64	9.64	9.64	9.54	9.3	9.62	9.19	8.73	8.83	9.6	9.38	9.55	9.4	9.24	9.23	9.25	8.82	9.14	10.1	9.97	10	9.37	9.06	9.17
Protein phosphatase methylesterase 1	Q9Y570	42 kDa	TRUE	9.89	9.89	9.89	9.7	9.22	9.17	9.82	9.43	9.1	9.66	9.27	9.2	9.51	8.95	9.16	9.51	9.28	9.24	9.81	9.21	8.92	9.56	9.14	8.91
Cluster of V-type proton ATPase subunit E 1	P36543	26 kDa	TRUE	9.32	9.32	9.32	9.45	9.37	9.5	9.2	9.38	9.5	9.21	8.99	9.47	9.42	9.51	9.38	9.5	9.62	9.58	9.48	9.53	9.51	9.27	9.32	9.33
Calcium/calmodulin-dependent protein kinase type 1D	Q8IU85	43 kDa	TRUE	9.72	9.72	9.72	9.34	9.17	9.21	9.39	9.22	9.31	9.54	9.2	9.47	9.33	9.44	9.49	9.41	9.42	9.43	9.21	9.18	9.33	9.62	9.32	9.33
Isoleucine--tRNA ligase, mitochondrial	Q9NSE4	114 kDa		9.43	9.43	9.43	9.38	9.61	9.41	9.05	9.31	9.14	9.47	9.48	9.44	9.22	9.26	9.4	9.35	9.68	9.61	9.49	9.51	9.5	9.15	9.33	9.53
Fumarylacetoacetate hydrolase domain-containing protein 2A	Q96GK7	35 kDa		9.55	9.55	9.55	9.31	9.18	9.45	9.19	9.35	9.37	9.53	9.29	9.64	9.3	9.18	9.51	9.66	9.64	9.61	9.24	9.38	9.43	9.24	9.18	9.29
Eukaryotic translation initiation factor 3 subunit J	O75822	29 kDa		9.27	9.27	9.27	9.5	9.87	9.24	9.59	9.54	9.23	9.14	9.63	9.35	9.6	9.61	9.51	9.15	9.13	8.91	9.53	9.05	9.32	9.57	10.1	9.26
Translationally-controlled tumor protein	P13693	20 kDa		9.8	9.8	9.8	9.33	9.42	9	9.77	9.86	9.14	9.65	9.57	9.12	9.42	9.39	9.07	9.43	9.47	9.01	9.74	9.38	9.17	9.46	9.02	8.83
Rab GDP dissociation inhibitor beta	P50395	51 kDa	TRUE	9.19	9.19	9.19	9.26	9.21	9.15	9.77	9.57	9.61	9.39	9.16	9.08	9.56	9.45	9.44	9.37	9.27	9.21	9.73	9.47	9.45	9.73	9.67	9.56
Amine oxidase [flavin-containing] A	P21397	60 kDa	TRUE	9.37	9.37	9.37	9.36	9.39	9.47	9.24	9.17	9.29	9.47	9.37	9.53	9.32	9.27	9.38	9.68	9.56	9.65	9.52	9.59	9.58	9.16	9.2	9.38
Ankyrin-3	Q12955	480 kDa	TRUE	9.55	9.55	9.55	9.24	9.3	9.39	9.44	9.42	9.4	9.18	9.3	9.39	9.46	9.43	9.55	9.28	9.3	9.41	9.34	9.39	9.54	9.41	9.33	9.55
Phosphatidylinositol 5-phosphate 4-kinase type-2 alpha	P48426	46 kDa	TRUE	9.61	9.61	9.61	9.43	9.53	9.62	9.34	9.44	9.4	9.35	9.19	9.45	9.67	9.76	9.81	9.15	8.84	8.67	9.15	8.95	9.26	9.65	9.64	9.64
Laminin subunit gamma-1	P11047	178 kDa	TRUE	9.63	9.63	9.63	9.37	9.82	9.67	9.17	9.2	9.06	9.44	9.87	9.51	9.38	9.5	9.38	8.96	9.42	9.04	9.22	9.41	9.36	9.35	9.5	9.3
Basement membrane-specific heparan sulfate proteoglycan core protein	P98160	469 kDa	TRUE	9.7	9.7	9.7	9.56	9.65	9.65	9.28	9.16	8.92	9.66	9.6	9.5	9.36	9.48	9.23	9.12	8.96	9.17	9.65	9.61	9.47	9.39	9.29	9.03
Myeloid leukemia factor 2	Q15773	28 kDa		9.13	9.13	9.13	9.28	9.39	9.23	9.65	10.2	9.68	9.52	9.58	9.34	9.2	9.32	9.48	9.04	9.35	9.06	9.58	9.87	9.92	9.13	9.28	9.37
Actin-related protein 2/3 complex subunit 2	O15144	34 kDa		9.54	9.54	9.54	9.44	9.4	9.45	9.51	9.43	9.4	9.33	9.24	9.23	9.5	9.48	9.48	9.64	9.59	9.6	9.48	9.42	9.57	9.09	9	8.98
Cluster of Microtubule-associated proteins 1A/1B light chain 3A	Q9H492	14 kDa	TRUE	9.53	9.61	9.63	9.35	9.55	9.36	9.47	9.49	9.1	9.28	9.29	9.17	9.54	9.65	9.51	9.16	9.38	9.16	9.31	9.51	9.31	9.51	9.53	9.53
Hemoglobin subunit gamma-2	P69892	16 kDa	TRUE	9.43	9.43	9.43	9.01	9.04	9.36	9.82	9.64	9.65	9.36	9.59	9.75	8.61	8.22	8.46	9.53	9.62	9.94	9.99	10	9.98	9.22	9.49	9.41
Actin-related protein 2/3 complex subunit 5	O15511	16 kDa	TRUE	9.54	9.54	9.54	9.68	9.28	9.51	9.42	9.51	9.51	9.23	9.27	9.34	9.62	9.39	9.17	9.25	9.27	9.12	9.42	9.33	9.38	9.74	9.5	9.46
Transcription elongation factor B polypeptide 2	Q15370	13 kDa		9.92	9.92	9.92	9.08	9.47	9.34	9.38	9.58	9.41	8.95	9.53	9.39	9.24	9.36	9.31	9.15	9.35	9.36	9.22	9.64	9.3	9.18	9.52	9.5
Glyoxalase domain-containing protein 4	Q9HC38	35 kDa		9.09	9.09	9.09	9.09	9.06	9.21	9.92	9.74	9.89	9.11	9.12	9.36	9.25	9.19	9.4	9.59	9.46	9.73	9.68	9.63	10	9.39	9.32	9.61
Eukaryotic translation initiation factor 3 subunit E	P60228	52 kDa		9.48	9.48	9.48	9.76	9.51	9.23	9.56	9.36	9.18	9.51	9.51	9.3	10	9.3	9.46	9.22	9.21	8.81	9.79	9.35	9.41	9.5	9.52	9.12
Cell surface glycoprotein MUC18	P43121	72 kDa		9.33	9.33	9.33	9.26	9.34	9.66	9.86	9.44	9.67	9.38	9.24	9.01	9.7	9.51	9.64	9.46	9.21	9.02	9.57	9.13	9.41	9.55	9.55	9.46
Cytoplasmic dynein 1 heavy chain 1	Q14204	532 kDa	TRUE	9.62	9.62	9.62	9.42	9.36	9.34	9.48	9.4	9.42	9.36	9.31	9.39	9.52	9.44	9.44	9.34	9.37	9.32	9.32	9.34	9.31	9.46	9.45	9.51
Dynactin subunit 6	O00399	21 kDa		9.46	9.46	9.46	9.47	9.11	9.34	9.41	9.46	9.59	9.49	8.98	9.45	9.62	9.19	9.29	9.77	8.95	9.24	9.66	9.27	9.46	9.83	9.47	9.78
Neural cell adhesion molecule 2	O15394	93 kDa	TRUE	9.24	9.24	9.24	9.23	9.26	9.32	9.5	9.58	9.58	9.27	9.32	9.29	9.22	9.28	9.25	9.68	9.76	9.63	9.48	9.56	9.47	9.58	9.68	9.58
6-phosphofructokinase, muscle type	P08237	85 kDa	TRUE	9.75	9.75	9.75	9.33	9.36	9.24	9.31	9.38	9.22	9.6	9.53	9.45	9.34	9.33	9.34	9.59	9.57	9.52	9.55	9.46	9.38	9.33	9.26	9.12
Copine-3	O75131	60 kDa	TRUE	9.54	9.54	9.54	9.53	9.2	9.28	9.28	9.39	9.58	9.37	9.27	9.47	9.7	9.42	9.44	9.69	9.17	9.5	9.34	9.31	9.29	9.6	9.6	9.43
60S ribosomal protein L27a	P46776	17 kDa		9.11	9.11	9.11	9.62	9.58	9.65	9.3	9.47	9.3	9.08	8.95	9.69	9.63	9.75	9.95	9.4	9.4	9.16	9.44	9.2	9.77	9.29	9.75	9.78
Far upstream element-binding protein 2	Q92945	73 kDa	TRUE	9.38	9.38	9.38	10	9.38	9.51	9.59	9.25	9.09	9.36	10	9.5	9.54	9.6	9.59	9.24	9.89	8.86	9.04	10	9.12	8.87	9.71	9.26
ADP-ribosylation factor 6	P62330	20 kDa	TRUE	9.65	9.65	9.65	9.44	9.58	9.44	9.47	9.25	9.58	9.71	9.04	9.69	9.28	9.05	9.3	9.55	9.37	9.6	9.42	9.78	8.93	9.66	9.58	8.97
Transcription factor A, mitochondrial	Q00059	29 kDa		9.48	9.48	9.48	9.79	9.69	9.8	8.61	8.86	8.43	9.44	9.49	9.25	9.65	9.81	9.85	9.51	9.69	9.63	9.55	9.78	9.79	9.16	9.13	9.3
Alpha-aminoadipic semialdehyde dehydrogenase	P49419	58 kDa		9.59	9.59	9.59	9.27	9.35	9.48	9.09	9.16	9.15	9.36	9.34	9.52	9.4	9.43	9.57	9.32	9.25	9.47	9.49	9.54	9.62	9.67	9.65	9.77
Cluster of ARF GTPase-activating protein GIT1	Q9Y2X7	84 kDa	TRUE	9.59	9.59	9.59	9.15	9.36	8.75	9.79	9.9	9.36	9.45	9.23	9.37	9.6	9.66	9.43	9.22	10.2	9.08	9.48	9.75	9.44	9.17	9.49	9.03
Dynamin-like 120 kDa protein, mitochondrial	O60313	112 kDa	TRUE	9.36	9.36	9.36	9.48	9.42	9.42	9.11	9.18	9.11	9.49	9.42	9.44	9.46	9.49	9.52	9.65	9.63	9.61	9.63	9.73	9.58	9.41	9.46	9.37
Cluster of Calcium/calmodulin-dependent protein kinase type II subunit beta	Q13554	73 kDa	TRUE	9.37	9.38	9.35	9.22	9.24	9.08	9.43	9.54	9.45	9.46	9.46	9.5	9.23	9.26	9.11	9.73	9.58	9.47	9.62	9.76	9.63	9.53	9.71	9.63
Elongation factor 2	P13639	95 kDa	TRUE	9.72	9.72	9.72	9.3	9.33	9.39	9.46	9.61	9.52	9.61	9.7	9.59	9.3	9.47	9.42	9.29	9.3	9.36	9.35	9.48	9.47	9.18	9.23	9.24
Thioredoxin domain-containing protein 5	Q8NBS9	48 kDa		9.37	9.37	9.37	9.42	9.9	9.09	9.64	10.1	9.54	9.19	9.58	9.2	9.35	9.57	9.05	9.27	9.44	9.31	9.22	9.7	9.38	9.46	9.75	9.49
Drebrin	Q16643	71 kDa	TRUE	9.31	9.31	9.31	9.22	9.55	9.4	9.41	9.47	9.62	9.14	9.38	9.42	9.44	9.44	9.66	9.34	9.41	9.5	9.39	9.59	9.65	9.56	9.56	9.69
AP-2 complex subunit alpha-1	O95782	108 kDa	TRUE	9.54	9.54	9.54	9.48	9.39	9.52	9.46	9.52	9.45	9.25	9.33	9.33	9.7	9.66	9.7	9.41	9.41	9.48	9.48	9.47	9.49	9.31	9.2	9.29
Cluster of Formin-like protein 2	Q96PY5	123 kDa	TRUE	9.56	9.56	9.56	9.28	9.36	9.52	9.55	9.47	9.67	9.18	9.31	9.35	9.28	9.52	9.47	9.26	9.1	9.3	9.07	9.32	9.19	9.97	10	10.1
Glutamate [NMDA] receptor subunit zeta-1	Q05586	105 kDa		9.4	9.4	9.4	9.14	9.3	9.08	9.5	9.88	9.87	9.6	9.65	9.65	9.11	9.36	9.41	9.5	9.46	9.99	9.3	9.44	9.59	9.25	9.32	9.35
Fatty acid-binding protein, heart	P05413	15 kDa	TRUE	9.06	9.06	9.06	9.06	8.75	9.07	9.97	10.3	10.3	9.71	9.39	9.71	9.27	9.67	9.23	9.47	9	9.63	9.42	9.74	9.73	9.34	9.67	9.36
Alpha-1-antitrypsin	P01009	47 kDa	TRUE	10.2	10.2	10.2	9.73	9.77	9.81	9.45	9.26	9.22	9.76	9.64	9.69	9.28	9.25	9.34	9.33	9.31	9.34	8.74	8.56	8.67	9.4	9.34	9.49
Cluster of Ras-related C3 botulinum toxin substrate 1	P63000	21 kDa	TRUE	9.51	9.51	9.51	9.46	9.19	9.33	9.3	9.43	9.43	9.39	9.31	9.5	9.43	9.43	9.45	9.55	9.49	9.56	9.66	9.43	9.57	9.6	9.46	9.49
6-phosphogluconate dehydrogenase, decarboxylating	P52209	53 kDa	TRUE	9.48	9.48	9.48	9.34	9.28	9.24	9.78	9.65	9.89	9.34	9.47	9.51	9.37	9.38	9.44	9.44	9.4	9.39	9.61	9.52	9.63	9.24	9.25	9.39
39S ribosomal protein L12, mitochondrial	P52815	21 kDa		9.27	9.27	9.27	9.52	9.19	9.53	9.58	9.72	9.27	9.37	9.39	9.71	9.46	9.3	9.39	9.37	9.31	9.39	9.83	9.62	9.52	9.53	9.71	9.49
Acylglycerol kinase, mitochondrial	Q53H12	47 kDa	TRUE	9.33	9.33	9.33	9.6	9.21	9.27	9.47	9.31	9.48	9.63	9.27	9.35	9.58	9.31	9.34	9.69	9.49	9.64	9.95	9.56	9.62	9.62	9.25	9.39
Cluster of Plasma membrane calcium-transporting ATPase 2	Q01814	137 kDa	TRUE	9.32	9.34	9.34	9.47	9.45	9.47	9.6	9.59	9.5	9.53	9.49	9.47	9.32	9.31	9.32	9.59	9.59	9.6	9.71	9.78	9.7	9.18	9.2	9.16
Disks large homolog 2	Q15700	98 kDa	TRUE	9.53	9.53	9.53	9.06	9.3	9.28	9.57	9.48	9.51	9.98	9.4	9.64	8.41	9.23	9.34	9.63	9.64	9.67	9.31	9.6	9.6	9.75	9.57	9.57
Acyl-coenzyme A thioesterase 13	Q9NPJ3	15 kDa		9.12	9.12	9.12	9.65	9.4	9.32	9.38	9.22	9.45	9.52	9.32	9.42	9.31	9.34	9.39	9.82	9.76	9.79	9.73	9.72	9.84	9.68	9.32	9.45
Thiomorpholine-carboxylate dehydrogenase	Q14894	34 kDa	TRUE	9.45	9.45	9.45	9.13	9.2	8.91	9.66	9.66	9.51	9.73	9.69	9.58	9.48	9.58	9.34	9.81	9.86	9.61	9.52	9.61	9.44	9.21	9.26	9.07
Immunoglobulin superfamily member 21	Q96ID5	52 kDa	TRUE	9.3	9.3	9.3	9.48	9.38	9.6	9.73	9.55	9.62	9.67	9.18	9.51	9.2	9.31	9.51	9.66	9.23	9.44	9.67	9.49	9.44	9.66	9.35	9.64
SH3 domain-binding glutamic acid-rich-like protein 3	Q9H299	10 kDa		9.27	9.27	9.27	8.98	8.73	9.3	10.2	10.1	10.4	9.15	9.22	9.43	9.57	9.38	9.5	9.31	9.18	9.7	9.17	9	9.36	9.87	9.77	10.1
40S ribosomal protein S16	P62249	16 kDa		9.22	9.22	9.22	9.74	9.56	9.53	9.4	9	9.79	9.47	9.67	9.67	9.26	9.83	9.62	9.38	9.19	9.35	9.38	9.56	9.63	9.38	9.65	9.52
Serine/threonine-protein phosphatase 2A activator	Q15257	41 kDa	TRUE	9.86	9.86	9.86	8.8	9.32	9.48	9.61	9.48	9.71	9.37	9.58	9.47	9.2	9.31	9.11	9.33	9.36	9.36	9.47	9.68	9.34	9.66	9.5	9.54
T-complex protein 1 subunit gamma	P49368	61 kDa		9.72	9.72	9.72	9.67	9.7	9.51	9.29	9.18	9.34	9.46	9.42	9.47	9.72	9.72	9.72	9.22	9.06	9.1	9.42	9.36	9.36	9.56	9.45	9.42
Transthyretin	P02766	16 kDa		9.9	9.9	9.9	9.61	9.71	9.87	9.66	9.35	9.4	9.17	8.74	9.47	10.5	10.3	10.4	9.51	9.9	9.82	8.71	8.71	8.51	8.61	8.87	8.8
ProSAAS	Q9UHG2	27 kDa	TRUE	9.38	9.38	9.38	9.24	9.18	9.21	9.38	9.48	9.55	9.71	9.8	9.8	8.97	9.03	9.04	9.61	9.69	9.67	9.63	9.69	9.72	9.57	9.59	9.65
Voltage-dependent calcium channel subunit alpha-2/delta-1	P54289	125 kDa		9.32	9.32	9.32	9.28	9.23	9.23	9.7	9.6	9.44	9.59	9.42	9.54	9.21	9.35	9.24	9.81	9.66	9.79	9.64	9.6	9.51	9.51	9.56	9.49
4-trimethylaminobutyraldehyde dehydrogenase	P49189	54 kDa	TRUE	9.45	9.45	9.45	9.3	9.32	9.51	9.19	9.38	9.37	9.41	9.41	9.58	9.26	9.41	9.38	9.55	9.63	9.69	9.55	9.76	9.67	9.47	9.61	9.64
Heterogeneous nuclear ribonucleoprotein U	Q00839	91 kDa	TRUE	9.65	9.65	9.65	9.79	9.94	9.63	9.52	9.28	9.26	9.49	9.42	9.48	9.82	9.77	9.68	9.44	9.44	9.28	9.34	9.33	9.23	9.18	9.18	9.02
Ribosome maturation protein SBDS	Q9Y3A5	29 kDa		9.46	9.46	9.46	9.57	9.79	9.46	9.37	9.46	9.45	9.47	9.44	9	9.23	9.55	9.07	9.38	9.58	9.35	9.36	9.64	9.12	10	10.1	9.71
Cluster of Alpha-actinin-1	P12814	103 kDa	TRUE	9.27	9.23	9.26	9.37	9.5	9.36	9.68	9.7	9.71	9.29	9.26	9.22	9.57	9.64	9.53	9.34	9.41	9.42	9.7	9.73	9.68	9.53	9.52	9.6
Microtubule-associated protein 4	P27816	121 kDa	TRUE	9.37	9.37	9.37	9.44	9.58	9.37	9.78	9.63	9.29	9.19	9.21	9.26	9.64	9.73	9.61	9.37	9.38	9.56	9.12	9.29	9.38	9.76	10	9.86
14-3-3 protein theta	P27348	28 kDa	TRUE	9.87	9.87	9.87	9.34	9.31	9.07	9.82	9.69	9.7	9.54	9.37	9.46	9.39	9.27	9.27	9.47	9.14	9.11	9.49	9.35	9.39	9.76	9.47	9.54
Dihydrolipoyllysine-residue succinyltransferase component of 2-oxoglutarate dehydrogenase complex, mitochondrial	P36957	49 kDa		9.33	9.33	9.33	9.49	9.49	9.52	9.42	9.41	9.41	9.59	9.54	9.59	9.46	9.4	9.48	9.5	9.46	9.5	9.7	9.62	9.65	9.49	9.42	9.51
Heterochromatin protein 1-binding protein 3	Q5SSJ5	61 kDa	TRUE	9.35	9.35	9.35	9.74	9.82	9.76	9.29	9.18	9.06	9.43	9.18	9.5	9.82	9.59	9.61	9.37	9.29	9.2	9.6	9.66	9.63	9.72	9.51	9.64
Succinate dehydrogenase [ubiquinone] iron-sulfur subunit, mitochondrial	P21912	32 kDa		9.53	9.53	9.53	9.58	9.5	9.49	9.2	9.19	9.25	9.4	9.48	9.55	9.5	9.55	9.52	9.61	9.66	9.74	9.69	9.7	9.73	9.17	9.29	9.31
Protein NDRG3	Q9UGV2	41 kDa	TRUE	9.54	9.54	9.54	9.19	9.33	9.52	9.52	9.61	10	9.46	9.41	9.3	9.33	9.29	9.45	9.47	9.55	9.69	9.46	9.33	9.67	9.57	9.53	9.48
ATPase ASNA1	O43681	39 kDa		9.61	9.61	9.61	9.44	9.48	9.52	9.5	9.42	9.58	9.47	9.49	9.59	9.3	9.43	9.42	9.37	9.47	9.66	9.32	9.22	9.43	9.56	9.69	9.62
Histidine triad nucleotide-binding protein 2, mitochondrial	Q9BX68	17 kDa		9.39	9.39	9.39	9.09	9.09	9.6	9.8	9.71	9.61	9.61	9.57	9.5	9.21	9.15	9.32	9.58	9.42	9.57	9.91	9.56	9.79	9.42	9.47	9.67
Calcium-binding mitochondrial carrier protein Aralar1	O75746	75 kDa	TRUE	9.41	9.41	9.41	9.54	9.48	9.6	9.22	9.29	9.35	9.66	9.56	9.7	9.38	9.38	9.5	9.37	9.38	9.55	9.81	9.82	9.98	9.26	9.31	9.47
Adenylyl cyclase-associated protein 2	P40123	53 kDa	TRUE	9.76	9.76	9.76	9.39	9.41	9.47	9.42	9.51	9.45	9.45	9.48	9.54	9.42	9.45	9.41	9.57	9.54	9.65	9.63	9.57	9.62	9.13	9.26	9.22
Phytanoyl-CoA hydroxylase-interacting protein-like	Q96FC7	42 kDa	TRUE	9.96	9.96	9.96	9.24	9.34	9.48	9.48	9.39	9.44	9.44	9.49	9.76	9.14	9.1	9.43	9.3	9.43	9.51	9.56	9.61	9.58	9.24	9.49	9.55
Acidic fibroblast growth factor intracellular-binding protein	O43427	42 kDa		9.56	9.56	9.56	9.49	9.54	9.35	9.3	9.65	9.3	9.52	9.77	9.61	9.32	9.43	9.47	9.44	9.8	9.5	9.34	9.69	9.71	9.11	9.53	9.35
Apolipoprotein E	P02649	36 kDa	TRUE	9.93	9.93	9.93	9.27	9.24	9.22	10.1	9.95	10.1	9.65	9.51	9.63	9.13	9.19	9.15	9.37	9.38	9.32	9.31	9.4	9.45	9.18	9.25	9.37
Cytoplasmic dynein 1 intermediate chain 2	Q13409	71 kDa	TRUE	9.09	9.09	9.09	9.68	9.8	10	9.53	9.59	10.3	9.04	9.02	9.4	9.39	9.74	9.55	8.99	9.71	9.24	8.99	9.68	9.56	9.42	9.77	10.3
Delta-1-pyrroline-5-carboxylate dehydrogenase, mitochondrial	P30038	62 kDa	TRUE	9.55	9.55	9.55	9.17	9.32	9.37	9.43	9.63	9.36	9.5	9.52	9.65	9.26	9.23	9.2	9.58	9.62	9.71	9.78	9.83	9.95	9.38	9.42	9.43
Contactin-associated protein 1	P78357	156 kDa		9.35	9.35	9.35	9.38	9.47	9.49	9.68	9.72	9.75	9.46	9.44	9.59	9.41	9.39	9.48	9.33	9.4	9.35	9.32	9.46	9.44	9.77	9.79	9.83
Phosphatidylinositol transfer protein alpha isoform	Q00169	32 kDa	TRUE	9.41	9.41	9.41	9.53	9.77	9.66	9.53	9.75	9.1	9.52	9.66	8.8	9.59	9.52	9.63	9.71	9.81	9.09	9.86	10.1	9.03	9.37	10.1	8.64
Aspartate--tRNA ligase, cytoplasmic	P14868	57 kDa		9.69	9.69	9.69	9.58	9.66	9.49	9.49	9.44	9.4	9.33	9.39	9.43	9.65	9.55	9.39	9.36	9.4	9.29	9.51	9.5	9.55	9.49	9.6	9.44
V-type proton ATPase subunit G 2	O95670	14 kDa		9.36	9.36	9.36	9.21	9.59	9.65	9.39	9.56	9.52	9.22	9.54	9.47	9.39	9.56	9.57	9.37	9.68	9.71	9.43	9.69	9.75	9.2	9.69	9.75
Rab GDP dissociation inhibitor alpha	P31150	51 kDa	TRUE	9.41	9.41	9.41	9.16	9.11	9.12	9.9	9.9	9.85	9.4	9.5	9.44	9.42	9.43	9.38	9.51	9.53	9.48	9.63	9.66	9.7	9.55	9.58	9.56
Dystrophin	P11532	427 kDa	TRUE	9.38	9.38	9.38	9.77	9.5	9.59	9.43	9.5	9.41	9.34	9.53	9.39	9.48	9.56	9.72	9.33	9.5	8.97	9.6	9.71	9.63	9.62	9.55	9.78
Prolyl endopeptidase	P48147	81 kDa	TRUE	9.88	9.88	9.88	9.08	9.11	9.3	9.54	9.52	9.77	9.6	9.62	10	9.43	9.32	9.57	9.26	9.42	9.43	9.51	9.54	9.52	9.47	9.3	9.11
Retinol dehydrogenase 13	Q8NBN7	36 kDa		9.53	9.53	9.53	9.52	10.1	9.52	9.68	9.59	9.72	9.81	9.57	9.34	9.22	8.11	9.73	9.59	8.94	9.51	9.44	9.38	9.93	9.54	9.48	9.75
Guanine nucleotide-binding protein G(I)/G(S)/G(O) subunit gamma-3	P63215	8 kDa		9.07	9.07	9.07	9.47	9.27	9.46	9.87	9.71	9.68	9.81	9.5	9.73	9.37	9.37	9.29	9.78	9.47	9.65	9.72	9.78	9.63	9.48	9.25	9.6
Quinone oxidoreductase	Q08257	35 kDa		9.6	9.6	9.6	9.86	9.68	9.74	9.4	9.24	9.15	9.43	9.3	9.2	9.49	9.44	9.47	10.3	10.1	10.2	9.46	9.18	9.23	9.3	9.15	8.99
Uncharacterized protein KIAA0528	Q86YS7	110 kDa	TRUE	9.5	9.5	9.5	9.45	9.6	9.77	9.42	9.64	9.72	9.4	9.69	9.65	9.3	9.59	9.44	9.59	9.42	9.66	9.48	9.31	9.26	9.51	9.54	9.18
Eukaryotic translation initiation factor 3 subunit I	Q13347	37 kDa		9.59	9.59	9.59	9.52	9.55	9.7	9.58	9.61	9.42	9.21	9.63	9.5	9.75	9.54	9.54	9.21	9.46	9.01	9.74	9.69	9.65	9.24	9.37	9.43
Oligodendrocyte-myelin glycoprotein	P23515	50 kDa	TRUE	9.39	9.39	9.39	9.66	9.7	9.77	9.51	9.53	9.68	9.15	9.12	9.21	9.66	9.74	9.71	9	9.1	9.26	9.15	9.08	9.33	10.2	10.2	10.2
Cluster of Aldehyde dehydrogenase, mitochondrial	P05091	56 kDa	TRUE	9.67	9.67	9.7	8.81	8.73	8.62	8.84	8.88	8.93	9.72	9.65	9.68	9.65	9.67	9.66	9.83	9.82	9.79	9.87	10	10.1	9.65	9.56	9.68
Cytosolic non-specific dipeptidase	Q96KP4	53 kDa	TRUE	9.54	9.54	9.54	9.32	9.11	9.17	9.74	9.62	9.67	9.42	9.3	9.4	9.62	9.46	9.5	9.36	9.27	9.38	9.51	9.38	9.41	10	9.96	9.99
Cluster of Plectin	Q15149	532 kDa	TRUE	9.42	9.42	9.42	9.46	9.58	9.5	9.81	9.92	9.83	9.32	9.47	9.38	9.4	9.53	9.44	9.39	9.43	9.31	9.1	9.22	9.21	9.85	9.98	9.83
Disintegrin and metalloproteinase domain-containing protein 10	O14672	84 kDa		9.45	9.45	9.45	9.39	9.5	9.59	9.59	9.69	9.84	9.2	9.39	9.44	9.48	9.54	9.65	9.5	9.44	9.42	9.51	9.26	9.25	9.68	9.63	9.91
SRC kinase signaling inhibitor 1	Q9C0H9	112 kDa	TRUE	9.46	9.46	9.46	9.38	9.43	9.33	9.62	9.58	9.51	9.46	9.55	9.41	9.51	9.62	9.43	9.52	9.53	9.46	9.45	9.66	9.38	9.71	9.66	9.68
Phosphatidylinositol 5-phosphate 4-kinase type-2 beta	P78356	47 kDa	TRUE	9.88	9.88	9.88	9.75	9.49	9.74	9.74	9.53	9.56	9.59	9.4	9.64	9.51	9.27	9.67	9.2	9.25	9.29	9.74	9.59	9.52	9.3	8.61	9.27
Cluster of Ras-related protein Rab-14	P61106	24 kDa	TRUE	9.68	9.63	9.64	9.44	9.51	9.54	9.46	9.41	9.41	9.6	9.58	9.59	9.49	9.39	9.42	9.67	9.59	9.72	9.6	9.52	9.55	9.29	9.37	9.25
Mitochondrial 2-oxoglutarate/malate carrier protein	Q02978	34 kDa		9.45	9.45	9.45	9.54	9.54	9.5	9.22	9.28	9.3	9.54	9.61	9.48	9.53	9.51	9.42	9.66	9.61	9.69	9.74	9.7	9.69	9.48	9.49	9.48
Microtubule-associated protein 1A	P78559	305 kDa	TRUE	9.63	9.63	9.63	9.59	9.49	9.63	9.2	9.22	9.37	9.32	9.2	9.22	9.78	9.78	9.86	9.37	9.3	9.36	9.51	9.51	9.54	9.74	9.74	9.78
Vitamin D-binding protein	P02774	53 kDa		10.1	10.1	10.1	9.75	9.61	9.65	9.11	9.11	9.25	9.74	9.72	9.62	10.1	9.99	9.91	9.69	9.58	9.43	8.68	8.88	8.33	9.42	9.36	9.19
Dynactin subunit 1	Q14203	142 kDa	TRUE	9.64	9.64	9.64	9.48	9.42	9.46	9.49	9.4	9.51	9.5	9.41	9.37	9.58	9.5	9.49	9.33	9.29	9.34	9.53	9.51	9.44	9.78	9.89	9.81
Polymerase I and transcript release factor	Q6NZI2	43 kDa	TRUE	9.73	9.73	9.73	9.99	9.79	10.3	9.66	9.23	9.38	9.76	9.47	9.5	9.33	9.72	9.62	9.19	8.92	9.1	9.15	9.46	9.42	9.49	9.35	9.49
Prelamin-A/C	P02545	74 kDa	TRUE	9.25	9.25	9.25	9.57	9.49	9.51	10.1	9.97	10	9.48	9.45	9.43	9.52	9.49	9.52	9.09	8.96	9.11	9.4	9.32	9.37	10.1	9.97	10
Transaldolase	P37837	38 kDa		9.43	9.43	9.43	9.09	9.43	9.41	9.59	9.75	9.66	9.3	9.36	9.46	9.41	9.58	9.47	9.4	9.41	9.48	9.45	9.6	9.48	9.93	10.1	9.98
Microtubule-associated protein RP/EB family member 3	Q9UPY8	32 kDa	TRUE	9.72	9.72	9.72	9.37	9.26	9.26	9.56	9.6	9.69	9.52	9.51	9.55	9.49	9.41	9.44	9.45	9.38	9.51	9.71	9.55	9.66	9.5	9.37	9.7
Sorting nexin-3	O60493	19 kDa	TRUE	9.79	9.79	9.79	9.38	9.35	9.43	9.65	9.76	9.72	9.62	9.77	9.66	9.48	9.65	9.66	9.61	9.37	9.64	9.34	9.39	9.32	9.3	9.19	9.01
Cathepsin B	P07858	38 kDa		9.2	9.2	9.2	9.19	9.76	9.7	10	9.76	10.6	9.19	9.32	9.39	9.05	9.29	9.75	9.11	9.81	9.43	9.4	9.59	9.72	9.57	9.85	9.63
cGMP-dependent 3',5'-cyclic phosphodiesterase	O00408	106 kDa		9.43	9.43	9.43	9.31	9.41	9.21	9.62	9.7	9.58	9.27	9.72	9.5	9.57	9.35	9.45	9.98	10.1	9.93	9.52	9.78	9.42	9.48	9.25	9.29
Cadherin-2	P19022	100 kDa	TRUE	9.52	9.52	9.52	9.51	9.65	9.63	9.9	9.8	9.7	9.3	9.49	9.48	9.35	9.5	9.51	9.5	9.59	9.61	9.5	9.51	9.63	9.35	9.38	9.31
Band 3 anion transport protein	P02730	102 kDa	TRUE	10	10	10	9.56	9.59	9.59	9.42	9.5	9.36	10.8	10.6	10.7	8.72	8.91	8.81	8.95	9.04	8.84	9.2	9.09	9.02	9.67	9.74	9.65
Redox-regulatory protein FAM213A	Q9BRX8	26 kDa		9.43	9.43	9.43	9.37	9.45	9.53	9.72	9.7	9.59	9.65	9.78	9.56	9.26	9.21	9.34	9.4	9.48	9.55	9.62	9.66	9.84	9.54	9.44	9.8
Cluster of Ig gamma-2 chain C region	P01859	36 kDa	TRUE	9.8	9.76	9.66	10.5	10.7	10.7	9.19	9.62	9.46	8.75	9.01	8.86	10.4	10.6	10.5	9.51	9.69	9.58	8.4	8.64	8.36	8.76	9.27	9.1
Protein canopy homolog 2	Q9Y2B0	21 kDa		9.71	9.71	9.71	9.85	9.68	9.47	9.69	9.53	9.1	9.83	9.4	8.95	9.55	9.7	9.46	9.6	9.94	9.19	9.4	9.58	9.15	9.5	9.61	9.55
Cluster of Proteasome subunit alpha type-7	O14818	28 kDa	TRUE	9.49	9.49	9.49	9.59	9.32	9.57	9.71	9.56	9.43	9.51	10.1	9.47	9.53	9.78	9.32	9.44	9.46	9.15	9.71	9.63	9.54	9.6	9.6	9.38
Synaptic vesicle membrane protein VAT-1 homolog	Q99536	42 kDa		9.67	9.67	9.67	9.78	9.63	9.54	9.43	9.05	9.17	9.31	9.3	9.35	9.64	9.47	9.52	9.44	9.35	9.22	9.56	9.4	9.37	10.3	10.1	9.93
Caytaxin	Q86WG3	42 kDa		9.74	9.74	9.74	9.66	9.42	9.52	10.1	9.66	9.65	9.83	9.64	9.8	9.15	9.6	9.51	9.52	9.78	9.44	9.39	9.21	9.52	8.94	9.05	9.33
LETM1 and EF-hand domain-containing protein 1, mitochondrial	O95202	83 kDa	TRUE	9.37	9.37	9.37	9.45	9.42	9.54	9.46	9.21	9.36	9.61	9.64	9.56	9.47	9.43	9.51	9.75	9.72	9.82	9.8	9.71	9.79	9.56	9.5	9.55
Glutathione synthetase	P48637	52 kDa		9.38	9.38	9.38	9.39	9.28	9.32	9.8	10	9.61	9.65	9.25	9.22	9.6	9.67	9.2	9.78	9.78	9.83	9.88	9.64	9.28	9.65	9.67	9.36
Azurocidin	P20160	27 kDa		10.7	10.7	10.7	9.63	9.69	10	8.92	9.22	8.97	9.92	9.92	10.1	8.86	8.76	8.91	9.54	9.07	9.07	10.1	9.88	10.1	9.03	8.59	8.68
Kininogen-1	P01042	72 kDa		10.1	10.1	10.1	9.65	9.55	9.68	9.42	9.41	9.39	9.76	9.75	9.75	10	9.92	10	9.58	9.69	9.61	8.56	8.69	8.93	9.13	9.05	9.28
Hydroxyacylglutathione hydrolase, mitochondrial	Q16775	34 kDa		9.17	9.17	9.17	9.4	9.43	9.28	9.53	9.61	9.69	9.67	9.5	9.56	9.67	9.76	9.54	9.7	9.39	9.65	9.64	9.74	9.71	9.74	9.76	9.62
Cluster of Electroneutral sodium bicarbonate exchanger 1	Q2Y0W8	123 kDa	TRUE	9.55	9.55	9.55	9.61	9.52	9.48	9.53	9.79	9.35	9.7	9.52	9.38	9.64	9.6	9.31	9.88	10	9.6	9.41	9.88	9.49	9.5	9.52	8.79
60S ribosomal protein L22	P35268	15 kDa		9.47	9.47	9.47	9.56	9.8	9.73	9.3	9.71	9.48	9.54	9.66	9.63	9.72	9.89	9.86	9.23	9.41	9.54	9.45	9.54	9.64	9.18	9.39	9.49
Dynactin subunit 2	Q13561	44 kDa		9.64	9.64	9.64	9.43	9.55	9.63	9.36	9.44	9.38	9.29	9.41	9.41	9.51	9.68	9.59	9.23	9.41	9.38	9.46	9.56	9.51	9.92	10.1	10
Keratin, type I cytoskeletal 9	P35527	62 kDa	TRUE	9.56	9.56	9.56	9.32	9.3	9.48	9.39	9.47	9.53	9.69	9.74	9.79	9.39	9.46	9.31	9.47	9.59	9.67	9.62	9.65	9.59	9.69	9.74	9.71
Cluster of Neurocalcin-delta	P61601	22 kDa	TRUE	9.41	9.38	9.3	9.45	9.61	9.34	9.16	9.81	9.33	9.53	9.94	9.72	9.38	9.63	9.47	9.41	9.89	9.54	9.6	9.86	9.73	9.64	9.66	9.49
Acid ceramidase	Q13510	45 kDa		9.49	9.49	9.49	9.54	9.58	9.72	9.44	9.51	10.1	9.53	9.31	9.74	9.48	9.53	9.65	9.4	9.4	9.53	9.51	9.41	9.82	9.49	9.58	9.56
Protein phosphatase 1 regulatory subunit 7	Q15435	42 kDa		9.73	9.73	9.73	9.33	9.32	9.41	9.8	9.7	9.76	9.57	9.77	9.55	9.45	9.1	9.39	9.69	9.46	9.47	9.74	9.54	9.55	9.51	9.38	9.65
Cofilin-2	Q9Y281	19 kDa	TRUE	9.7	9.7	9.7	9.04	9.1	9.19	9.22	9.41	9.34	9.3	9.34	9.22	9.8	9.85	9.82	9.12	9.4	9.02	9.16	9.22	9.11	10.8	11	10.8
Proteasome subunit alpha type-4	P25789	29 kDa	TRUE	9.34	9.34	9.34	9.72	9.5	9.63	10.1	9.76	9.79	9.34	9.39	9.17	9.93	9.62	9.5	9.75	9.34	9.43	9.63	9.6	9.56	9.8	9.32	9.47
Cluster of T-complex protein 1 subunit zeta	P40227	58 kDa	TRUE	9.84	9.84	9.84	9.72	9.83	9.75	9.37	9.48	9.35	9.54	9.56	9.55	9.77	9.65	9.7	9.23	9.42	9.15	9.49	9.51	9.5	9.49	9.37	9.43
WD repeat-containing protein 37	Q9Y2I8	55 kDa		9.74	9.74	9.74	9.61	9.61	9.35	9.46	9.53	9.22	9.66	9.78	9.26	9.62	9.67	9.62	9.63	9.71	9.44	9.63	9.57	9.45	9.57	9.5	9.31
Cluster of Ras-related protein Rab-3A	P20336	25 kDa	TRUE	9.73	9.66	9.75	9.55	9.5	9.6	9.43	9.46	9.37	9.76	9.64	9.83	9.49	9.42	9.53	9.95	9.89	10	9.8	9.61	9.69	9.08	8.94	8.75
Synaptic vesicle 2-related protein	Q8N4V2	61 kDa		9.41	9.41	9.41	9.45	9.64	9.56	9.42	10	9.63	9.15	9.33	9.48	9.58	9.74	9.65	9.51	9.65	9.8	9.61	9.55	9.69	9.61	9.56	9.59
Prolyl endopeptidase-like	Q4J6C6	84 kDa		9.8	9.8	9.8	9.26	9.49	9.61	9.24	9.82	9.39	9.96	9.62	9.89	9.24	9.39	9.65	9.06	9.43	9.43	9.58	10	9.87	9.55	9.34	9.22
Neutral alpha-glucosidase AB	Q14697	107 kDa	TRUE	9.65	9.65	9.65	9.44	9.51	9.46	9.8	9.74	9.66	9.63	9.59	9.49	9.54	9.6	9.49	9.6	9.5	9.5	9.51	9.53	9.56	9.46	9.48	9.41
Ubiquinone biosynthesis protein COQ9, mitochondrial	O75208	36 kDa		9.42	9.42	9.42	9.57	9.72	9.4	9.5	9.5	9.49	9.9	10.1	9.47	9.4	9.58	9.27	9.5	9.64	9.28	9.6	9.43	9.42	9.79	10.1	9.56
Tubulin-folding cofactor B	Q99426	27 kDa		9.82	9.82	9.82	9.13	9.28	9.35	9.9	9.89	9.86	9.41	9.54	9.65	9.17	9.33	9.53	9.16	9.42	9.41	9.36	9.61	9.52	9.86	9.84	9.8
NADH dehydrogenase [ubiquinone] 1 alpha subcomplex subunit 6	P56556	18 kDa	TRUE	8.98	8.98	8.98	9.04	9.25	9.14	9.38	9.63	9.8	9.66	9.77	9.93	9.32	9.53	9.72	9.65	9.95	10	9.82	9.93	10.3	9.41	9.58	9.76
NADH dehydrogenase [ubiquinone] iron-sulfur protein 8, mitochondrial	O00217	24 kDa		9.48	9.48	9.48	9.62	9.62	9.41	9.47	9.31	9.33	9.75	9.57	9.49	9.6	9.59	9.44	9.59	9.64	9.49	9.73	9.75	9.67	9.83	9.59	9.59
Dihydropyrimidinase-related protein 3	Q14195	62 kDa	TRUE	9.43	9.43	9.43	9.34	9.3	9.4	9.7	9.83	9.75	9.37	9.46	9.31	9.55	9.7	9.5	9.75	9.83	9.68	9.47	9.62	9.57	9.66	9.78	9.66
Rho GTPase-activating protein 1	Q07960	50 kDa		9.8	9.8	9.8	9.28	9.65	9.3	9.59	9.89	9.67	9.5	9.89	9.57	9.3	9.49	9.59	9.65	9.86	9.67	9.22	9.61	9.45	9.15	9.44	9.45
60S ribosomal protein L23a	P62750	18 kDa	TRUE	9.38	9.38	9.38	9.97	9.55	10.1	9.3	8.92	9.5	9.29	8.91	9.32	10.2	10	10.1	9.68	9.31	9.6	9.79	9.37	9.92	9.43	9.59	9.67
Guanine nucleotide-binding protein G(I)/G(S)/G(O) subunit gamma-5	P63218	7 kDa		9.09	9.09	9.09	9.54	9.06	9.86	9.98	9.74	10.6	9.83	9.43	9.89	9.32	9.13	9.59	9.66	9.3	9.92	9.72	9.26	9.78	9.79	9.18	9.86
L-xylulose reductase	Q7Z4W1	26 kDa		9.59	9.59	9.59	9.81	9.46	9.57	9.35	9.44	9.27	9.86	9.51	9.58	9.44	9.73	9.34	9.62	9.77	9.73	9.7	9.85	9.59	9.49	9.44	9.39
Creatine kinase B-type	P12277	43 kDa	TRUE	10.3	10.3	10.3	9.36	9.41	9.35	9.72	9.91	9.62	9.95	10	10	9.38	9.5	9.39	9.35	9.52	9.27	9.65	9.69	9.52	8.75	8.83	8.66
Rho GTPase-activating protein 26	Q9UNA1	92 kDa	TRUE	9.57	9.57	9.57	9.22	10.2	9.77	9.1	9.79	9.65	9.21	10	9.53	9.54	9.9	9.73	9.35	9.67	9.25	9.58	9.69	9.29	9.3	10.1	9.19
Ig kappa chain V-III region VG (Fragment)	P04433	13 kDa	TRUE	9.79	9.79	9.79	9.98	9.48	10.1	8.77	9.4	9.65	9.65	9.68	9.61	10	9.47	10.4	9.37	9.48	9.48	8.96	9.67	9.14	9.47	9.24	9.51
Guanine nucleotide-binding protein subunit beta-5	O14775	44 kDa	TRUE	9.61	9.61	9.61	9.64	9.59	9.39	9.4	9.68	9.48	10	9.94	9.88	9.46	9.45	9.36	9.81	9.62	9.69	9.71	9.78	9.63	9.21	9.21	9.15
26S proteasome non-ATPase regulatory subunit 8	P48556	40 kDa		9.65	9.65	9.65	9.3	9.78	9.41	9.91	9.91	9.67	9.95	9.96	9.62	9.37	9.56	9.27	9.68	9.7	9.43	9.44	9.75	9.43	9.03	9.44	9.35
Cluster of Glia maturation factor beta	P60983	17 kDa	TRUE	9.2	9.2	9.2	9.26	9.4	9.6	9.79	9.94	9.87	9.48	9.21	9.59	9.64	9.49	9.88	9.65	9.85	9.65	9.63	9.63	9.87	9.69	9.43	9.82
Cluster of Serine/threonine-protein phosphatase 2A 55 kDa regulatory subunit B alpha isoform	P63151	52 kDa	TRUE	9.91	9.87	9.87	9.38	9.4	9.52	9.63	9.5	9.72	9.69	9.49	9.9	9.51	9.41	9.52	9.49	9.35	9.46	9.61	9.63	9.75	9.45	9.45	9.47
Beta-enolase	P13929	47 kDa	TRUE	8.93	8.93	8.93	9.12	9.5	9.18	9.47	9.74	9.5	9.67	10.1	9.66	9.43	9.88	9.48	9.61	9.93	9.74	9.7	9.91	9.73	9.84	10.2	9.91
Protein S100-A8	P05109	11 kDa		11.1	11.1	11.1	10.3	10.5	10.3	9.35	9.29	8.9	9.65	9.52	9.37	9.21	9.15	8.59	8.71	8.67	8.64	9.85	9.89	9.75	9.19	9.24	8.74
Cluster of Pyruvate dehydrogenase E1 component subunit alpha, somatic form, mitochondrial	P08559	43 kDa	TRUE	9.6	9.6	9.6	9.57	9.54	9.69	9.3	9.31	9.46	9.63	9.57	9.74	9.47	9.51	9.55	9.63	9.53	9.73	9.78	9.82	9.88	9.51	9.48	9.62
60S ribosomal protein L24	P83731	18 kDa		9.13	9.13	9.13	9.9	9.93	10.4	9.08	8.66	9.15	9.49	9.44	9.49	10.3	10.1	10.6	9.42	9.45	9.44	9.85	9.75	10	9.29	9.08	9.93
Phenylalanine--tRNA ligase beta subunit	Q9NSD9	66 kDa	TRUE	9.81	9.81	9.81	9.85	9.84	9.84	9.51	9.51	9.45	9.59	9.54	9.54	9.9	9.87	9.95	9.46	9.35	9.46	9.54	9.44	9.6	9.18	9.16	9.21
NADP-dependent malic enzyme, mitochondrial	Q16798	67 kDa	TRUE	9.63	9.63	9.63	9.51	9.57	9.66	9.45	9.47	9.64	9.45	9.61	9.69	9.56	9.53	9.65	9.83	9.88	9.91	9.56	9.62	9.62	9.26	9.37	9.52
Cluster of TSC22 domain family protein 1	Q15714	110 kDa	TRUE	9.5	9.53	9.53	9.51	9.49	9.54	9.6	9.57	9.66	9.61	9.36	9.57	9.62	9.65	9.54	9.49	9.89	9.26	9.73	9.7	9.74	9.61	9.61	9.97
2,4-dienoyl-CoA reductase, mitochondrial	Q16698	36 kDa		9.54	9.54	9.54	9.52	9.65	9.81	9.22	9.43	9.56	9.42	9.53	9.75	9.46	9.52	9.58	9.7	9.72	9.87	9.75	9.71	9.81	9.38	9.49	9.82
Galectin-3	P17931	26 kDa		9.44	9.44	9.44	9.36	10.2	9.55	10	10.8	10.3	9.48	10.3	9.38	9.15	9.33	9.26	9.29	9.68	9.55	9.52	9.7	9.55	9.17	9.42	9.02
Transmembrane protein 65	Q6PI78	25 kDa	TRUE	9.41	9.41	9.41	9.47	9.68	9.8	9.25	9.61	9.34	9.58	9.72	9.64	9.37	9.49	9.52	9.81	9.85	10	9.61	9.6	9.96	9.42	9.6	9.79
Cluster of Guanine nucleotide-binding protein G(I)/G(S)/G(T) subunit beta-1	P62873	37 kDa	TRUE	9.32	9.31	9.39	9.62	9.55	9.4	9.76	9.76	9.53	9.62	9.59	9.49	9.77	9.71	9.5	9.95	9.79	9.73	9.66	9.53	9.43	9.79	9.62	9.55
Uncharacterized protein C1orf31	Q5JTJ3	14 kDa		9.28	9.28	9.28	9.7	9.53	10.2	9.56	9.34	9.89	9.51	8.99	9.54	9.56	9.29	9.94	9.84	9.61	10	9.78	9.42	9.82	9.78	9.42	9.83
Reticulon-4	Q9NQC3	130 kDa	TRUE	9.67	9.67	9.67	9.62	9.61	9.44	9.57	9.64	9.53	9.53	9.38	9.41	9.93	9.9	9.88	9.59	9.52	9.59	9.39	9.37	9.31	9.77	9.72	9.71
Neurosecretory protein VGF	O15240	67 kDa		9.17	9.17	9.17	9.87	9.91	10	10.4	10.4	10.4	9.53	9.51	9.35	9.75	9.83	9.91	9.5	9.41	9.5	9.32	9.37	9.44	9.17	9.19	9.16
Glucose-6-phosphate 1-dehydrogenase	P11413	59 kDa		9.86	9.86	9.86	9.36	9.35	9.51	9.99	9.87	9.54	9.9	9.77	9.83	9.46	9.55	9.26	9.86	9.48	9.48	9.61	9.75	9.48	9.16	9.49	9.2
NEDD8-conjugating enzyme Ubc12	P61081	21 kDa		9.78	9.78	9.78	9.78	9.36	9.77	9.99	9.93	10.3	9.53	9.54	9.7	9.36	9.3	9.31	9.59	9.46	9.95	9.54	9.35	9.41	9.39	9.31	9.27
Cluster of Alpha-2-macroglobulin	P01023	163 kDa	TRUE	9.55	9.55	9.55	9.8	9.8	9.9	10	9.98	9.96	9.41	9.52	9.38	9.7	9.63	9.72	9.43	9.37	9.42	9.24	9.17	9.29	9.78	9.66	9.75
Carbonic anhydrase 1	P00915	29 kDa		9.73	9.73	9.73	8.94	9.07	9.04	10.2	10.2	10.1	10	10.2	10.1	8.81	9.01	8.93	9.16	9.29	9.17	9.93	10	9.93	9.68	9.81	9.8
Ubiquitin-like modifier-activating enzyme 1	P22314	118 kDa		10.1	10.1	10.1	9.13	9.29	9.29	9.79	9.8	9.8	9.73	9.7	9.7	9.5	9.48	9.61	9.48	9.5	9.47	9.54	9.51	9.58	9.52	9.5	9.45
Alpha-2-HS-glycoprotein	P02765	39 kDa		10.2	10.2	10.2	9.85	10.1	10.2	8.97	9.22	9.5	9.03	9.3	9.56	9.82	9.97	10.2	10.2	10	10.3	8.37	8.97	9.15	8.98	9.51	8.97
NADH dehydrogenase [ubiquinone] flavoprotein 1, mitochondrial	P49821	51 kDa	TRUE	9.61	9.61	9.61	9.65	9.6	9.62	9.33	9.33	9.31	9.68	9.72	9.74	9.62	9.59	9.6	9.76	9.76	9.73	9.85	9.85	9.78	9.6	9.42	9.42
Delta(3,5)-Delta(2,4)-dienoyl-CoA isomerase, mitochondrial	Q13011	36 kDa	TRUE	9.51	9.51	9.51	9.67	9.69	9.61	9.66	9.48	9.67	9.68	9.63	9.57	8.76	9	8.82	9.9	9.74	9.87	10.1	9.9	9.92	9.83	9.92	9.84
Protein LYRIC	Q86UE4	64 kDa	TRUE	9.62	9.62	9.62	9.83	9.73	9.58	9.56	10.2	9.71	9.64	9.81	9.25	9.47	9.71	9.65	9.45	9.29	9.55	9.3	9.02	9.74	9.78	9.99	9.71
Sodium- and chloride-dependent GABA transporter 1	P30531	67 kDa		9.41	9.41	9.41	9.62	9.73	9.66	9.57	9.3	9.32	9.57	9.78	9.67	9.68	9.69	9.66	9.91	9.71	9.7	10	9.91	9.91	9.39	9.56	9.32
Elongation factor 1-gamma	P26641	50 kDa		9.85	9.85	9.85	9.74	9.64	9.85	9.51	9.51	9.6	9.5	9.62	9.78	9.64	9.66	9.83	9.35	9.38	9.36	9.61	9.59	9.76	9.32	9.59	9.53
C2 domain-containing protein 2-like	O14523	76 kDa	TRUE	9.52	9.52	9.52	9.46	10	9.7	9.65	9.1	9.95	9.66	9.58	9.83	9.72	9.49	9.65	9.5	9.7	10	9.71	9.59	9.86	9.22	9.56	9.48
3-hydroxyacyl-CoA dehydratase 3	Q9P035	43 kDa		9.56	9.56	9.56	9.69	9.88	9.71	9.52	9.64	9.46	9.35	9.14	9.55	9.99	9.76	9.82	9.5	9.69	9.72	9.57	9.51	9.7	9.79	9.66	9.66
Fumarate hydratase, mitochondrial	P07954	55 kDa		9.37	9.37	9.37	9.52	9.66	9.54	9.36	9.48	9.38	9.6	9.75	9.68	9.61	9.77	9.7	9.69	9.89	9.83	9.81	10	9.91	9.51	9.68	9.55
Cystatin-C	P01034	16 kDa		9.82	9.82	9.82	9.5	9.27	9.47	9.8	9.58	9.66	9.65	9.43	9.79	9.34	9.19	9.23	9.56	9.48	9.35	10	9.93	10.1	9.65	9.81	9.86
Transient receptor potential cation channel subfamily V member 2	Q9Y5S1	86 kDa		9.64	9.64	9.64	9.64	9.47	9.78	9.74	9.53	9.98	9.54	9.18	10.2	9.06	9.28	9.72	10.1	10	9.97	9.28	9.33	9.52	9.74	9.52	9.61
WD repeat-containing protein 1	O75083	66 kDa		9.96	9.96	9.96	9.5	9.56	9.6	9.77	9.72	9.71	9.6	9.69	9.65	9.6	9.65	9.7	9.58	9.63	9.66	9.57	9.5	9.58	9.3	9.32	9.38
40S ribosomal protein S11	P62280	18 kDa		9.76	9.76	9.76	10	9.8	10	8.98	9.25	9.19	9.58	9.5	9.84	10	9.9	10	9.51	9.49	9.53	9.77	9.64	10.1	9.22	9.18	9.41
Protein-L-isoaspartate(D-aspartate) O-methyltransferase	P22061	25 kDa		9.52	9.52	9.52	9.47	9.35	9.34	9.6	9.69	9.78	9.84	9.68	9.72	9.57	9.54	9.5	9.62	9.7	9.67	9.8	9.73	9.62	9.75	9.83	9.84
Basigin	P35613	42 kDa		9.51	9.51	9.51	9.62	9.51	9.67	9.82	9.66	9.79	9.59	9.41	9.64	9.67	9.52	9.62	9.71	9.62	9.79	9.64	9.6	9.57	9.7	9.71	9.83
NADH-ubiquinone oxidoreductase 75 kDa subunit, mitochondrial	P28331	79 kDa	TRUE	9.59	9.59	9.59	9.57	9.64	9.61	9.45	9.45	9.4	9.72	9.69	9.64	9.59	9.6	9.61	9.67	9.74	9.61	9.81	9.91	9.79	9.64	9.68	9.66
MAGUK p55 subfamily member 2	Q14168	65 kDa	TRUE	9.64	9.64	9.64	9.69	9.49	9.58	9.79	9.66	9.81	9.81	9.43	9.63	9.74	9.57	9.69	9.77	9.31	9.6	9.83	9.63	9.72	9.72	9.33	9.56
Transgelin-2	P37802	22 kDa	TRUE	9.46	9.46	9.46	9.26	9.87	9.11	10.4	10.2	10.5	9.46	10.1	9.54	9.72	9.65	9.72	9.76	9.88	9.04	9.32	9.96	9.39	9.32	9.31	9.46
Pleckstrin homology domain-containing family B member 1	Q9UF11	27 kDa		9.65	9.65	9.65	9.33	9.66	9.49	9.18	9.53	9.83	9.58	10	9.74	9.42	9.47	9.72	8.92	9.43	9.19	9.22	9.19	9.66	10.4	10.9	10.6
Cluster of Ras-related protein Rab-6A	P20340	24 kDa	TRUE	9.72	9.82	10	9.67	9.45	9.34	9.87	9.53	9.58	9.92	9.6	9.5	9.7	9.55	9.39	9.86	9.4	9.56	9.86	9.49	9.56	9.9	9.6	9.57
Dihydrolipoyllysine-residue acetyltransferase component of pyruvate dehydrogenase complex, mitochondrial	P10515	69 kDa	TRUE	9.63	9.63	9.63	9.67	9.67	9.63	9.25	9.32	9.53	9.62	9.73	9.66	9.53	9.57	9.51	9.67	9.79	9.79	9.93	10	9.94	9.56	9.57	9.67
Coronin-1C	Q9ULV4	53 kDa	TRUE	9.67	9.67	9.67	9.51	9.35	9.69	9.75	9.46	9.97	9.58	9.48	9.84	9.77	9.68	9.95	9.75	9.61	9.74	9.66	9.53	9.78	9.58	9.31	9.65
Hypoxia up-regulated protein 1	Q9Y4L1	111 kDa	TRUE	9.62	9.62	9.62	9.47	9.76	9.61	9.69	9.95	9.72	9.63	9.88	9.44	9.66	9.82	9.74	9.59	9.92	9.69	9.49	9.7	9.42	9.5	9.83	9.35
Trifunctional enzyme subunit beta, mitochondrial	P55084	51 kDa		9.56	9.56	9.56	9.61	9.75	9.76	9.54	9.46	9.51	9.53	9.6	9.66	9.64	9.6	9.61	9.64	9.79	9.71	9.98	9.81	9.85	9.65	9.51	9.85
26S protease regulatory subunit 8	P62195	46 kDa	TRUE	9.76	9.76	9.76	9.57	9.41	9.54	10	9.48	9.79	10.2	9.59	9.51	9.51	9.52	9.41	10	9.54	9.62	9.76	9.37	9.44	9.86	9.46	9.89
T-complex protein 1 subunit delta	P50991	58 kDa		9.88	9.88	9.88	9.75	9.83	9.76	9.49	9.6	9.62	9.53	9.73	9.59	9.72	9.86	9.79	9.32	9.4	9.36	9.54	9.57	9.54	9.61	9.79	9.75
Mitochondrial import inner membrane translocase subunit Tim10	P62072	10 kDa		9.3	9.3	9.3	9.46	9.67	9.67	9.49	9.8	9.61	9.88	10	9.79	9.19	9.67	9.6	9.85	9.89	9.78	9.65	9.63	9.82	9.65	10	9.8
Fatty acid-binding protein, epidermal	Q01469	15 kDa	TRUE	9.46	9.46	9.46	9.04	9.12	9.28	10.6	10.5	10.8	9.6	9.7	9.65	9.06	9.07	9.67	9.82	9.46	9.92	9.72	9.59	9.89	9.88	9.12	9.96
T-complex protein 1 subunit eta	Q99832	59 kDa	TRUE	9.84	9.84	9.84	9.78	9.78	9.7	9.57	9.47	9.56	9.61	9.51	9.64	9.83	9.81	9.8	9.41	9.48	9.5	9.64	9.57	9.64	9.63	9.7	9.7
T-complex protein 1 subunit epsilon	P48643	60 kDa		9.86	9.86	9.86	9.92	9.79	9.95	9.39	9.32	9.41	9.53	9.41	9.51	9.92	9.8	9.93	9.4	9.42	9.44	9.69	9.48	9.72	9.74	9.75	9.83
Septin-8	Q92599	56 kDa	TRUE	9.31	9.31	9.31	9.32	9.61	9.63	9.57	9.79	9.81	9.5	9.69	9.68	9.52	9.82	9.79	9.45	9.57	9.7	9.56	9.88	9.77	10.1	10.1	10.2
Mitochondrial-processing peptidase subunit alpha	Q10713	58 kDa		9.78	9.78	9.78	9.6	9.51	9.7	9.71	9.84	9.74	9.62	9.8	9.77	9.5	9.3	9.57	9.96	9.77	9.88	9.69	9.78	9.68	9.25	9.53	9.47
Complement C3	P01024	187 kDa	TRUE	9.87	9.87	9.87	9.92	9.97	9.87	9.59	9.65	9.61	9.44	9.6	9.5	10.2	10.2	10.1	9.74	9.68	9.59	8.98	9.13	8.9	9.67	9.64	9.43
T-complex protein 1 subunit beta	P78371	57 kDa	TRUE	9.86	9.86	9.86	9.77	9.68	9.92	9.52	9.49	9.53	9.57	9.53	9.57	9.84	9.85	9.78	9.39	9.42	9.51	9.66	9.6	9.55	9.8	9.72	9.79
Cluster of Guanine nucleotide-binding protein G(i) subunit alpha-1	P63096	40 kDa	TRUE	9.5	9.5	9.54	9.65	9.83	9.42	9.81	9.98	9.7	9.59	9.8	9.49	9.61	9.81	9.49	9.66	9.82	9.54	9.64	9.8	9.5	9.77	10	9.62
40S ribosomal protein S18	P62269	18 kDa		9.88	9.88	9.88	10.1	10.1	9.49	9.94	9.35	8.89	9.65	9.72	9.08	9.89	9.98	9.3	9.8	9.69	9.18	10	9.95	9.75	9.71	9.69	9.19
26S protease regulatory subunit 10B	P62333	44 kDa	TRUE	9.79	9.79	9.79	9.52	9.47	9.65	9.73	9.99	9.8	9.64	9.54	9.83	9.59	9.59	9.8	9.59	9.67	9.77	9.63	9.52	9.66	9.72	9.51	9.52
Glycerol-3-phosphate dehydrogenase, mitochondrial	P43304	81 kDa		9.62	9.62	9.62	9.72	9.59	9.66	9.64	9.69	9.67	9.68	9.74	9.68	9.62	9.67	9.64	9.89	9.87	9.85	9.76	9.7	9.76	9.44	9.51	9.49
Phospholipid hydroperoxide glutathione peroxidase, mitochondrial	P36969	22 kDa		9.86	9.86	9.86	9.62	9.74	9.59	9.38	9.76	9.55	9.66	9.79	9.68	9.68	9.71	9.71	9.56	9.79	9.61	9.58	9.67	9.75	9.49	9.68	9.55
Tumor protein D52	P55327	24 kDa	TRUE	9.94	9.94	9.94	9.59	9.35	9.55	9.69	9.72	9.57	9.75	9.82	9.88	9.81	9.59	9.65	9.84	9.81	9.88	9.52	9.44	9.37	9.54	9.5	9.46
X-ray repair cross-complementing protein 5	P13010	83 kDa	TRUE	10	10	10	9.88	9.94	9.77	9.59	9.97	9.69	9.7	9.6	9.48	9.81	9.95	9.78	9.41	9.31	9.31	9.45	9.59	9.49	9.58	9.42	9.48
60S ribosomal protein L23	P62829	15 kDa		9.55	9.55	9.55	9.84	9.86	9.71	9.6	9.68	9.6	9.57	9.84	9.63	9.79	9.97	9.66	9.54	9.86	9.62	9.65	9.88	9.66	9.5	9.78	9.34
Serine--tRNA ligase, cytoplasmic	P49591	59 kDa	TRUE	9.93	9.93	9.93	9.51	9.56	9.57	9.67	9.8	9.69	9.65	9.66	9.71	9.84	9.7	9.75	9.5	9.46	9.52	9.74	9.52	9.73	9.75	9.54	9.63
Growth factor receptor-bound protein 2	P62993	25 kDa		9.74	9.74	9.74	9.1	9.29	9.54	9.86	10	10	9.24	9.44	9.73	9.65	9.83	9.76	9.77	9.69	9.74	9.55	9.74	9.98	9.67	9.47	10.1
Dynamin-1-like protein	O00429	82 kDa	TRUE	9.82	9.82	9.82	9.51	9.49	9.56	9.91	9.8	9.71	9.8	9.74	9.72	9.63	9.5	9.68	9.74	9.68	9.67	9.78	9.7	9.72	9.5	9.49	9.6
Protein KIAA1045	Q9UPV7	45 kDa		10.2	10.2	10.2	9.35	9.34	9.42	9.63	9.97	10	9.91	9.96	10	9.28	9.46	9.43	9.75	9.9	9.96	9.72	9.8	9.6	9.03	9.08	9.27
NADH dehydrogenase [ubiquinone] 1 alpha subcomplex subunit 13	Q9P0J0	17 kDa		9.54	9.54	9.54	9.64	9.7	9.77	9.42	9.63	9.47	9.84	9.95	9.93	9.49	9.54	9.6	9.71	9.77	9.72	9.85	9.99	9.94	9.61	9.69	9.59
Electron transfer flavoprotein subunit beta	P38117	28 kDa		9.7	9.7	9.7	9.57	9.66	9.54	9.68	9.67	9.37	9.79	9.78	9.77	9.45	9.48	9.44	9.87	9.88	9.78	9.81	9.83	9.89	9.73	9.71	9.69
26S proteasome non-ATPase regulatory subunit 4	P55036	41 kDa	TRUE	9.61	9.61	9.61	9.76	9.5	9.69	9.98	9.73	9.78	9.56	9.76	9.47	9.88	9.73	9.68	9.68	9.42	9.45	9.68	9.76	9.67	9.72	9.96	9.82
Ras-related protein Rab-11B	Q15907	24 kDa	TRUE	9.94	9.94	9.94	9.71	9.57	9.53	9.76	9.62	9.62	9.93	9.81	9.83	9.63	9.4	9.39	9.64	9.57	9.73	9.79	9.76	9.68	9.64	9.55	9.55
Vacuolar protein sorting-associated protein 29	Q9UBQ0	21 kDa		9.97	9.97	9.97	9.72	9.7	9.77	9.6	9.67	9.57	9.75	9.71	9.77	9.72	9.7	9.72	9.93	9.85	9.69	9.68	9.58	9.76	9.24	9.21	9.33
Gap junction alpha-1 protein	P17302	43 kDa	TRUE	9.63	9.63	9.63	9.99	9.86	10	9.61	9.49	9.68	9.84	9.8	9.45	9.52	9.62	9.59	9.78	9.69	9.61	10.1	9.81	9.92	9.4	9.41	9.55
Glutathione reductase, mitochondrial	P00390	56 kDa		9.28	9.28	9.28	9.43	9.71	9.8	9.7	10.1	9.92	9.37	9.78	9.99	9.44	9.79	9.77	9.73	10	10	9.63	9.99	9.76	9.62	9.68	9.62
UTP--glucose-1-phosphate uridylyltransferase	Q16851	57 kDa		9.62	9.62	9.62	9.55	9.65	9.5	9.78	9.93	9.93	9.55	9.47	9.39	9.62	9.8	9.61	9.61	9.51	9.71	9.77	10	10	9.73	9.9	9.82
Palmitoyl-protein thioesterase 1	P50897	34 kDa		9.96	9.96	9.96	10.2	10.1	9.93	9.1	9.43	9.27	9.61	9.55	9.75	9.86	10	9.99	9.6	9.61	9.42	9.58	9.71	9.57	9.41	9.69	9.46
40S ribosomal protein S20	P60866	13 kDa		9.67	9.67	9.67	9.75	10	9.97	9.48	9.46	9.37	9.86	9.72	9.68	9.88	9.94	9.96	9.41	9.25	9.45	9.82	9.69	9.79	9.62	9.66	9.96
Casein kinase II subunit beta	P67870	25 kDa		10.1	10.1	10.1	9.65	9.8	9.61	9.73	9.93	9.6	9.52	9.42	9.39	9.87	9.75	9.64	9.8	9.87	9.55	9.86	9.78	9.51	9.31	9.66	9.18
Eukaryotic translation initiation factor 4H	Q15056	27 kDa	TRUE	9.78	9.78	9.78	9.46	9.18	10.4	9.91	9.6	10.2	9.73	9.06	10.7	9.7	9.17	10.3	9.56	9.2	10.3	9.31	8.79	10.3	9.45	8.83	10.3
60S ribosomal protein L10a	P62906	25 kDa		9.65	9.65	9.65	10.1	9.77	10	9.59	9.36	9.38	9.65	9.21	9.48	10.2	10	10.2	9.48	9.48	9.41	9.96	9.64	9.86	9.77	9.59	9.73
Na(+)/H(+) exchange regulatory cofactor NHE-RF1	O14745	39 kDa	TRUE	9.12	9.12	9.12	9.67	9.68	9.85	9.66	9.73	9.63	9.56	9.59	9.65	9.76	9.7	9.79	9.81	9.79	9.88	9.56	9.56	9.71	10.3	10.2	10.4
Fascin	Q16658	55 kDa		10.1	10.1	10.1	9.37	9.42	9.31	9.95	9.95	9.98	9.8	9.77	9.65	9.66	9.73	9.57	9.6	9.63	9.55	9.56	9.62	9.52	9.65	9.66	9.62
Protein KIAA0284	Q9Y4F5	172 kDa	TRUE	9.77	9.77	9.77	9.71	9.07	9.6	9.88	9.25	9.73	9.76	9.57	9.88	9.97	10.3	10	9.65	9.04	10.1	10	9.83	9.4	9.78	9.06	10
Secretory carrier-associated membrane protein 5	Q8TAC9	26 kDa		9.69	9.69	9.69	9.76	9.77	9.67	9.72	9.63	9.65	9.73	9.69	9.64	9.57	9.67	9.64	9.92	9.99	9.98	9.92	9.92	9.93	9.37	9.31	9.39
D-3-phosphoglycerate dehydrogenase	O43175	57 kDa	TRUE	9.98	9.98	9.98	9.74	9.68	9.72	9.71	9.59	9.66	9.46	9.53	9.5	9.65	9.61	9.65	9.35	9.39	9.42	9.72	9.71	9.86	9.95	10	10.1
NADH dehydrogenase [ubiquinone] 1 alpha subcomplex subunit 7	O95182	13 kDa		9.18	9.18	9.18	9.67	9.4	9.36	9.78	9.67	9.44	9.95	9.79	9.58	9.89	9.64	9.32	10.1	10	9.8	10.3	10	9.9	10.1	9.99	9.74
40S ribosomal protein S14	P62263	16 kDa		9.32	9.32	9.32	9.89	9.66	9.78	9.39	9.56	9.45	9.94	9.79	9.79	10.3	9.85	10.5	9.02	9.76	9.64	9.58	9.78	9.55	10.2	9.67	9.93
ATP synthase subunit e, mitochondrial	P56385	8 kDa	TRUE	9.68	9.68	9.68	9.8	9.81	9.69	9.35	9.64	9.28	9.57	9.77	9.58	9.62	9.82	9.53	9.75	9.79	9.76	9.77	10.1	10	9.66	9.9	9.77
Ubiquilin-1	Q9UMX0	63 kDa	TRUE	9.59	9.59	9.59	10	9.92	9.85	9.8	9.67	9.84	10	9.72	9.96	9.86	9.64	9.64	9.24	9.28	9.73	9.85	9.26	9.71	10.1	9.19	10
Eukaryotic translation initiation factor 2 subunit 3	P41091	51 kDa	TRUE	9.84	9.84	9.84	9.5	10	9.79	9.69	9.65	9.82	9.57	9.95	9.52	9.68	10	9.49	9.29	9.72	9.58	9.49	9.94	9.59	9.53	10.1	9.68
Signal peptidase complex subunit 3	P61009	20 kDa		9.47	9.47	9.47	9.69	9.79	9.5	10.3	10.2	9.89	9.54	9.56	9.76	9.69	9.76	9.76	9.39	9.66	9.83	9.76	9.89	9.7	9.7	9.8	9.57
Peptidyl-prolyl cis-trans isomerase NIMA-interacting 1	Q13526	18 kDa		10.2	10.2	10.2	9.52	9.63	9.4	9.71	9.75	9.65	9.86	9.93	9.89	9.71	9.73	9.68	9.61	9.81	9.7	9.65	9.74	9.58	9.38	9.36	9.3
Lipoamide acyltransferase component of branched-chain alpha-keto acid dehydrogenase complex, mitochondrial	P11182	53 kDa	TRUE	9.8	9.8	9.8	9.56	9.5	9.65	9.46	9.55	9.53	9.61	9.89	9.83	9.87	9.6	9.96	9.73	9.76	9.94	9.75	9.55	9.81	9.68	9.7	9.87
40S ribosomal protein S2	P15880	31 kDa		9.61	9.61	9.61	9.9	9.81	9.64	9.49	9.65	9.53	9.72	9.87	9.73	10.1	9.99	9.99	9.46	9.61	9.68	9.69	9.82	9.76	9.73	9.71	9.57
Protein S100-A13	Q99584	11 kDa		9.8	9.8	9.8	9.8	9.71	9.79	9.4	9.04	9.52	9.39	9.49	9.62	10	9.93	9.98	9.65	9.48	9.82	9.62	9.66	9.7	10.1	10.1	10.1
Microtubule-associated protein 2	P11137	200 kDa	TRUE	9.88	9.88	9.88	9.74	9.82	9.83	9.5	9.53	9.55	9.56	9.62	9.68	10	9.98	10.1	9.72	9.8	9.94	9.5	9.57	9.69	9.42	9.53	9.58
Gamma-enolase	P09104	47 kDa	TRUE	9.24	9.24	9.24	9.61	9.57	9.61	9.84	9.86	9.76	9.69	9.74	9.58	9.7	9.78	9.5	9.97	9.98	9.83	9.93	10	9.92	9.93	10	9.81
Platelet-activating factor acetylhydrolase IB subunit alpha	P43034	47 kDa		10	10	10	9.76	9.75	9.79	9.57	9.64	9.53	9.59	9.53	9.57	9.84	9.89	9.65	9.67	9.62	9.64	9.75	9.84	9.66	9.69	9.68	9.67
Matrin-3	P43243	95 kDa		9.67	9.67	9.67	9.85	10	9.93	9.58	9.73	9.78	9.48	9.58	9.56	10.2	10.1	9.97	9.29	9.46	9.55	9.62	9.61	9.65	9.74	9.82	9.88
Isocitrate dehydrogenase [NAD] subunit gamma, mitochondrial	P51553	43 kDa	TRUE	9.8	9.8	9.8	9.67	9.62	9.56	9.86	9.71	9.66	9.92	9.84	9.68	9.66	9.48	9.46	10.1	10	10	10	9.83	9.94	9.42	9.28	9.32
Spectrin beta chain, non-erythrocytic 2	O15020	271 kDa	TRUE	9.7	9.7	9.7	9.68	9.64	9.59	9.92	9.93	9.81	9.68	9.78	9.76	9.69	9.69	9.65	9.74	9.69	9.75	9.72	9.79	9.74	9.75	9.68	9.66
26S protease regulatory subunit 6A	P17980	49 kDa	TRUE	9.85	9.85	9.85	9.56	9.9	9.56	9.56	10.1	9.67	9.56	9.7	9.83	9.38	9.83	9.55	9.72	9.76	9.75	9.24	10	9.5	9.76	10.1	9.91
ADP-ribosylation factor 5	P84085	21 kDa	TRUE	10	10	10	9.53	9.49	9.54	10	9.78	9.89	9.87	9.88	10.1	9.24	9.49	9.69	9.85	9.64	9.84	9.58	9.53	9.9	9.29	9.57	9.84
Plasma membrane calcium-transporting ATPase 1	P20020	139 kDa	TRUE	9.57	9.57	9.57	9.57	9.82	9.7	9.75	10	9.86	9.72	9.93	9.83	9.54	9.67	9.61	9.94	10	9.92	9.85	9.95	9.93	9.39	9.46	9.48
Serum amyloid A-4 protein	P35542	15 kDa		10	10	10	9.64	9.91	9.82	9.27	9.74	9.92	9.82	9.8	9.69	9.83	10.2	10.4	9.4	9.48	10.1	8.76	9.31	9.46	9.65	9.66	9.85
Disintegrin and metalloproteinase domain-containing protein 23	O75077	92 kDa	TRUE	9.61	9.61	9.61	9.66	9.68	9.93	9.78	9.73	9.9	9.68	9.63	9.65	9.53	9.68	9.89	9.64	9.38	9.76	9.57	9.84	9.93	9.89	10.1	10.1
Sodium-dependent neutral amino acid transporter SLC6A17	Q9H1V8	81 kDa	TRUE	9.58	9.58	9.58	9.83	9.82	9.7	9.8	9.68	9.61	9.78	9.79	9.62	9.95	9.65	9.66	10	9.87	9.78	9.92	9.75	9.75	9.69	9.67	9.72
Guanine nucleotide-binding protein-like 1	P36915	69 kDa		9.99	9.99	9.99	9.55	9.83	9.32	9.75	10.2	9.5	9.99	10	9.88	9.91	9.89	9.58	9.79	9.8	9.53	9.71	9.91	9.61	9.31	9.76	9
SLIT-ROBO Rho GTPase-activating protein 2	O75044	121 kDa		9.78	9.78	9.78	9.66	9.56	9.57	9.82	10	9.72	9.74	9.61	9.57	9.91	9.84	9.71	9.93	9.83	9.79	10.2	9.15	9.86	10.2	9.22	9.56
Growth arrest-specific protein 7	O60861	54 kDa		9.84	9.84	9.84	9.8	9.8	10.1	9.6	9.99	9.58	9.62	9.56	9.51	9.76	10.2	10	9.35	9.66	9.54	9.6	9.93	9.6	9.49	9.93	9.66
V-type proton ATPase subunit C 1	P21283	44 kDa	TRUE	9.63	9.63	9.63	9.65	9.51	9.71	9.87	9.74	9.85	9.48	9.51	9.59	9.76	9.68	9.76	9.88	9.63	9.89	9.95	9.9	9.97	9.81	9.86	9.93
Heat shock-related 70 kDa protein 2	P54652	70 kDa	TRUE	9.98	9.98	9.98	9.77	9.71	9.66	9.66	9.56	9.62	9.66	9.52	9.52	10.1	9.93	9.8	9.34	9.16	9.07	9.33	9.27	9.2	10.8	10.7	10.5
Src substrate cortactin	Q14247	62 kDa		9.68	9.68	9.68	9.81	9.69	10	9.73	9.72	9.92	9.51	9.32	9.66	10.1	9.99	9.91	9.76	9.79	9.82	9.52	9.66	9.79	9.7	9.62	9.77
Microtubule-associated protein RP/EB family member 2	Q15555	37 kDa	TRUE	9.95	9.95	9.95	9.5	9.64	9.7	9.73	9.6	9.76	9.49	9.73	9.82	9.96	9.93	9.92	9.71	9.73	9.85	9.29	9.48	9.64	9.67	9.91	9.93
Puromycin-sensitive aminopeptidase	P55786	103 kDa		9.74	9.74	9.74	9.52	9.54	9.48	9.87	10	9.88	9.79	9.71	9.7	9.55	9.63	9.64	9.76	9.79	9.78	9.9	9.85	9.82	9.77	9.81	9.86
Endophilin-B2	Q9NR46	44 kDa	TRUE	9.93	9.93	9.93	9.36	9.48	9.49	9.71	9.91	9.69	9.71	9.82	9.82	9.56	9.73	9.61	9.8	9.96	9.79	9.72	9.95	9.89	9.54	9.78	9.76
S-phase kinase-associated protein 1	P63208	19 kDa	TRUE	9.17	9.17	9.17	9.78	9.82	9.65	9.74	9.86	9.76	9.55	9.61	9.68	10	9.98	9.88	9.77	9.72	9.78	9.82	9.95	9.93	10	10	10.1
Transgelin-3	Q9UI15	22 kDa	TRUE	9.87	9.87	9.87	9.51	9.6	9.72	9.91	10	9.99	9.42	9.51	9.48	10	10	10.2	9.39	9.32	9.52	9.91	9.91	10.1	9.58	9.52	9.7
Lambda-crystallin homolog	Q9Y2S2	35 kDa		10.3	10.3	10.3	9.72	9.81	9.45	9.61	9.76	9.38	10	9.93	9.74	9.51	9.64	9.21	9.56	9.77	9.2	9.82	9.71	9.37	9.86	10.2	9.77
Four and a half LIM domains protein 1	Q13642	36 kDa		10.2	10.2	10.2	9.87	10.1	9.86	9.4	9.97	9.67	9.79	9.68	9.64	9.54	10	9.81	9.81	9.88	9.77	9.36	9.84	9.75	8.87	9.37	9.4
Serine/threonine-protein kinase DCLK2	Q8N568	84 kDa	TRUE	9.94	9.94	9.94	9.47	10.1	9.64	9.58	9.7	9.84	9.91	9.8	9.32	9.63	9.87	9.89	9.76	10.2	10.1	9.43	10.1	9.66	9.27	9.72	9.23
Synaptoporin	Q8TBG9	29 kDa	TRUE	9.82	9.82	9.82	9.8	9.72	9.86	9.37	8.98	9.47	9.63	9.6	9.67	9.82	9.92	9.88	10.2	10.1	10.3	9.84	9.93	9.89	9.6	9.54	9.46
Plasma membrane calcium-transporting ATPase 4	P23634	138 kDa	TRUE	9.52	9.52	9.52	9.69	9.62	9.65	9.94	9.96	9.93	9.78	9.74	9.84	9.83	9.79	9.81	10.3	10.3	10.3	9.65	9.61	9.67	9.39	9.38	9.36
Flavin reductase (NADPH)	P30043	22 kDa		10.1	10.1	10.1	9.31	9.41	9.33	10.2	10.3	10.2	10	10.1	10.2	9.15	9.2	9.14	9.5	9.58	9.69	9.67	9.76	9.8	9.77	9.87	9.7
4F2 cell-surface antigen heavy chain	P08195	68 kDa	TRUE	9.57	9.57	9.57	9.76	9.76	9.74	9.97	9.92	9.91	9.75	9.7	9.68	9.83	9.7	9.7	9.9	9.88	9.81	9.95	9.95	9.89	9.61	9.56	9.57
Cluster of Cytoplasmic FMR1-interacting protein 2	Q96F07	148 kDa	TRUE	9.84	9.77	9.82	9.84	9.81	9.75	9.89	9.9	9.71	9.76	9.7	9.62	9.9	9.8	9.68	9.96	9.7	9.78	9.79	9.84	9.67	9.64	9.51	9.59
Cluster of Sarcoplasmic/endoplasmic reticulum calcium ATPase 2	P16615	115 kDa	TRUE	9.71	9.71	9.71	9.81	9.81	9.86	9.89	9.86	9.92	9.67	9.62	9.71	9.65	9.71	9.73	9.75	9.82	9.8	9.93	10	10	9.45	9.61	9.57
Adipocyte plasma membrane-associated protein	Q9HDC9	46 kDa		9.86	9.86	9.86	9.86	9.85	9.81	9.84	9.74	9.68	9.87	9.61	9.7	9.81	9.87	9.83	9.78	9.66	9.67	9.76	9.73	9.7	9.61	9.68	9.69
Inactive dipeptidyl peptidase 10	Q8N608	91 kDa	TRUE	9.74	9.74	9.74	9.76	9.59	9.71	9.68	9.67	9.87	9.81	9.65	9.77	9.78	9.7	9.72	10.2	9.97	10.1	9.79	9.75	9.74	9.62	9.66	9.59
Proteasome subunit beta type-5	P28074	28 kDa	TRUE	9.54	9.54	9.54	9.93	10.1	9.67	9.6	9.8	9.9	9.59	9.67	9.48	9.89	10	9.72	9.59	10.2	9.67	9.9	9.87	9.92	9.77	10	9.48
CaM kinase-like vesicle-associated protein	Q8NCB2	54 kDa		9.84	9.84	9.84	9.64	9.7	9.67	9.49	9.69	9.64	9.79	9.89	9.84	9.73	9.71	9.63	10.1	10.1	10.1	9.82	9.85	9.83	9.5	9.59	9.56
Thioredoxin-dependent peroxide reductase, mitochondrial	P30048	28 kDa		9.55	9.55	9.55	9.7	9.76	9.83	9.6	9.52	9.52	9.87	9.86	9.81	9.67	9.75	9.75	9.68	9.76	9.85	9.93	9.99	9.95	10	9.97	10
Glycine--tRNA ligase	P41250	83 kDa	TRUE	9.99	9.99	9.99	9.61	9.77	9.94	9.35	9.85	9.9	9.79	9.67	9.97	9.66	9.6	9.72	9.34	9.89	9.87	9.95	9.7	9.79	9.52	9.76	9.85
Neurocan core protein	O14594	143 kDa	TRUE	9.44	9.44	9.44	9.96	9.86	9.89	9.9	9.86	9.82	9.68	9.81	9.69	9.82	9.76	9.77	9.81	9.81	9.89	9.71	9.59	9.69	9.95	9.89	9.99
Glucosidase 2 subunit beta	P14314	59 kDa		9.64	9.64	9.64	9.85	9.6	9.68	10	9.86	9.8	9.62	9.58	9.59	9.9	9.74	9.8	9.72	9.63	9.63	9.82	9.76	9.84	10.2	10	10
Serine/threonine-protein phosphatase 2A 65 kDa regulatory subunit A alpha isoform	P30153	65 kDa	TRUE	10.1	10.1	10.1	9.63	9.53	9.57	9.81	9.72	9.78	9.7	9.87	9.81	9.71	9.63	9.76	9.69	9.7	9.75	9.79	9.8	9.78	9.75	9.76	9.83
Alanine--tRNA ligase, cytoplasmic	P49588	107 kDa		10.3	10.3	10.3	9.6	9.61	9.77	9.72	9.73	9.93	9.78	9.83	10	9.57	9.65	9.78	9.59	9.62	9.71	9.54	9.52	9.76	9.65	9.66	9.78
Lactoylglutathione lyase	Q04760	21 kDa		9.98	9.98	9.98	9.45	9.3	9.56	10.1	9.8	10.1	9.93	9.83	9.93	9.47	9.37	9.6	9.9	9.7	9.95	9.89	9.74	9.82	9.83	9.69	9.92
NADH-cytochrome b5 reductase 1	Q9UHQ9	34 kDa		9.57	9.57	9.57	9.63	10.1	9.91	9.84	9.93	9.77	9.83	9.79	9.51	9.49	9.69	9.83	9.64	9.77	9.69	9.88	10.3	10.1	9.67	9.9	9.84
Amine oxidase [flavin-containing] B	P27338	59 kDa	TRUE	9.87	9.87	9.87	9.99	9.89	9.94	9.66	9.63	9.63	9.95	9.88	9.86	9.71	9.78	9.65	9.81	9.8	9.86	9.79	9.79	9.73	9.63	9.62	9.67
Immunoglobulin superfamily member 8	Q969P0	65 kDa		9.56	9.56	9.56	9.78	9.66	9.75	9.91	9.96	9.96	9.85	9.7	9.83	9.78	9.72	9.79	9.86	9.79	9.85	9.71	9.62	9.7	10	9.99	10
Coronin-2B	Q9UQ03	55 kDa		9.97	9.97	9.97	9.74	9.81	9.71	9.57	9.76	9.64	9.89	9.97	9.65	9.69	9.77	9.75	9.73	9.87	9.89	9.81	10	9.86	9.47	9.64	9.81
Protein NDRG4	Q9ULP0	38 kDa	TRUE	9.93	9.93	9.93	9.69	9.79	9.78	9.77	9.92	9.99	9.53	9.86	9.88	9.54	9.44	9.7	9.83	9.94	10	9.74	9.79	9.74	9.64	9.76	9.83
GTP-binding nuclear protein Ran	P62826	24 kDa		10.2	10.2	10.2	9.68	9.42	9.72	9.85	9.61	9.88	10	9.9	10.1	9.84	9.42	9.85	9.89	9.79	9.86	9.65	9.45	9.87	9.64	9.27	9.67
Cytochrome c oxidase subunit 7A-related protein, mitochondrial	O14548	13 kDa		9.66	9.66	9.66	9.72	10	9.74	9.36	9.77	9.46	9.63	9.9	9.76	9.53	9.81	9.57	9.96	10.1	9.9	10	10.4	10	9.73	9.87	9.77
Mitochondrial import receptor subunit TOM70	O94826	67 kDa		9.77	9.77	9.77	9.79	9.83	9.84	9.55	9.56	9.67	9.74	9.73	9.76	9.8	9.89	9.9	9.97	9.94	9.97	9.9	9.89	9.99	9.62	9.63	9.69
14-3-3 protein epsilon	P62258	29 kDa	TRUE	9.99	9.99	9.99	9.48	9.51	9.55	9.98	9.99	10.1	9.71	9.75	9.79	9.5	9.61	9.57	9.68	9.7	9.85	9.9	9.88	9.88	9.89	9.88	9.91
Proline synthase co-transcribed bacterial homolog protein	O94903	30 kDa		10	10	10	9.5	9.4	9.82	10.1	10	10.2	9.9	9.67	10.1	9.66	9.64	9.9	9.87	9.51	9.84	9.45	9.64	9.6	9.83	9.54	9.92
Inter-alpha-trypsin inhibitor heavy chain H4	Q14624	103 kDa	TRUE	9.99	9.99	9.99	9.95	9.81	10	9.76	9.68	9.71	9.92	9.71	9.87	9.82	9.75	9.9	9.71	9.64	9.87	9.57	9.42	9.56	9.89	9.68	9.98
Neuronal growth regulator 1	Q7Z3B1	39 kDa	TRUE	9.63	9.63	9.63	9.91	9.83	9.85	9.8	9.8	9.79	9.96	9.82	9.91	9.75	9.64	9.67	10	9.96	10	9.94	10	10.1	9.56	9.46	9.55
Iron-sulfur cluster assembly enzyme ISCU, mitochondrial	Q9H1K1	18 kDa		9.76	9.76	9.76	9.67	9.83	9.95	9.89	9.75	9.94	9.88	9.78	9.95	9.79	9.69	9.85	9.72	9.89	9.82	9.7	9.88	9.76	9.67	9.78	9.85
Cluster of Heat shock 70 kDa protein 12A	O43301	75 kDa	TRUE	10	10	10	9.82	9.79	9.84	9.63	9.74	9.7	9.72	9.7	9.68	9.93	9.84	9.98	9.71	9.78	9.73	9.54	9.64	9.65	9.9	10	10
Low molecular weight phosphotyrosine protein phosphatase	P24666	18 kDa		9.76	9.76	9.76	9.37	9.46	9.41	10.1	9.97	10.1	10.1	9.97	10.3	9.53	9.53	9.84	10.1	9.67	9.93	10.1	9.67	10.1	9.61	9.59	9.63
Breast carcinoma-amplified sequence 1	O75363	62 kDa		9.67	9.67	9.67	9.66	9.77	9.68	9.66	9.83	9.8	9.54	9.56	9.57	10.1	10	10.1	9.39	9.45	9.58	9.56	9.52	9.62	10.7	10.7	10.6
Cluster of Ras-related protein Rab-9A	P51151	23 kDa	TRUE	9.46	9.46	9.46	9.22	9.86	9.9	8.73	8.79	9.6	10.5	10.9	11.1	9.08	9.46	9.57	9.32	10	10.2	10.9	11.1	11.4	8.77	9.36	9.28
Trifunctional enzyme subunit alpha, mitochondrial	P40939	83 kDa	TRUE	9.82	9.82	9.82	9.85	9.84	9.92	9.53	9.52	9.51	9.52	9.55	9.67	9.75	9.69	9.81	9.85	9.88	9.92	10.1	10	10.2	9.99	9.86	10.1
Transmembrane emp24 domain-containing protein 10	P49755	25 kDa		9.77	9.77	9.77	9.62	9.78	9.94	9.85	10	9.81	9.67	10	9.84	9.68	10.1	9.89	9.83	10.1	10	9.55	9.88	9.58	9.55	9.64	9.9
60S ribosomal protein L6	Q02878	33 kDa		9.95	9.95	9.95	10.1	10.4	9.94	9.43	8.94	9.77	9.65	9.8	9.45	10.3	10.2	10.4	9.79	9.65	9.59	9.91	9.73	9.9	9.82	9.11	9.84
Leucine-rich repeat LGI family member 3	Q8N145	62 kDa		9.85	9.85	9.85	9.92	9.88	9.77	9.85	9.99	9.87	9.58	9.67	9.58	9.82	9.82	9.63	9.23	9.49	9.39	10	9.93	10	10.1	10.1	10.4
Junctional adhesion molecule C	Q9BX67	35 kDa		9.52	9.52	9.52	9.56	9.55	9.69	10.2	10.1	9.99	9.81	9.85	9.65	10.2	10.1	9.98	9.41	9.46	9.33	9.59	9.34	9.58	10.7	10.6	10.5
Cluster of Actin, cytoplasmic 2	P63261	42 kDa	TRUE	9.81	9.87	9.87	9.75	9.81	9.73	9.99	9.84	9.86	9.88	9.88	9.83	9.87	9.82	9.77	9.64	9.65	9.83	9.84	9.71	9.7	9.93	9.97	9.9
Stress-70 protein, mitochondrial	P38646	74 kDa	TRUE	9.84	9.84	9.84	9.87	9.79	9.83	9.78	9.81	9.76	9.84	9.87	9.8	9.76	9.83	9.7	9.86	9.84	9.85	9.92	9.9	9.76	9.89	9.77	9.85
Syntaxin-4	Q12846	34 kDa		9.55	9.55	9.55	9.84	9.69	10	10.3	9.86	10.5	9.78	9.32	9.97	9.56	9.84	9.9	9.75	9.51	9.93	9.69	9.64	9.85	9.97	10.2	10.1
Cluster of Mitochondrial glutamate carrier 1	Q9H936	34 kDa	TRUE	9.68	9.68	9.68	9.81	9.54	9.69	9.62	9.63	9.47	9.95	9.82	9.77	9.79	9.75	9.73	10.3	10.1	10.2	10.1	10.1	9.98	9.93	9.79	9.75
Histone H1.0	P07305	21 kDa	TRUE	9.62	9.62	9.62	10.3	10.2	10.3	8.9	9.27	9.35	9.6	9.76	9.77	10.1	10.1	10.2	9.58	9.59	9.61	10	9.98	10.2	10.1	9.95	10.2
Glycerophosphodiester phosphodiesterase domain-containing protein 1	Q8N9F7	36 kDa		9.87	9.87	9.87	9.83	9.7	9.76	9.77	9.56	9.83	9.84	9.64	9.74	9.82	9.83	9.93	9.93	9.84	9.8	10.2	9.86	10.1	9.8	9.78	9.75
Ezrin	P15311	69 kDa	TRUE	9.62	9.62	9.62	9.75	9.8	9.85	10	10.1	10.1	9.9	9.92	9.92	9.68	9.72	9.69	9.79	9.79	9.85	9.95	10	10	9.66	9.73	9.87
Protein NDRG2	Q9UN36	41 kDa	TRUE	9.75	9.75	9.75	9.84	9.77	9.78	9.86	9.64	9.7	9.84	9.67	9.63	9.87	9.74	9.68	9.92	9.73	9.78	10.4	10.1	9.98	10	9.84	9.92
Voltage-dependent calcium channel gamma-3 subunit	O60359	36 kDa	TRUE	9.77	9.77	9.77	9.5	9.82	9.85	10.2	10.4	10.1	9.9	9.83	9.95	9.73	9.85	9.72	9.83	10.2	10.3	9.94	9.75	9.82	9.4	9.13	9.44
ATP synthase subunit gamma, mitochondrial	P36542	33 kDa	TRUE	9.83	9.83	9.83	9.88	9.87	9.84	9.31	9.45	9.4	9.79	9.87	9.79	9.74	9.84	9.79	10	10.2	10	10.2	10.2	10.3	9.67	9.59	9.81
Cluster of C-terminal-binding protein 1	Q13363	48 kDa	TRUE	10	10	10	9.62	9.58	9.76	9.93	10	9.92	10	9.94	9.93	9.65	9.62	9.72	10.2	10	10.1	9.82	9.91	9.83	9.59	9.46	9.5
Gamma-aminobutyric acid receptor subunit gamma-2	P18507	54 kDa		9.79	9.79	9.79	9.68	10.3	9.71	9.82	10.1	9.76	10.3	10.8	9.7	9.59	10	9.64	9.92	9.74	9.73	9.9	9.94	9.79	9.47	9.46	9.38
Phosphatidylethanolamine-binding protein 1	P30086	21 kDa	TRUE	9.17	9.17	9.17	9.45	9.49	9.41	10.1	10.1	10	9.85	9.9	9.78	9.85	9.92	9.83	10	10.1	9.92	10.2	10.2	10	10.2	10.2	10.1
Adenylyl cyclase-associated protein 1	Q01518	52 kDa	TRUE	9.84	9.84	9.84	9.71	9.65	9.6	9.97	9.96	9.92	9.8	9.77	9.72	9.86	9.71	9.78	9.72	9.81	9.71	9.83	9.96	9.84	10	10.2	10.1
Protein disulfide-isomerase A3	P30101	57 kDa	TRUE	9.92	9.92	9.92	9.76	9.75	9.89	9.95	9.98	10	9.78	9.71	9.84	9.91	9.9	9.95	9.62	9.69	9.83	9.68	9.68	9.81	9.83	9.89	9.94
Protein disulfide-isomerase	P07237	57 kDa	TRUE	9.89	9.89	9.89	9.71	9.75	9.77	10.1	10	10.1	9.7	9.75	9.82	9.78	9.77	9.79	9.78	9.76	9.75	9.84	9.9	9.88	9.89	9.79	9.87
IQ motif and SEC7 domain-containing protein 2	Q5JU85	162 kDa	TRUE	9.53	9.53	9.53	9.03	9.53	9.72	10.1	10.5	10.1	10.2	10.4	9.74	9.6	9.47	9.84	9.91	10.1	10.5	9.81	9.82	10.2	9.43	9.72	9.89
Cytochrome b-c1 complex subunit 2, mitochondrial	P22695	48 kDa		9.78	9.78	9.78	9.82	9.73	9.8	9.73	9.74	9.84	9.95	9.81	9.92	9.82	9.72	9.75	10	9.99	9.96	10.1	10	10.1	9.72	9.67	9.71
Plasminogen activator inhibitor 1 RNA-binding protein	Q8NC51	45 kDa		9.32	9.32	9.32	9.84	11	9.52	10.4	10.4	9.76	8.74	10.2	9.23	10.6	11	10.1	9.05	9.79	9.15	9.89	10.1	9.6	9.98	10.4	9.52
Glutamate decarboxylase 2	Q05329	65 kDa	TRUE	10	10	10	9.67	10.2	9.56	9.83	10.2	9.92	10.1	10.3	9.93	9.45	9.98	9.39	9.82	10.1	9.49	9.62	10.1	9.74	9.41	9.96	9.48
Calsyntenin-1	O94985	110 kDa		9.84	9.84	9.84	9.9	9.77	9.89	9.56	9.81	9.83	9.7	9.86	9.89	9.93	9.74	9.79	9.89	9.91	9.99	9.85	10.1	10.1	9.82	9.83	9.68
Dynactin subunit 3	O75935	21 kDa	TRUE	9.96	9.96	9.96	9.75	9.83	9.82	9.88	9.88	9.66	9.52	9.68	9.68	9.69	10	9.93	9.71	9.8	9.59	9.85	9.98	9.94	10	10.1	10.2
NADH dehydrogenase [ubiquinone] 1 alpha subcomplex subunit 9, mitochondrial	Q16795	43 kDa		9.73	9.73	9.73	9.77	9.81	9.9	9.56	9.48	9.46	9.85	9.9	9.87	9.97	10	9.96	9.95	9.97	10	10.1	10.1	10.1	9.85	9.73	9.86
ATP synthase-coupling factor 6, mitochondrial	P18859	13 kDa		9.68	9.68	9.68	9.9	9.88	10	9.67	9.63	9.68	10.1	9.97	10	9.77	9.73	9.75	9.95	9.89	10	9.88	10.1	10	9.69	9.94	9.82
Neuronal-specific septin-3	Q9UH03	41 kDa	TRUE	9.84	9.84	9.84	9.92	9.8	9.97	9.75	9.69	9.82	9.8	9.72	9.84	9.9	9.79	9.89	10.2	10	10	9.95	9.85	9.92	9.65	9.62	9.79
Heat shock protein beta-1	P04792	23 kDa		9.54	9.54	9.54	9.68	9.58	9.72	10.9	10.7	10.8	10	9.96	9.97	9.81	9.54	9.77	9.41	9.45	9.42	9.58	9.43	9.62	10.3	10.1	10.1
Protein RUFY3	Q7L099	53 kDa	TRUE	10.1	10.1	10.1	9.66	9.61	9.59	9.97	9.97	9.91	9.87	9.85	9.78	9.81	9.7	9.58	9.98	9.83	9.91	9.74	9.64	9.68	10.1	10	10
T-complex protein 1 subunit theta	P50990	60 kDa		10	10	10	10	10	9.95	9.74	9.74	9.72	9.74	9.71	9.69	10.1	10.1	10.1	9.59	9.46	9.55	9.78	9.81	9.82	9.94	9.98	9.97
Neurotrimin	Q9P121	38 kDa	TRUE	9.67	9.67	9.67	10	9.7	9.98	9.97	9.86	9.9	9.87	9.61	9.67	9.88	9.81	9.83	10	9.89	9.95	10.2	9.9	9.98	9.88	9.78	9.86
Optineurin	Q96CV9	66 kDa	TRUE	9.99	9.99	9.99	9.59	9.27	9.66	9.79	10.1	10	9.93	9.52	9.99	9.74	10.1	9.99	9.73	9.44	10.3	9.6	9.76	9.82	9.75	10.4	10.1
Electron transfer flavoprotein subunit alpha, mitochondrial	P13804	35 kDa	TRUE	9.91	9.91	9.91	9.68	9.83	9.74	9.33	9.45	9.52	9.9	9.96	9.94	9.7	9.6	9.83	10	9.96	10	10.1	10	10.2	9.99	9.99	10.1
Contactin-1	Q12860	113 kDa	TRUE	9.59	9.59	9.59	9.72	9.78	9.85	10	9.93	9.99	9.72	9.89	9.91	9.81	9.8	9.79	10.1	10	10.1	9.78	9.84	9.86	9.94	9.99	10
Cytochrome b-c1 complex subunit 1, mitochondrial	P31930	53 kDa	TRUE	9.77	9.77	9.77	9.86	9.91	9.93	9.68	9.75	9.62	9.94	10	9.88	9.8	9.79	9.8	9.93	10.1	9.96	10	10.1	10	9.7	9.74	9.79
Cluster of Septin-11	Q9NVA2	49 kDa	TRUE	9.69	9.71	9.7	10	9.98	9.93	9.83	9.74	9.73	9.79	9.75	9.69	9.96	9.87	9.89	9.95	9.88	9.91	10.1	10	10	9.88	9.83	9.79
Small glutamine-rich tetratricopeptide repeat-containing protein beta	Q96EQ0	33 kDa		10.1	10.1	10.1	9.48	9.47	9.97	9.81	9.67	10	10	9.59	9.85	9.76	9.7	10.1	9.39	9.42	9.9	10	9.91	10.2	10.1	9.92	10.1
S-formylglutathione hydrolase	P10768	31 kDa		10.3	10.3	10.3	9.78	9.33	10	9.7	9.48	10.3	9.91	9.49	10.1	9.96	9.5	10.1	9.93	9.19	10.2	9.52	9.57	10.2	9.89	9.5	10.1
Protein-arginine deiminase type-2	Q9Y2J8	76 kDa		10.1	10.1	10.1	9.82	9.72	9.87	9.91	9.7	9.69	9.64	9.64	9.71	9.98	9.86	10	9.85	9.5	9.79	9.56	9.51	9.5	10.4	10.2	10.5
Spliceosome RNA helicase DDX39B	Q13838	49 kDa	TRUE	10.2	10.2	10.2	9.89	9.93	9.89	9.83	10.1	9.96	9.84	10	10.1	9.7	9.89	9.84	9.78	9.99	9.79	9.6	9.67	9.46	9.73	9.46	9.62
Limbic system-associated membrane protein	Q13449	37 kDa	TRUE	9.63	9.63	9.63	9.93	9.88	9.91	9.96	9.89	9.85	9.92	9.86	9.81	9.86	9.79	9.85	10.2	10	10.1	9.77	9.71	9.82	9.92	9.86	9.92
Peptidyl-prolyl cis-trans isomerase B	P23284	24 kDa	TRUE	10.1	10.1	10.1	9.98	10.1	9.95	9.47	9.62	9.36	9.59	9.77	9.7	9.88	9.97	9.92	9.75	9.88	9.88	10	9.93	9.95	9.87	9.91	9.93
Cluster of Dynamin-1	Q05193	97 kDa	TRUE	10.1	10.1	10.1	9.69	9.73	9.7	9.91	9.95	9.87	9.95	9.96	10	9.83	9.87	9.89	9.83	10	9.95	9.88	9.88	9.89	9.48	9.63	9.61
Synaptogyrin-3	O43761	25 kDa		9.82	9.82	9.82	9.87	9.86	9.9	9.93	9.96	9.7	9.94	9.8	9.84	10	9.84	9.79	10.1	10.1	9.99	10	9.87	9.97	9.55	9.7	9.68
V-type proton ATPase subunit D	Q9Y5K8	28 kDa		9.71	9.71	9.71	9.87	10.1	9.89	9.51	9.65	9.38	9.51	9.87	9.69	10.1	10.1	10.1	9.95	10.2	9.86	9.96	10.2	10.1	9.8	10	9.9
Malate dehydrogenase, mitochondrial	P40926	36 kDa		9.49	9.49	9.49	9.74	9.81	9.7	9.69	9.71	9.62	9.86	9.88	9.83	9.93	9.88	9.86	10.4	10.4	10.3	10.1	10.1	10.1	9.88	9.86	9.8
Spectrin alpha chain, non-erythrocytic 1	Q13813	285 kDa	TRUE	9.69	9.69	9.69	9.88	9.81	9.88	10	9.92	9.96	9.76	9.68	9.67	9.99	9.9	9.95	9.72	9.69	9.73	9.89	9.89	9.97	10.2	10.2	10.2
Cluster of Ras-related protein Rap-1A	P62834	21 kDa	TRUE	9.85	9.87	9.83	9.79	9.68	9.82	9.9	9.72	9.81	9.74	9.71	9.89	9.98	9.84	9.9	9.85	9.8	9.73	9.88	9.92	9.93	10.3	10.2	10.1
IST1 homolog	P53990	40 kDa		9.82	9.82	9.82	9.83	9.72	9.88	9.74	9.88	9.98	9.57	9.85	9.88	9.97	10.1	9.9	9.89	9.75	9.93	9.85	9.74	9.76	10.2	10	10.2
Ubiquitin-conjugating enzyme E2 D3	P61077	17 kDa		10.4	10.4	10.4	9.43	9.68	9.63	9.95	10.2	9.81	9.71	10	10.1	9.57	9.72	9.58	9.68	9.72	9.68	9.78	9.8	9.89	10.3	9.86	9.82
Brevican core protein	Q96GW7	99 kDa	TRUE	9.51	9.51	9.51	9.96	10	10.1	9.78	9.86	9.97	9.68	9.65	9.76	9.83	9.88	9.98	9.88	9.88	10.1	9.8	9.83	9.97	10.1	10.2	10.4
Neural cell adhesion molecule 1	P13591	95 kDa	TRUE	9.67	9.67	9.67	9.76	9.67	9.78	10	9.97	9.97	9.81	9.68	9.89	9.8	9.79	9.9	10.2	10	10.2	9.9	9.92	9.88	10	9.92	10.1
NADH dehydrogenase [ubiquinone] 1 alpha subcomplex subunit 10, mitochondrial	O95299	41 kDa		9.93	9.93	9.93	9.95	9.94	9.95	9.6	9.57	9.54	9.85	9.94	9.76	9.94	9.95	9.81	10.1	10.1	9.98	10.1	10.2	10.1	9.7	9.69	9.61
T-cell immunomodulatory protein	Q8TB96	68 kDa		10.1	10.1	10.1	10	9.65	9.82	9.65	9.96	10.1	9.62	9.9	9.76	10	10.1	9.53	10.1	10.3	9.97	9.69	9.91	9.85	9.61	9.6	9.77
Annexin A6	P08133	76 kDa	TRUE	10.1	10.1	10.1	9.87	9.92	9.92	9.91	9.86	9.84	9.72	9.67	9.73	9.86	9.88	9.81	9.95	10	10	9.68	9.67	9.72	10	9.96	9.96
Protein DJ-1	Q99497	20 kDa		9.22	9.22	9.22	9.51	9.61	9.37	10.2	10.3	10.1	10	10	9.89	9.72	9.78	9.5	10.1	10.2	9.92	10.3	10.4	10.1	10.2	10.3	10.1
Hyaluronan and proteoglycan link protein 1	P10915	40 kDa		9.46	9.46	9.46	10.1	9.99	10.1	9.96	10	10	10.1	10.1	9.99	9.79	9.9	9.82	9.83	9.87	9.94	9.63	9.67	9.65	10.3	10.2	10.1
Chondroitin sulfate proteoglycan 5	O95196	60 kDa		9.99	9.99	9.99	10	10	9.89	9.82	10.1	9.82	9.43	9.72	9.8	9.87	9.85	10.1	9.84	9.99	9.91	9.66	9.95	10	9.73	9.93	10.1
Acetyl-CoA acetyltransferase, cytosolic	Q9BWD1	41 kDa		9.6	9.6	9.6	9.99	9.86	9.59	10	10.2	10.2	10.1	10	9.78	9.9	10.1	9.82	10.1	9.86	10.1	9.9	9.38	9.86	10.1	9.84	10.1
CB1 cannabinoid receptor-interacting protein 1	Q96F85	19 kDa		10.2	10.2	10.2	9.93	10	9.88	9.81	9.74	9.84	9.61	9.61	9.67	10.1	10	10.2	9.69	9.69	9.71	9.96	9.89	9.93	9.99	10	9.8
Dihydropyrimidinase-related protein 1	Q14194	62 kDa	TRUE	9.86	9.86	9.86	9.57	9.77	9.71	9.84	9.98	9.84	9.81	9.91	9.85	9.91	10	9.93	10.2	10.3	10.2	10	10.2	10.1	9.6	9.73	9.68
AP-2 complex subunit mu	Q96CW1	50 kDa	TRUE	9.88	9.88	9.88	9.9	9.86	9.88	9.9	9.86	9.8	9.95	9.84	9.86	10.1	10	9.95	10.2	10.1	9.97	10	10.1	9.9	9.71	9.7	9.57
Proliferation-associated protein 2G4	Q9UQ80	44 kDa		10.1	10.1	10.1	10	10.2	9.83	9.95	10.1	9.76	10.1	10	9.64	10.3	9.95	9.99	9.96	9.78	9.54	9.79	10	9.53	9.63	9.74	9.72
Glutamine synthetase	P15104	42 kDa		9.36	9.36	9.36	9.83	9.96	9.91	9.9	9.97	9.97	9.69	9.8	9.77	9.61	9.81	9.72	10	10.1	10	10.7	10.9	10.8	9.74	9.8	9.84
Myotrophin	P58546	13 kDa		10.5	10.5	10.5	9.71	9.56	9.63	10.5	10.4	10.4	9.75	9.81	9.9	9.75	9.26	9.54	9.85	9.77	10	9.86	9.88	9.97	9.65	9.48	9.79
Spectrin beta chain, non-erythrocytic 1	Q01082	275 kDa	TRUE	9.89	9.89	9.89	9.97	9.99	9.85	9.99	9.95	9.87	9.83	9.74	9.74	10.1	9.98	9.97	9.89	9.84	9.73	10.1	9.97	9.99	9.97	9.97	9.95
Aconitate hydratase, mitochondrial	Q99798	85 kDa	TRUE	9.84	9.84	9.84	9.8	9.8	9.78	9.85	9.84	9.82	10.1	10	10.1	9.9	9.91	9.93	10.2	10.2	10.2	10.2	10.2	10.2	9.54	9.48	9.54
Disks large homolog 4	P78352	80 kDa	TRUE	9.9	9.9	9.9	9.66	9.51	9.84	10.2	10.1	10.1	10	10.2	10	9.72	9.63	9.73	9.98	10.1	10.1	9.99	9.95	10.1	9.69	9.88	9.94
Cluster of Vimentin	P08670	54 kDa	TRUE	9.61	9.51	9.55	9.88	9.77	9.83	11	11.1	10.9	9.87	9.8	9.71	9.74	9.85	9.8	9.3	9.35	9.3	10	10	9.92	10.2	10.1	10.1
78 kDa glucose-regulated protein	P11021	72 kDa	TRUE	9.78	9.78	9.78	9.92	9.91	9.95	10.3	10.3	10.4	9.89	9.91	10	10.2	10.2	10.1	9.74	9.81	9.74	9.75	9.74	9.78	9.71	9.77	9.84
Hepatocyte growth factor-regulated tyrosine kinase substrate	O14964	86 kDa		10.1	10.1	10.1	10	9.69	9.78	10.2	10	9.87	9.99	9.96	9.75	9.9	9.64	9.76	10	9.6	10.1	9.96	9.82	9.96	10.1	9.96	10
Fibrinogen beta chain	P02675	56 kDa		11.1	11.1	11.1	10.5	10.4	10.5	9.01	8.86	8.96	11.6	11.6	11.6	9.04	8.97	9.18	9.67	9.77	9.76	9.11	9.05	9.08	9.4	9.48	9.52
Alpha-adducin	P35611	81 kDa	TRUE	9.87	9.87	9.87	10.1	10.1	10.1	9.86	9.77	9.86	9.8	9.68	9.7	10.2	10.2	10.3	9.9	9.76	9.82	9.79	9.73	9.94	10.1	10	10.1
14-3-3 protein beta/alpha	P31946	28 kDa	TRUE	10.4	10.4	10.4	9.74	9.77	9.8	10.2	10	10.1	9.91	9.78	9.85	9.82	9.93	9.73	9.93	9.83	9.85	9.91	9.81	9.98	9.77	9.82	9.76
Myelin-associated glycoprotein	P20916	69 kDa	TRUE	9.43	9.43	9.43	9.93	9.92	9.82	10	10	10.1	9.14	9.3	9.58	10.5	10.5	10.3	9.07	9.15	9.18	10	9.99	9.92	11.4	11.3	11.1
N(G),N(G)-dimethylarginine dimethylaminohydrolase 1	O94760	31 kDa	TRUE	9.44	9.44	9.44	9.91	9.83	9.86	10.2	9.97	10.1	9.87	9.83	9.9	9.93	9.95	10	10	9.87	10	10.2	9.97	10.1	10.3	10.1	10.3
Synaptogyrin-1	O43759	25 kDa		9.98	9.98	9.98	9.74	9.83	9.94	9.96	10	10	10	10	10.2	9.8	9.94	10.1	9.94	9.9	10.2	10.1	10	10.1	9.51	9.69	9.64
Glutathione S-transferase omega-1	P78417	28 kDa	TRUE	10.1	10.1	10.1	9.58	9.96	9.61	10.2	10.6	10.2	10	10.4	9.9	9.4	9.71	9.32	9.58	9.9	9.86	9.97	10.1	9.88	9.98	10.1	10
V-type proton ATPase subunit d 1	P61421	40 kDa		9.93	9.93	9.93	9.78	9.81	9.79	10.1	9.97	9.98	9.89	9.88	9.87	10.1	9.99	10	10.3	10.2	10.2	10.1	10	10	9.58	9.68	9.56
Protein kinase C alpha type	P17252	77 kDa	TRUE	9.84	9.84	9.84	9.74	9.9	9.7	10.1	10.2	10.1	9.96	10.2	9.9	9.79	9.95	9.82	9.97	10	9.95	9.91	9.99	9.89	9.92	10.1	9.99
Endothelin B receptor-like protein 2	O60883	53 kDa		9.72	9.72	9.72	9.96	9.94	10	10	9.93	10	9.71	9.91	9.97	9.77	9.65	9.79	10.1	9.98	10.2	10.3	10.1	10.2	9.84	10	10.1
Major prion protein	P04156	28 kDa		9.55	9.55	9.55	9.76	9.83	9.78	9.99	10	10.2	9.96	9.81	9.99	10	10	10.1	10.1	9.94	10.2	10.1	10	10.1	10	10	10.1
Cluster of Dual specificity mitogen-activated protein kinase kinase 1	Q02750	43 kDa	TRUE	10.5	10.3	10.5	9.71	9.58	9.76	10	9.86	10.1	10	9.88	10.1	9.84	9.67	9.88	10.2	9.99	10.3	9.84	9.75	9.93	9.53	9.59	9.85
DnaJ homolog subfamily B member 4	Q9UDY4	38 kDa	TRUE	10.1	10.1	10.1	9.91	10.1	9.5	9.85	10.3	9.48	9.93	10	10.4	9.97	10	9.87	9.99	10.5	9.93	9.98	10.2	9.69	9.75	9.62	9.42
ATP synthase subunit g, mitochondrial	O75964	11 kDa	TRUE	9.84	9.84	9.84	10.1	10.1	9.93	9.67	9.5	9.49	10.1	10.1	10	9.88	9.63	9.72	10.1	9.93	9.98	10.5	10.2	10.2	10.1	9.99	9.96
Hyaluronan and proteoglycan link protein 2	Q9GZV7	38 kDa		9.74	9.74	9.74	10.6	10.6	10.5	10.4	10.5	10.4	9.41	9.24	9.38	10.3	10.3	10.2	9.04	9.05	9.17	9.54	9.5	9.59	10.6	10.6	10.6
Atlastin-1	Q8WXF7	64 kDa	TRUE	10	10	10	9.83	9.95	9.83	10.1	10	9.91	9.89	9.93	9.75	10.1	10.1	9.98	10	10.1	9.99	9.9	9.94	9.81	9.9	10	9.86
Neural cell adhesion molecule L1	P32004	140 kDa	TRUE	9.55	9.55	9.55	9.87	9.85	9.99	10.2	10.1	10.2	10.1	10.1	10.1	9.82	9.81	9.93	10.2	10.1	10.3	9.97	9.91	10	9.87	9.92	9.89
Septin-2	Q15019	41 kDa		9.57	9.57	9.57	10.1	10	9.97	9.85	9.83	9.85	9.77	9.68	9.87	9.98	9.98	9.98	9.94	9.89	9.91	10.1	10	10.1	10.4	10.4	10.6
Lysosome-associated membrane glycoprotein 1	P11279	45 kDa		10	10	10	10.1	10.2	10	10	10.2	10	10	10	9.74	9.87	9.91	10	9.8	9.78	9.73	9.74	9.73	9.8	9.98	10.2	10.2
Paraspeckle component 1	Q8WXF1	59 kDa	TRUE	10.2	10.2	10.2	10.3	10.2	10.3	9.75	9.62	9.94	9.85	9.83	10.1	10.4	10.2	10.2	9.78	9.42	9.63	9.97	9.74	9.72	9.95	9.76	9.73
Neutral cholesterol ester hydrolase 1	Q6PIU2	46 kDa	TRUE	10	10	10	9.84	10	9.92	9.8	9.92	9.53	10.1	10.1	9.71	9.96	10.2	10.1	9.76	10.3	10	10	10.3	10.1	9.76	9.99	9.62
Protein NDRG1	Q92597	43 kDa		9.84	9.84	9.84	9.88	9.77	9.79	10.6	10.3	10.3	9.89	9.7	9.74	10.1	9.81	10	9.67	9.58	9.67	9.73	9.8	9.71	10.5	10.4	10.6
ADP-ribosylation factor-like protein 6-interacting protein 1	Q15041	23 kDa	TRUE	9.94	9.94	9.94	9.96	9.8	9.96	10.1	10.1	9.87	10.1	9.83	9.98	10	9.89	9.94	10.1	9.74	10.1	9.96	9.88	9.97	10	9.98	10
Disintegrin and metalloproteinase domain-containing protein 11	O75078	83 kDa		9.95	9.95	9.95	9.99	9.77	9.91	9.75	10.5	10	9.99	10.1	10	9.77	10	9.83	9.62	9.82	9.45	9.84	10.1	9.87	10.2	10.5	10.4
Protein NipSnap homolog 2	O75323	34 kDa	TRUE	10.1	10.1	10.1	9.92	9.97	9.92	9.85	9.78	9.75	9.99	10	9.96	9.76	9.72	9.88	9.98	10.1	10.1	10.3	10.1	10.3	9.88	9.84	9.87
60 kDa heat shock protein, mitochondrial	P10809	61 kDa		9.68	9.68	9.68	9.88	10	9.94	9.65	9.7	9.66	9.9	10	10	9.88	9.92	9.92	10.2	10.2	10.1	10.2	10.2	10.1	10.2	10.3	10.3
Cluster of Catenin beta-1	P35222	85 kDa	TRUE	9.9	9.9	9.9	9.79	9.87	9.91	10.2	10.1	10.3	9.94	9.9	9.93	9.82	9.88	9.89	10	10	10.1	9.94	9.96	10	9.97	10	10.1
Actin-related protein 2/3 complex subunit 1A	Q92747	42 kDa	TRUE	9.86	9.86	9.86	9.78	10	10	10.1	10.2	10.2	9.8	10	9.71	10	10.2	10.1	10	10.1	10.1	9.97	10.2	10.1	9.79	9.76	9.68
ADP-ribosylation factor-like protein 8B	Q9NVJ2	22 kDa	TRUE	9.9	9.9	9.9	9.98	9.96	9.8	9.68	9.86	9.84	9.92	9.82	9.89	9.82	9.98	10.1	9.93	10.1	10.1	10.1	10.3	10.2	10.2	10	10.1
NADH dehydrogenase [ubiquinone] iron-sulfur protein 2, mitochondrial	O75306	53 kDa	TRUE	10	10	10	9.87	10	9.98	9.65	9.73	9.61	10	10.1	10	10	10	10.1	10.1	10.2	10.1	10.2	10.1	10.2	9.77	9.85	9.86
Synapsin-1	P17600	74 kDa	TRUE	10.3	10.3	10.3	10.1	10	10.1	9.91	9.73	9.85	10.2	10.1	10	10.2	10.1	10.2	10.3	10.2	10.2	10.1	9.92	9.9	9.27	9.06	9.11
Cluster of Creatine kinase U-type, mitochondrial	P12532	47 kDa	TRUE	9.94	9.93	9.94	10.1	10.1	10.2	9.6	9.6	9.65	9.92	9.96	9.99	10	10	10.1	10.2	10.1	10.3	10	10.1	10.2	9.85	9.85	9.9
Pyridoxal kinase	O00764	35 kDa		10.6	10.6	10.6	9.62	9.77	9.76	9.77	10.2	10.4	10.2	10.2	10.6	9.63	9.87	9.7	9.64	10.1	10.1	9.45	9.75	9.9	9.54	9.76	9.83
Profilin-2	P35080	15 kDa	TRUE	10.5	10.5	10.5	9.57	9.68	9.7	9.9	10.1	10.2	10.2	10.3	10.3	9.72	9.87	9.92	9.66	9.79	9.92	10	9.9	10.2	9.69	9.66	9.83
Cell adhesion molecule 1	Q9BY67	49 kDa		9.63	9.63	9.63	9.99	9.92	9.88	10.3	10.1	10.2	9.98	9.94	9.86	9.97	9.94	10.1	10.2	10.2	10.2	10.1	10.1	10.1	9.89	9.77	10
Synaptic vesicle glycoprotein 2B	Q7L1I2	77 kDa	TRUE	9.93	9.93	9.93	9.77	9.94	9.85	9.87	9.97	9.83	10.2	10.1	9.92	10.1	9.93	10	10.3	10.2	10.3	10.1	10.3	10.1	9.63	9.96	9.54
cAMP-dependent protein kinase type II-beta regulatory subunit	P31323	46 kDa	TRUE	10.1	10.1	10.1	9.81	9.77	9.9	10.1	9.99	9.99	10	10	10.1	9.99	9.94	10	10.2	10.2	10.4	10.1	10	10.1	9.62	9.54	9.67
Beta-adducin	P35612	81 kDa	TRUE	10	10	10	10.2	10.1	10.1	9.88	9.81	10	9.94	9.81	9.92	10.2	10.2	10.3	9.98	9.96	9.98	9.91	9.82	10	9.91	9.78	9.95
Cluster of Serine/threonine-protein kinase DCLK1	O15075	82 kDa	TRUE	10.2	10.2	10.2	9.9	9.82	9.83	10	10.1	10	9.94	9.91	9.96	10.1	10.1	10.1	10.1	10.2	10.1	9.99	10	10.2	9.54	9.64	9.65
Secernin-1	Q12765	46 kDa		10.4	10.4	10.4	9.56	9.75	9.76	10	10.1	10.1	9.88	10.1	10	9.74	9.82	9.86	9.79	9.99	9.96	10.1	10.2	10.2	9.81	9.92	10
Proteasome subunit alpha type-1	P25786	30 kDa		9.77	9.77	9.77	10.2	9.93	10	10.3	10.1	9.85	9.76	9.75	9.95	10.3	9.89	10.1	10.1	10.1	9.85	10.2	10	10.1	10.3	9.94	9.83
NAD(P) transhydrogenase, mitochondrial	Q13423	114 kDa		9.99	9.99	9.99	10.1	10	10.1	9.72	9.65	9.71	9.88	9.82	9.89	10	9.94	10.1	10.3	10.2	10.3	10.2	10.1	10.2	9.93	9.83	9.92
Adaptin ear-binding coat-associated protein 1	Q8NC96	30 kDa		9.93	9.93	9.93	9.97	10	9.92	9.94	9.84	9.72	9.89	10	9.73	10.3	10.4	10.2	10.2	10.2	9.97	10	10.1	9.92	9.96	10	9.83
Cluster of Phosphoglycerate kinase 1	P00558	45 kDa	TRUE	10	10	10	9.59	9.64	9.66	10.3	10.3	10.2	10	10.1	10.1	9.84	9.9	9.9	10	10.1	10.1	10.2	10.2	10.2	9.8	9.91	9.91
Reticulon-1	Q16799	84 kDa		9.96	9.96	9.96	9.96	9.98	10	9.94	10	10	9.88	9.79	9.89	10.1	10.2	10.2	10	10.1	10.1	9.85	9.91	9.92	9.98	10.1	10.2
Cluster of Pyruvate kinase isozymes M1/M2	P14618	58 kDa	TRUE	9.71	9.71	9.71	9.94	9.98	9.91	10.2	10.2	10.1	9.94	10	9.95	10.1	10.1	10	10.1	10.1	10	10.1	10.3	10.2	9.88	9.94	9.91
60S ribosomal protein L8	P62917	28 kDa		9.69	9.69	9.69	10.2	10.2	10.2	10.1	9.89	9.83	10.2	9.89	10.1	10.3	10.4	10.2	10	10.1	9.9	10.1	10	9.96	9.87	9.88	9.72
NADH dehydrogenase [ubiquinone] 1 alpha subcomplex subunit 8	P51970	20 kDa		9.87	9.87	9.87	9.95	10.1	9.96	9.48	9.62	9.7	10	10	10	9.88	9.93	9.88	10.1	10.1	10.1	10.2	10.3	10.3	10.3	10.3	10.3
Elongation factor Tu, mitochondrial	P49411	50 kDa		10	10	10	9.9	9.99	9.98	9.84	9.91	9.92	10.1	9.98	10.1	9.88	9.9	9.91	10	10.1	10.1	10.2	10.3	10.2	9.99	10	10
Transketolase	P29401	68 kDa	TRUE	10.2	10.2	10.2	9.96	9.94	9.89	10.1	10.1	9.91	9.81	10	9.81	10.2	10.1	10	9.93	9.98	9.91	10	10.1	10	9.99	10	9.99
Prohibitin	P35232	30 kDa		10	10	10	10	10	9.97	9.87	9.86	9.85	10.1	10.1	10.1	10	10	10.1	10.1	10.2	10.2	10.1	10.1	10.1	9.84	9.88	9.86
NEDD8-activating enzyme E1 regulatory subunit	Q13564	60 kDa		10.2	10.2	10.2	9.81	10.3	9.69	10.1	10.4	9.76	10.1	10.4	9.64	9.75	10.4	9.83	9.58	10.6	9.42	9.88	10.3	9.68	9.99	10.6	9.5
14-3-3 protein eta	Q04917	28 kDa	TRUE	10.5	10.5	10.5	9.84	9.83	9.79	10.1	9.95	10.1	10.1	10	10.1	9.86	9.88	9.95	10.1	9.96	10.1	9.99	9.95	9.94	9.73	9.75	9.84
Putative protein FAM10A5	Q8NFI4	41 kDa	TRUE	9.6	9.6	9.6	9.95	10.1	9.86	10.3	10.4	10.4	9.76	10.1	9.81	10.2	10.2	10	9.83	10	9.66	10.1	10.1	9.91	10.2	10.4	10.3
Cluster of Tyrosine-protein phosphatase non-receptor type substrate 1	P78324	55 kDa	TRUE	9.89	9.89	9.89	9.78	9.81	9.95	10.1	10.2	10.5	9.94	10.1	10.1	9.88	10	10.1	10.1	10.2	10.3	9.9	10	10.1	9.89	9.8	9.97
MARCKS-related protein	P49006	20 kDa	TRUE	9.78	9.78	9.78	9.82	9.81	9.78	9.93	9.74	10.2	9.74	9.79	9.92	10.2	9.98	10.2	9.72	9.86	10.2	10.2	10	10.1	10.7	10.5	10.7
Band 4.1-like protein 1	Q9H4G0	99 kDa	TRUE	10.2	10.2	10.2	9.93	10	9.95	10.1	10	10	10.2	10.1	10.1	10	10.1	10.1	10	10.1	10	9.88	9.88	9.96	9.79	9.83	9.82
Leukocyte surface antigen CD47	Q08722	35 kDa		9.93	9.93	9.93	10	10	9.94	10.3	10.3	10.1	10	9.92	9.91	10.1	10	10.1	10.4	10.3	10.3	9.91	9.93	9.8	9.92	9.86	9.67
Microtubule-associated protein 1B	P46821	271 kDa	TRUE	10.3	10.3	10.3	10.3	10.3	10.3	9.79	9.75	9.76	9.62	9.57	9.6	10.4	10.5	10.4	9.7	9.76	9.71	9.84	9.82	9.8	10.2	10.3	10.3
Glutaminase kidney isoform, mitochondrial	O94925	73 kDa	TRUE	10	10	10	9.98	10.1	10	9.93	10	9.95	10	10	9.98	9.98	10.1	10.1	10.2	10.2	10.2	10.1	10.2	10.1	9.84	9.88	9.81
Ig gamma-1 chain C region	P01857	36 kDa	TRUE	10.5	10.5	10.5	10.4	10.3	10.4	9.73	9.88	9.78	9.64	9.66	9.71	11.2	11.1	11.3	9.86	9.87	9.83	9.28	9.39	9.4	9.4	9.56	9.52
Aspartate aminotransferase, cytoplasmic	P17174	46 kDa		9.53	9.53	9.53	9.77	9.88	9.84	10.2	10.3	10.3	9.89	9.98	10	10.1	10.1	10.2	10.2	10.3	10.3	10.2	10.3	10.3	10	10.1	10
Histone H2A.Z	P0C0S5	14 kDa	TRUE	10.1	10.1	10.1	10.4	10.2	10.2	9.94	9.75	9.71	10.3	10	9.76	10.1	10	9.88	10.1	9.87	9.96	10.2	10	9.91	10.1	10.1	10.1
Coiled-coil-helix-coiled-coil-helix domain-containing protein 6, mitochondrial	Q9BRQ6	26 kDa		9.74	9.74	9.74	10.2	10	9.99	9.96	9.94	9.81	10.4	10	9.96	10.2	10.1	9.8	10.4	10.2	10	10.4	10.2	10.3	10.1	9.89	9.89
N-acylneuraminate cytidylyltransferase	Q8NFW8	48 kDa		10.4	10.4	10.4	10.1	10.1	10.5	9.94	10.1	8.89	9.86	9.91	10.1	10.4	10.1	10.2	10.3	10.1	9.66	9.86	10.2	9.8	9.7	9.85	10.1
Charged multivesicular body protein 1b	Q7LBR1	22 kDa		9.71	9.71	9.71	9.67	10.2	9.88	10.3	10.3	10.2	10.3	10.5	9.78	9.99	10	9.71	10.3	10.4	10.1	10.2	10.3	9.58	10.3	10.2	9.63
Isocitrate dehydrogenase [NADP], mitochondrial	P48735	51 kDa	TRUE	10.2	10.2	10.2	9.91	9.98	9.89	10	9.97	10	10.2	10.3	10.3	9.77	9.75	9.8	10.4	10.4	10.4	10.2	10.3	10.2	9.53	9.61	9.54
Mitochondrial inner membrane protein	Q16891	84 kDa	TRUE	9.86	9.86	9.86	10.1	9.99	9.96	9.81	9.9	9.8	10.1	10.2	10	10	10.1	9.94	10.3	10.3	10.2	10.2	10.2	10.1	10.1	10.2	9.98
Elongation factor 1-beta	P24534	25 kDa	TRUE	10.3	10.3	10.3	10.4	10	10.4	10	9.72	10	9.91	9.78	10	10.3	10.1	10.4	9.77	9.66	9.71	10	9.96	10	10.1	10	10
Receptor-type tyrosine-protein phosphatase zeta	P23471	255 kDa	TRUE	9.73	9.73	9.73	10.2	10.1	10.1	10.1	10.1	10	9.75	9.79	9.82	10.2	10.1	10.1	10.3	10.2	10.2	10.2	10.1	10.2	10.2	10.1	10.2
Cluster of Mitogen-activated protein kinase 1	P28482	41 kDa	TRUE	10.2	10.4	10.2	9.92	10.1	9.81	9.92	10.2	9.9	10.2	10.3	10.1	10.1	10.2	9.78	10.3	10.4	10.1	9.83	10.1	9.77	9.75	9.9	9.78
Sideroflexin-1	Q9H9B4	36 kDa		9.87	9.87	9.87	9.85	10	10.1	9.75	9.68	9.92	10.2	10.3	10.2	9.82	9.89	9.94	10.2	10.2	10.3	10.4	10.4	10.4	9.92	10	10.2
Eukaryotic translation initiation factor 5A-1	P63241	17 kDa		10.4	10.4	10.4	10	10.1	10	10.1	10.3	10.2	10.2	10.1	10.2	10.1	10	10.1	9.88	9.68	9.75	9.88	9.8	9.91	9.94	9.99	9.88
Mitochondrial import inner membrane translocase subunit Tim9	Q9Y5J7	10 kDa		9.83	9.83	9.83	10.1	9.98	9.84	10.4	10.4	10.1	10.3	9.83	10.1	10	10.1	9.86	10.2	10.1	9.89	10.1	10.4	10	10.2	10	9.94
Calumenin	O43852	37 kDa		10.2	10.2	10.2	9.75	10.2	9.92	10.3	10.4	10.2	9.56	9.92	9.99	10.3	10.1	10.1	9.74	10	9.96	10.1	10	9.9	10	10.1	10.2
Coactosin-like protein	Q14019	16 kDa		9.97	9.97	9.97	9.69	9.76	9.88	10.6	10.7	10.3	10.1	10.1	10	9.84	9.66	9.97	9.82	9.98	9.9	10.5	10.4	10.1	10.1	10.1	10.1
Septin-7	Q16181	51 kDa	TRUE	9.83	9.83	9.83	10.1	10.2	10	9.98	10.1	10	10.1	10	9.95	10.1	10.2	10.1	10.1	10.2	10.1	10.2	10.2	10.2	10.1	10.1	10.1
Cluster of Myc box-dependent-interacting protein 1	O00499	65 kDa	TRUE	10.1	10.1	10.1	9.94	9.96	9.94	10.1	10.1	10	9.97	9.96	10	10.2	10.2	10.1	9.97	9.96	9.94	9.99	10	9.95	10.3	10.4	10.4
Cluster of Clathrin heavy chain 1	Q00610	192 kDa	TRUE	10.1	10.1	10.1	9.96	10	10	9.97	10	9.96	9.96	9.97	9.95	10.1	10.2	10.1	10.2	10.2	10.2	10.2	10.2	10.2	9.97	10.1	10
Dihydropteridine reductase	P09417	26 kDa	TRUE	10.4	10.4	10.4	10.2	10.3	10.3	10	10	10	10	10.1	10.1	10.2	10.2	10.3	9.63	9.59	9.59	9.57	9.55	9.53	10.5	10.4	10.5
Cluster of Ig alpha-1 chain C region	P01876	38 kDa	TRUE	10.3	10.2	10.2	10.9	10.9	10.9	9.69	9.73	9.73	9.44	9.47	9.45	11.2	11.1	11.1	10.1	10.1	10.2	9.63	9.68	9.72	9.44	9.28	9.33
Cluster of Septin-5	Q99719	43 kDa	TRUE	9.97	10	9.95	10.1	10	10.1	9.87	9.92	9.99	9.95	9.98	10.1	10.1	10.1	10.2	10.1	10.1	10.2	10.1	10.2	10.2	10.2	10.2	10.2
Citrate synthase, mitochondrial	O75390	52 kDa	TRUE	10	10	10	10	10.1	10.1	9.81	9.85	9.84	10.2	10.2	10.2	9.93	10	10	10.3	10.3	10.3	10.4	10.4	10.4	9.87	9.82	9.86
DnaJ homolog subfamily A member 2	O60884	46 kDa		10.1	10.1	10.1	9.97	9.73	10.3	10.2	9.84	10.6	9.98	9.94	10.1	10.4	10	10	10.2	9.67	10.3	10.1	9.9	10.2	10.1	10.2	9.9
Gamma-soluble NSF attachment protein	Q99747	35 kDa	TRUE	10	10	10	10	10	9.96	10.1	10.1	10.1	9.93	10	9.97	10.2	10.1	10.1	10.1	10.1	10.1	10.1	10.1	10.1	10.3	10.3	10.2
Ganglioside-induced differentiation-associated protein 1	Q8TB36	41 kDa	TRUE	10.2	10.2	10.2	10.2	9.98	10.1	9.74	9.86	9.64	10.1	10.1	10.1	10.2	10	10	10.3	10.2	10.3	10.2	10.2	10.2	10.1	9.94	9.91
Lamin-B2	Q03252	68 kDa	TRUE	9.87	9.87	9.87	10.2	10.2	10.2	10.4	10.4	10.3	10.3	10.2	10.1	10	10	10	9.75	9.78	9.73	10.1	10.1	10	10.3	10.3	10.1
Reticulon-3	O95197	113 kDa	TRUE	10	10	10	10.1	10.2	10.2	10.1	10.2	10.1	10	10.1	10.1	10	10.1	10.2	10	10.2	10.2	9.94	10.1	9.96	10	10.2	10.1
Voltage-dependent anion-selective channel protein 3	Q9Y277	31 kDa	TRUE	10.2	10.2	10.2	10.2	10.1	10.2	9.73	9.63	9.64	10	10.1	10.2	10.1	10.1	10.1	10.4	10.3	10.4	10.3	10.4	10.3	9.77	9.71	9.86
NADH dehydrogenase [ubiquinone] 1 subunit C2	O95298	14 kDa		10	10	10	10.2	10	10.2	9.99	9.94	10.1	10.4	10.2	10.2	9.81	9.89	10.1	10.3	10.2	10.3	10.4	10.2	10.5	9.87	9.67	9.79
Cluster of V-type proton ATPase subunit B, brain isoform	P21281	57 kDa	TRUE	9.87	9.87	9.87	10.1	10	10.1	10.2	10.2	10.3	9.87	9.91	9.99	10.2	10.1	10.3	10.2	10.2	10.3	10.2	10.2	10.3	9.94	10	10.1
Sodium/potassium-transporting ATPase subunit beta-2	P14415	33 kDa		9.87	9.87	9.87	10.1	10.2	10.1	10.1	9.97	10.1	9.94	10.1	9.93	10.1	10	9.86	10.4	10.3	10.2	10.5	10.5	10.4	10	9.96	10
Hepatocyte cell adhesion molecule	Q14CZ8	46 kDa		9.79	9.79	9.79	10.4	10.2	10.2	10.2	10.2	9.9	10.4	10.2	9.97	10.2	10.1	9.98	10.2	10.2	9.94	9.88	10.1	9.77	10.6	10.3	10.1
Coronin-1A	P31146	51 kDa	TRUE	10.3	10.3	10.3	10	9.95	9.98	10.2	10.2	10.3	9.98	10	10.1	10.4	10.2	10.3	10.3	10.2	10.3	10.1	10.1	10.2	9.61	9.54	9.65
Calmodulin	P62158	17 kDa		9.94	9.94	9.94	9.94	9.92	9.93	10	9.98	10.2	10.2	10.2	10	10.2	10	9.94	10.2	10	9.96	10.3	10.2	10.2	10.6	10.4	10.4
Protein S100-A11	P31949	12 kDa		10.4	10.4	10.4	9.82	9.96	10.1	10.9	11.2	11.2	10.1	9.96	10.8	9.82	10.2	9.75	9.16	9.55	9.64	9.39	9.9	9.9	9.86	10.2	10
Tropomodulin-2	Q9NZR1	40 kDa	TRUE	9.98	9.98	9.98	10.1	10.1	10.1	10.1	10.1	9.84	9.99	9.93	9.86	10.3	10.3	10.2	10.1	10.1	10	10.2	10.2	10.2	10.2	10.4	10.4
60S ribosomal protein L28	P46779	16 kDa	TRUE	10.2	10.2	10.2	10.3	10.1	10.5	10	9.75	10.1	10.3	9.8	9.86	10.4	10.4	10.3	10	9.41	9.97	10.6	10.1	10.4	10.1	9.6	10.1
Guanine nucleotide-binding protein G(I)/G(S)/G(O) subunit gamma-2	P59768	8 kDa	TRUE	9.57	9.57	9.57	9.97	9.97	9.84	10.2	10.2	10.1	10	10	10	10.3	10.3	10.1	10.8	10.8	10.6	10.2	10.3	10.1	10	10.1	10.1
Alpha-1-antichymotrypsin	P01011	48 kDa		11.5	11.5	11.5	10.6	10.7	10.7	10	9.99	10	10.4	10.2	10.4	9.92	9.97	9.92	9.53	9.46	9.48	9.05	9.03	8.99	10	9.98	9.98
Synaptic vesicle glycoprotein 2A	Q7L0J3	83 kDa	TRUE	10.1	10.1	10.1	10.2	10.1	9.97	10.1	10.2	10.1	10.2	10.1	10	10.2	10.1	10.1	10.3	10.3	10.2	10.3	10.2	10.2	9.95	9.91	9.8
Fibrinogen gamma chain	P02679	52 kDa	TRUE	11.5	11.5	11.5	10.8	10.8	10.9	8.52	8.45	8.79	12.1	12.1	12.1	9.2	9.04	9.23	9.93	9.84	9.96	9.15	9.12	9.28	9.71	9.63	9.71
Methylmalonate-semialdehyde dehydrogenase [acylating], mitochondrial	Q02252	58 kDa	TRUE	10.3	10.3	10.3	10.1	10.1	10	9.89	9.96	9.79	10.2	10.2	10.2	9.99	9.98	9.91	10.3	10.3	10.2	10.4	10.4	10.3	9.91	9.94	9.9
Cytochrome b-c1 complex subunit 6, mitochondrial	P07919	11 kDa		9.85	9.85	9.85	10.1	10.1	10.1	10.2	10	10.1	10.3	10.4	10.5	9.92	9.91	10	10.2	10	10.2	10.2	10.1	10.2	10.3	10.1	10.4
Band 4.1-like protein 3	Q9Y2J2	121 kDa	TRUE	10.3	10.3	10.3	10.2	10.2	10.2	9.99	9.95	10	10	9.97	10.1	10.3	10.3	10.3	9.89	9.94	9.94	10	9.98	9.94	10.2	10.3	10.3
Beta-soluble NSF attachment protein	Q9H115	34 kDa	TRUE	10.1	10.1	10.1	10	10.1	10	10.2	10.1	10.2	10.1	10	10.1	10.2	10.2	10.2	10.3	10.3	10.3	10.1	10.1	10.2	10	9.98	10
NADH dehydrogenase [ubiquinone] 1 alpha subcomplex subunit 2	O43678	11 kDa		9.95	9.95	9.95	10.2	10.1	10.1	9.76	9.81	9.78	10.1	10.2	10.3	10.1	10.1	9.99	10.2	10.2	10.2	10.4	10.4	10.4	10.3	10.2	10.3
LisH domain and HEAT repeat-containing protein KIAA1468	Q9P260	135 kDa		10.5	10.5	10.5	9.68	10.1	9.62	10.2	10.8	10.5	9.76	10.2	10.4	10.2	10.5	9.84	9.64	10.4	10.2	10	9.92	10	9.8	10	9.74
Metallothionein-3	P25713	7 kDa	TRUE	9.39	9.39	9.39	9.53	9.64	9.86	10.2	11.2	10.3	9.85	8.93	9.82	10.2	11	10.3	10.5	11	10.6	10.1	10.8	10.3	9.94	10.7	10.1
Carnitine O-acetyltransferase	P43155	71 kDa	TRUE	10.2	10.2	10.2	10.1	10	10.1	10.1	10.2	10.1	10.1	10.2	10.1	10	10	9.88	10.3	10.4	10.2	10.4	10.3	10.3	9.87	9.9	9.89
ATP synthase subunit beta, mitochondrial	P06576	57 kDa	TRUE	9.97	9.97	9.97	10.2	10.1	10.3	9.77	9.8	9.95	10.1	10.2	10.3	10.1	10.1	10.2	10.1	10.1	10.3	10.4	10.3	10.4	10.2	10.1	10.2
Retinol dehydrogenase 11	Q8TC12	35 kDa		10.1	10.1	10.1	10.1	10.2	9.93	10	10.3	10.1	10.1	10.2	10	10.2	10.7	10.2	10	10.2	10.3	9.88	10.2	9.9	9.96	10.1	10.3
Protein kinase C beta type	P05771	77 kDa	TRUE	10.2	10.2	10.2	9.74	9.82	10	10.1	10.2	10.3	9.88	9.96	9.98	10.1	10.1	10.1	10.3	10.3	10.4	10.2	10.2	10.3	10.2	10.2	10.2
Syntaxin-1B	P61266	33 kDa	TRUE	10.1	10.1	10.1	10.2	10.3	10.3	10.1	10.1	10.1	10.2	10.3	10.2	10.3	10.3	10.2	10.2	10.3	10.2	10.2	10.2	10.1	9.75	9.72	9.66
Pyruvate dehydrogenase protein X component, mitochondrial	O00330	54 kDa	TRUE	9.98	9.98	9.98	10.1	10.2	10.1	9.86	10.1	9.85	10.1	10.2	10.2	10.1	10.1	9.98	10	10.2	10.2	10.3	10.5	10.3	10.3	10.4	10.2
Hydroxyacyl-coenzyme A dehydrogenase, mitochondrial	Q16836	34 kDa		10.2	10.2	10.2	10.1	10.1	10.1	9.89	9.97	10	10.2	10.1	10.4	10.1	10	10.2	10.4	10.4	10.5	10.3	10.2	10.3	9.88	9.74	9.85
Dihydropyrimidinase-related protein 2	Q16555	62 kDa	TRUE	10.2	10.2	10.2	10.1	9.97	9.92	10.2	10.2	10.2	10.2	10.1	10.2	10.3	10.2	10.2	10.1	9.97	9.99	10.2	10	10.1	10.3	10.2	10.2
Protein SCO1 homolog, mitochondrial	O75880	34 kDa		10.1	10.1	10.1	10.2	10.4	10.2	10.1	9.95	10.1	10.2	10.3	10	10.1	10.1	10.1	10	10	9.87	10.6	10.4	10.3	10.2	9.96	10.1
UMP-CMP kinase	P30085	22 kDa		10.8	10.8	10.8	9	9.93	10	10.3	10.4	10.4	9.96	10.5	10.5	9.44	10.1	10	9.82	10.3	10.1	10	9.97	9.95	9.41	10.4	10.6
Clusterin	P10909	52 kDa		10.6	10.6	10.6	9.9	9.89	9.93	10.6	10.6	10.7	10.5	10.5	10.6	9.83	9.8	9.85	9.8	9.81	9.85	9.73	9.69	9.66	10.1	10.2	10.2
Alpha-1B-glycoprotein	P04217	54 kDa		9.87	9.87	9.87	10.3	10.3	10.2	10.3	10.3	10.3	10.3	10.1	10.2	10.6	10.7	10.7	9.92	9.87	9.98	9.52	9.5	9.64	10.4	10.4	10.4
Voltage-dependent anion-selective channel protein 1	P21796	31 kDa	TRUE	10.2	10.2	10.2	10.2	10.2	10.3	9.79	9.8	9.77	10.2	10.2	10.1	10.2	10.1	10.1	10.4	10.4	10.4	10.5	10.4	10.5	9.83	9.77	9.78
Membrane-associated progesterone receptor component 1	O00264	22 kDa	TRUE	10	10	10	9.68	10	9.95	10.3	10.5	10.2	10.4	10.4	10.5	10	9.95	10.1	10.1	10.2	10.1	9.76	10.2	10	10.3	10.4	10.6
Heterogeneous nuclear ribonucleoprotein H3	P31942	37 kDa		10.4	10.4	10.4	10.4	10.4	10.7	9.8	9.98	9.95	9.93	10.3	10.2	10.4	10.4	10.4	9.76	9.72	9.78	10	10.1	10	9.93	10.2	10.2
Guanine nucleotide-binding protein G(I)/G(S)/G(O) subunit gamma-7	O60262	8 kDa		9.66	9.66	9.66	10	10.2	10.1	10.1	10.4	10.3	10	10.2	10.3	10	10.2	10.1	9.98	10.2	10.3	10.2	10.2	10.3	10.5	10.6	10.6
Prohibitin-2	Q99623	33 kDa	TRUE	10.2	10.2	10.2	10.2	10.2	10.2	9.89	9.72	9.83	10.3	10.1	10.1	10.2	10.1	10.2	10.4	10.3	10.3	10.4	10.4	10.3	10	9.93	10.1
Aspartate aminotransferase, mitochondrial	P00505	48 kDa	TRUE	9.72	9.72	9.72	10.2	10.2	10.1	9.97	9.99	9.94	10.2	10.2	10.2	10.1	10.1	10.1	10.5	10.5	10.5	10.6	10.5	10.5	10.1	10.1	10.1
Myristoylated alanine-rich C-kinase substrate	P29966	32 kDa	TRUE	9.85	9.85	9.85	10.1	10.1	9.82	10.4	10	10.3	10.3	10	10.1	10.3	10.1	10	10.5	10.4	10.3	10.5	10.4	10.2	10.3	10.1	10.1
NADH dehydrogenase [ubiquinone] 1 beta subcomplex subunit 7	P17568	16 kDa	TRUE	10.1	10.1	10.1	9.9	10	10.3	9.8	10	9.69	10.2	10.3	10.3	9.97	10.2	10.1	10.2	10.4	10.5	10.4	10.6	10.9	9.88	10.1	9.85
Dihydropyrimidinase-related protein 5	Q9BPU6	61 kDa		10.1	10.1	10.1	9.94	9.88	9.95	10.2	10.2	10.3	10.1	10.1	10.2	10.1	10.1	10.1	10.1	10.2	10.4	10.1	9.98	10.2	10.5	10.5	10.5
Galectin-1	P09382	15 kDa		10.1	10.1	10.1	10.3	10.3	10.4	10.1	10.2	10.2	10	10.1	10.2	10.1	10.1	10.1	9.79	9.73	9.74	10.3	10.2	10.2	10.6	10.6	10.5
Ras-related protein Ral-B	P11234	23 kDa	TRUE	9.9	9.9	9.9	10.1	9.83	10.3	10.4	9.96	10.7	10.3	10.2	10.3	9.8	9.93	10.3	9.86	9.89	10.3	10.5	10.3	10.4	10.6	10.1	10.3
Microtubule-associated protein tau	P10636	79 kDa	TRUE	9.46	9.46	9.46	10.2	10.3	10.3	9.98	9.91	9.96	9.73	9.77	9.78	10.7	10.6	10.7	10.6	10.5	10.6	10.4	10.4	10.4	10.3	10.3	10.3
T-complex protein 1 subunit alpha	P17987	60 kDa		10.4	10.4	10.4	10.3	10.3	10.3	10	9.96	9.98	9.99	10.1	10.1	10.3	10.3	10.5	9.95	9.91	9.77	10.2	10.1	10.1	10.3	10.2	10.3
60S acidic ribosomal protein P2	P05387	12 kDa		9.82	9.82	9.82	10.3	10.6	10.6	9.98	10.1	10.3	9.72	9.94	10.1	10.4	10.6	10.7	9.61	9.77	9.82	10.1	10.2	10.3	10.4	10.5	10.7
Cluster of Heat shock 70 kDa protein 1A/1B	P08107	70 kDa	TRUE	10.4	10.5	10.5	10.3	10.3	10.1	10.3	10.4	10.3	10.2	10.2	10.1	10.2	10.3	10.2	10.1	10.1	9.93	10.1	10	9.95	10.1	9.98	9.97
Estradiol 17-beta-dehydrogenase 12	Q53GQ0	34 kDa		10.2	10.2	10.2	10	10.4	10.3	9.89	10.6	10.1	9.9	10.2	9.87	10.2	10.5	10.3	10.1	10.2	10	10.2	10.5	10.1	10.1	10.3	10.3
Small VCP/p97-interacting protein	Q8NHG7	8 kDa		9.54	9.54	9.54	10.3	10.2	10.1	10.2	10.1	9.97	10.3	10.1	9.9	10.4	10.3	10	10.3	10.2	10.2	10.5	10.2	10.1	11.1	11.1	10.7
Protein flightless-1 homolog	Q13045	145 kDa	TRUE	10.6	10.6	10.6	10.4	9.73	10.4	10.2	10.2	10.5	10.2	10	10.4	10	9.87	10.4	10.4	9.82	9.93	10.2	10	10.5	9.96	9.7	10.3
Vesicle-fusing ATPase	P46459	83 kDa	TRUE	10.3	10.3	10.3	10.1	10.1	10.1	10.2	10.2	10.3	10.2	10.3	10.3	10.3	10.4	10.4	10.4	10.3	10.4	10.1	10.1	10.1	9.86	9.93	9.95
Voltage-dependent anion-selective channel protein 2	P45880	32 kDa	TRUE	10.2	10.2	10.2	10.3	10.3	10.3	9.89	9.74	9.77	10.3	10.2	10.2	10.2	10.2	10.2	10.4	10.4	10.3	10.5	10.5	10.5	10.1	10.1	10
V-type proton ATPase catalytic subunit A	P38606	68 kDa	TRUE	10.1	10.1	10.1	10.2	10.1	10.1	10.4	10.3	10.4	10.2	10	10.1	10.3	10.2	10.3	10.3	10.3	10.3	10.3	10.2	10.3	10.2	10.1	10.1
EF-hand domain-containing protein D2	Q96C19	27 kDa	TRUE	10.5	10.5	10.5	10.2	10.4	10.2	10.1	10.5	10.2	10	10.3	9.81	10.1	10.3	10.4	9.81	10.2	9.99	10.2	10.5	10	10	10.4	10.1
Eukaryotic translation initiation factor 1A, Y-chromosomal	O14602	16 kDa		10.5	10.5	10.5	10.5	10.3	10.3	10.1	9.84	10.2	10.3	10	10.3	10.5	10.2	10.4	9.53	9.83	10.2	10.1	9.98	10.2	10.5	10.2	10.3
Cluster of Visinin-like protein 1	P62760	22 kDa	TRUE	10.2	10.2	10.2	10.3	10.4	10.3	9.81	9.95	9.92	10.1	10.1	10.2	10.4	10.5	10.4	10	10.1	10.2	10.4	10.4	10.5	10.3	10.2	10.2
Cluster of V-type proton ATPase 116 kDa subunit a isoform 1	Q93050	96 kDa	TRUE	10.2	10.2	10.2	10.2	10.2	10.2	10.2	10.3	10.3	10.2	10.2	10.1	10.2	10.2	10.2	10.5	10.5	10.5	10.3	10.3	10.3	9.92	9.96	10
Synapsin-2	Q92777	63 kDa	TRUE	10.6	10.6	10.6	10.1	10.1	10.1	10.1	10	10.2	10.3	10.3	10.2	10.4	10.4	10.4	10.7	10.6	10.7	10	10	10.1	9.59	9.66	9.65
Succinate dehydrogenase [ubiquinone] flavoprotein subunit, mitochondrial	P31040	73 kDa		10.1	10.1	10.1	10.1	10.3	10.2	10.1	10.1	10.1	10.3	10.4	10.4	10.2	10.2	10.2	10.3	10.3	10.4	10.4	10.5	10.4	10	10.1	10.1
NADH dehydrogenase [ubiquinone] iron-sulfur protein 5	O43920	13 kDa		10.1	10.1	10.1	9.94	10.4	9.95	10.1	10.5	10.2	10.4	10.4	10.3	9.96	10.3	10.2	10.5	10.3	10.3	10.2	10.7	10.5	9.86	10.2	10
Paralemmin-1	O75781	42 kDa	TRUE	9.95	9.95	9.95	10.2	10.3	10.3	10.3	10.3	10.3	10.1	10.2	10.1	10.5	10.5	10.5	10.5	10.5	10.4	10	10.1	10	10.2	10.2	10.2
V-type proton ATPase subunit H	Q9UI12	56 kDa	TRUE	10.1	10.1	10.1	10.2	10.2	10.2	10.2	10.2	10.3	9.96	9.88	10.1	10.3	10.2	10.4	10.4	10.3	10.4	10.4	10.3	10.5	10.3	10.2	10.4
A-kinase anchor protein 5	P24588	47 kDa		9.79	9.79	9.79	10.5	10.4	10.4	10.5	10.1	10.2	10.6	10.5	10.3	10.3	10	10	10.6	10.4	10.4	10.9	10.8	10.5	9.85	9.31	9.76
Apolipoprotein A-I	P02647	31 kDa	TRUE	10.7	10.7	10.7	10.5	10.6	10.6	10.4	10.5	10.5	10.1	10.2	10.3	10.9	10.9	10.9	10.1	10.1	10.3	9.09	9.26	9.26	9.64	9.74	9.73
Trans-2-enoyl-CoA reductase, mitochondrial	Q9BV79	40 kDa	TRUE	10.3	10.3	10.3	10.2	10.1	10.5	10.3	10.6	9.9	10.5	10.4	10.3	10.1	9.98	10.1	10.6	10.4	10.3	10.1	10.2	10.2	10.4	9.77	9.97
Pyruvate dehydrogenase E1 component subunit beta, mitochondrial	P11177	39 kDa		10.3	10.3	10.3	10.4	10.3	10.3	9.9	9.86	10.1	10.2	10.1	10.2	10.3	10.2	10.3	10.3	10.3	10.4	10.5	10.4	10.5	10.2	10.2	10.2
Cluster of Hexokinase-1	P19367	102 kDa	TRUE	10.2	10.2	10.2	10.3	10.3	10.3	9.93	9.89	10	10.3	10.3	10.3	10.3	10.3	10.3	10.5	10.5	10.5	10.4	10.5	10.4	10	10.1	10.1
60S ribosomal protein L7a	P62424	30 kDa		10.1	10.1	10.1	10.5	10.8	10.8	9.7	9.79	9.91	10	9.98	10.2	10.6	10.9	10.8	9.95	10.4	10.4	10.2	10.2	10.5	9.9	10.1	10.2
Heat shock cognate 71 kDa protein	P11142	71 kDa	TRUE	10.5	10.5	10.5	10.1	10.4	10.3	9.95	10.2	10.1	10.2	10.4	10.3	10.3	10.4	10.4	10.1	10.3	10.3	10.1	10.2	10.3	10	10.2	10.2
NADH dehydrogenase [ubiquinone] iron-sulfur protein 6, mitochondrial	O75380	14 kDa		9.51	9.51	9.51	10.4	10.4	10.2	10	9.91	9.94	10.5	10.3	10.2	10.5	10.5	10.4	10.5	10.3	10.4	10.6	10.3	10.4	10.8	10.6	10.6
Serine/threonine-protein phosphatase PGAM5, mitochondrial	Q96HS1	32 kDa		10.3	10.3	10.3	10.2	10.3	10.4	10.3	10.4	10	10.5	9.88	10.1	10.2	10.3	10.3	10.5	10.4	10.2	10.3	10.2	10.2	10.3	10.3	10.1
Cytochrome c oxidase subunit 7A2, mitochondrial	P14406	9 kDa		10.3	10.3	10.3	10.3	10.2	10.3	10.1	9.99	10.2	10.4	10.2	10.4	10.4	10.3	10.5	10.3	10.2	10.3	10.3	10.3	10.5	10.1	10	10.2
Noelin	Q99784	55 kDa		10.1	10.1	10.1	10.3	10.1	9.81	10.8	10.7	10.7	10.3	10.2	10.2	10.1	10	10	10.4	10.4	10.4	10.5	10.4	10.3	10.2	10.2	10.1
Destrin	P60981	19 kDa	TRUE	10.8	10.8	10.8	10.1	10.1	10.2	10.3	10.3	10.6	10.5	10.3	10.4	10.2	10.1	10.2	10.2	10.2	10.4	10	9.97	10.1	9.97	10.1	9.9
Cluster of Aldose reductase	P15121	36 kDa	TRUE	10.6	10.6	10.6	10.1	9.86	9.92	10.4	10.5	10.6	10.3	10.1	10.2	10.1	10.1	10.2	10.4	10.3	10.3	10.4	10.2	10.3	10.2	10.2	10.2
Alpha-synuclein	P37840	14 kDa	TRUE	9.77	9.77	9.77	10	10.2	10.2	10.2	10.3	10.4	9.96	10.1	10	10.4	10.6	10.6	10.8	11	11	10.3	10.4	10.5	10.1	10.2	10.2
Solute carrier family 2, facilitated glucose transporter member 1	P11166	54 kDa		10.5	10.5	10.5	10.4	10.5	10.4	9.98	10.1	9.74	10.9	10.8	10.8	10.1	10.1	9.83	10.3	10.3	9.88	10.4	10.3	10.1	10.2	10.3	10.1
Complexin-2	Q6PUV4	15 kDa	TRUE	10.4	10.4	10.4	10	9.81	10.1	10.4	10.5	10.7	10.3	10	10.3	10.3	10.1	10.6	10.5	10.7	10.7	10.1	10.1	10.5	9.92	9.94	10.3
Armadillo repeat-containing protein 10	Q8N2F6	38 kDa	TRUE	10.2	10.2	10.2	10.3	10.2	10.5	10.2	10.1	10.3	10.1	10.4	10.3	10.2	9.86	10.4	10.5	10.9	10.8	10.4	10.5	10.4	10.1	9.9	10.2
LanC-like protein 1	O43813	45 kDa		10.4	10.4	10.4	10.4	10.4	10.3	10.2	10.4	10.3	10.2	10.3	10.2	10.2	10.4	10.3	10	10.1	10.1	10.2	10.2	10.4	10.5	10.4	10.5
Vesicular glutamate transporter 1	Q9P2U7	62 kDa	TRUE	10.2	10.2	10.2	10.2	10.2	10.2	10.3	10.3	10.2	10.2	10.3	10.2	10.3	10.3	10.3	10.6	10.6	10.6	10.5	10.6	10.5	10.1	10.1	10.2
Carbonic anhydrase 2	P00918	29 kDa		10.3	10.3	10.3	9.61	9.84	9.63	11	10.9	10.8	10.4	10.4	10.3	10.2	10.1	10.1	9.86	10	9.89	10.4	10.3	10.4	10.8	10.8	10.8
ADP-ribosylation factor-like protein 8A	Q96BM9	21 kDa	TRUE	10.5	10.5	10.5	10.8	10	10.1	10	9.74	9.92	10.5	9.76	10.1	10.5	10.3	10.4	11	9.63	10.4	10.5	10	10.1	11	10.5	10.7
Triosephosphate isomerase	P60174	31 kDa		10.4	10.4	10.4	9.93	9.86	9.9	10.5	10.6	10.6	10.2	10.3	10.4	10.1	10.1	10.1	10.5	10.3	10.4	10.4	10.4	10.4	10.4	10.5	10.4
Charged multivesicular body protein 1a	Q9HD42	22 kDa		10	10	10	10.3	9.92	9.96	10.6	10.3	10.3	10.4	10.6	10.6	10.4	9.87	10.1	10.4	10.5	10.4	10.3	10.3	10.1	10.7	10.9	10.6
Single-stranded DNA-binding protein, mitochondrial	Q04837	17 kDa		10.3	10.3	10.3	10.3	10.3	10.5	9.97	10.3	10.1	10.4	10.4	10.5	10.1	10.3	10.3	10	10.6	10.2	10.5	10.5	10.6	10.1	10.4	10.4
Serotransferrin	P02787	77 kDa	TRUE	10.4	10.4	10.4	10.6	10.6	10.6	10.3	10.4	10.5	10.2	10.2	10.3	10.8	10.9	10.9	10.5	10.5	10.6	9.49	9.45	9.47	10	10.1	10.1
Cluster of Eukaryotic initiation factor 4A-II	Q14240	46 kDa	TRUE	10.7	10.7	10.7	10.2	10.3	10.3	10.2	10.5	10.2	10.6	10.6	10.4	10.3	10.2	10.1	10.3	10.4	10.4	10.1	10.3	10.1	10	10.2	10.1
Cluster of Hemoglobin subunit beta	P68871	16 kDa	TRUE	10.3	10.3	10.3	10.2	10.3	10.3	11	10.9	10.9	10.8	10.9	11	9.67	9.68	9.66	10.1	10.1	10.2	10.1	10.2	10.1	10.4	10.4	10.1
Peptidyl-prolyl cis-trans isomerase FKBP1A	P62942	12 kDa	TRUE	10.1	10.1	10.1	9.85	10	9.99	10.7	11.1	10.8	10.3	10.6	10.4	9.97	10.3	10.3	10.1	10.7	10.6	10.1	10.4	10.3	10.2	10.5	10.4
10 kDa heat shock protein, mitochondrial	P61604	11 kDa		9.78	9.78	9.78	10.5	10.5	10.4	9.79	9.93	9.77	10.1	10.3	10.2	10.2	10.3	10.1	10.7	10.9	10.7	10.6	10.7	10.6	10.8	10.9	10.8
Versican core protein	P13611	373 kDa	TRUE	10.2	10.2	10.2	10.7	10.7	10.8	10.1	10.1	10.3	10.1	10.1	10.2	10.3	10.3	10.4	9.87	9.84	9.9	9.92	9.87	9.94	11.4	11.4	11.4
Neuritin	Q9NPD7	15 kDa		9.93	9.93	9.93	10.4	9.98	10.3	10.9	10.5	10.5	10.3	9.88	10.4	10.4	10.2	10.5	10.7	10.5	10.8	10.6	10.5	10.7	10.2	9.99	10.3
Isocitrate dehydrogenase [NAD] subunit beta, mitochondrial	O43837	42 kDa	TRUE	10.4	10.4	10.4	10.2	10.3	10.2	10.3	10.3	10.2	10.5	10.4	10.4	10.3	10.3	10.2	10.8	10.7	10.8	10.5	10.6	10.5	9.98	10	9.95
Opioid-binding protein/cell adhesion molecule	Q14982	38 kDa	TRUE	10.2	10.2	10.2	10.4	10.4	10.4	10.4	10.4	10.5	10.3	10.3	10.5	10.3	10.4	10.3	10.6	10.5	10.6	10.3	10.4	10.5	10.2	10.1	10.3
Cluster of Serine/threonine-protein phosphatase 2A catalytic subunit beta isoform	P62714	36 kDa	TRUE	10.9	10.9	10.9	10.2	9.85	10.3	10.5	10.2	10.6	10.2	10.1	10.5	10.5	10.2	10.6	10.5	9.81	10.4	10.4	10.2	10.5	10.3	9.9	10.3
Cluster of Glutamate dehydrogenase 1, mitochondrial	P00367	61 kDa	TRUE	10.3	10.3	10.3	10.6	10.5	10.5	10.2	10.1	10	10.4	10.2	10.3	10.5	10.6	10.5	10.7	10.5	10.6	10.5	10.5	10.5	10.1	10	10.1
Gelsolin	P06396	86 kDa	TRUE	10.4	10.4	10.4	10.2	10.2	10.2	10.5	10.7	10.6	10.3	10.2	10.3	10.4	10.5	10.4	10.1	10.1	10.1	10	10	10.1	10.8	11	10.9
Cluster of Fructose-bisphosphate aldolase C	P09972	39 kDa	TRUE	10.1	10.1	10.1	10.3	10.2	10.2	10.5	10.4	10.4	10.4	10.4	10.3	10.3	10.3	10.2	10.3	10.4	10.3	10.7	10.6	10.6	10.6	10.6	10.5
Cell adhesion molecule 2	Q8N3J6	48 kDa		10.2	10.2	10.2	10.3	10.3	10.3	10.4	10.5	10.6	10.4	10.4	10.4	10.3	10.3	10.3	10.4	10.4	10.4	10.5	10.4	10.4	10.4	10.5	10.4
Cluster of Putative adenosylhomocysteinase 2	O43865	59 kDa	TRUE	10.3	10.3	10.3	10.4	10.6	10.3	10.3	10.3	10.2	10.2	10.4	10.3	10.2	10.3	10	10.4	10.5	10.4	10.7	10.8	10.7	10.4	10.5	10.3
Sodium/potassium-transporting ATPase subunit beta-1	P05026	35 kDa		10.3	10.3	10.3	10.4	10.4	10.3	10.4	10.4	10.3	10.4	10.4	10.3	10.2	10.3	10.2	10.5	10.5	10.4	10.5	10.6	10.6	10.3	10.4	10.4
Glial fibrillary acidic protein	P14136	50 kDa	TRUE	10.2	10.2	10.2	10.3	10.2	10.2	11.1	11.1	11	10.5	10.4	10.4	9.49	9.51	9.55	10.2	10.1	10.2	10.4	10.4	10.5	11	11	11
ES1 protein homolog, mitochondrial	P30042	28 kDa	TRUE	9.98	9.98	9.98	10.4	10.2	10.3	10.3	10.2	10.1	10.5	10.4	10.4	10.4	10.3	10.2	10.8	10.5	10.6	10.8	10.7	10.5	10.7	10.5	10.5
Superoxide dismutase [Mn], mitochondrial	P04179	25 kDa		9.75	9.75	9.75	10.3	10.4	10.3	10.5	10.5	10.5	10.6	10.4	10.4	10.3	10.3	10.3	10.7	10.7	10.8	10.5	10.6	10.6	10.4	10.4	10.5
PH and SEC7 domain-containing protein 3	Q9NYI0	116 kDa		10.5	10.5	10.5	10.3	10.4	10.4	10.3	10.1	10.4	10.2	10.3	10.5	10.5	10.4	10.6	10.5	10.5	10.7	10.3	10.4	10.6	10.1	10.1	10.2
Dynein light chain 2, cytoplasmic	Q96FJ2	10 kDa	TRUE	10.3	10.3	10.3	10.2	10.3	10.3	10.4	10.3	10.3	10.4	10.3	10.4	10.4	10.5	10.5	10.6	10.6	10.7	10.4	10.6	10.7	10.2	10.3	10.4
Succinyl-CoA ligase [ADP-forming] subunit beta, mitochondrial	Q9P2R7	50 kDa	TRUE	10.4	10.4	10.4	10.3	10.3	10.2	10.3	10.3	10.2	10.5	10.5	10.5	10.3	10.3	10.1	10.6	10.6	10.5	10.6	10.7	10.6	10.4	10.4	10.3
Superoxide dismutase [Cu-Zn]	P00441	16 kDa		9.78	9.78	9.78	10.2	10.2	10.3	10.5	10.5	10.7	10.2	10.1	10.3	10.5	10.4	10.6	10.8	10.8	11	10.3	10.4	10.4	10.7	10.7	10.8
Nucleophosmin	P06748	33 kDa	TRUE	10.6	10.6	10.6	10.9	11	10.9	10.2	10	10.1	10.2	9.96	10.1	10.9	10.8	10.9	9.9	9.6	9.9	10.2	10.2	10.1	10.6	10.7	10.8
Rho GDP-dissociation inhibitor 1	P52565	23 kDa	TRUE	11	11	11	10.1	10	10	10.6	10.5	10.6	10.2	10.2	10.3	10.2	10.2	10.3	10.4	10.3	10.4	10.4	10.3	10.4	10.5	10.5	10.4
Cluster of L-lactate dehydrogenase B chain	P07195	37 kDa	TRUE	9.77	9.8	9.86	10.2	10.3	10.2	10.5	10.5	10.5	10.2	10.2	10.1	10.6	10.5	10.5	10.7	10.7	10.7	10.7	10.6	10.6	10.8	10.7	10.6
[truncated: 129 more rows]

## Sheet: B
Supplemental Table 1B. Protein quantification information, the technical variation and inter-individual variation for frontal lobe. The normalized iTRAQ intensity for every sample were shown.
Protein Name	Accession Number	Molecular Weight	Protein Grouping Ambiguity	Frontal 1-1	Frontal 1-2	Frontal 1-3	Average Frontal 1	CV-Frontal 1	Frontal 2-1	Frontal 2-2	Frontal 2-3	Average_Frontal 2	CV-Frontal 2	Frontal 3-1	Frontal 3-2	Frontal 3-3	Average_Frontal 3	CV-Frontal 3	Frontal 4-1	Frontal 4-2	Frontal 4-3	Average_Frontal 4	CV_Frontal 4	Frontal_Technical Variation	Frontal_Inter-individual Variation
Fibrinogen gamma chain	P02679	52 kDa	TRUE	2896.31	2896.31	2896.31	2896.31	0	1782.89	1782.89	1910.85	1825.54	4.04702	367.093	349.706	442.643	386.481	12.7843	4389.98	4389.98	4389.98	4389.98	0	4.20783	71.2524
Protein S100-A9	P06702	13 kDa		4389.98	4389.98	4389.98	4389.98	0	2521.38	2352.53	2521.38	2465.1	3.95462	995.999	744.434	855.13	865.188	14.573	1260.69	1016.93	1448.15	1241.92	17.4105	8.98453	70.848
Fibrinogen alpha chain	P02671	95 kDa	TRUE	4096	4096	4096	4096	0	2702.35	2521.38	2702.35	2642.03	3.95462	724.077	604.668	724.077	684.274	10.075	6208.38	6653.97	6208.38	6356.91	4.04702	4.51917	69.4468
Neuronal pentraxin receptor	O95502	53 kDa		270.597	270.597	270.597	270.597	0	398.932	474.413	639.145	504.164	24.3649	916.506	1009.9	1552.09	1159.5	29.5979	410.148	487.751	537.455	478.451	13.4102	16.8432	63.8853
Fibrinogen beta chain	P02675	56 kDa		2194.99	2194.99	2194.99	2194.99	0	1448.15	1351.18	1448.15	1415.83	3.95462	515.561	464.65	497.999	492.737	5.24833	3104.19	3104.19	3104.19	3104.19	0	2.30074	61.743
Protein S100-A8	P05109	11 kDa		2194.99	2194.99	2194.99	2194.99	0	1260.69	1448.15	1260.69	1323.18	8.17967	652.575	625.992	477.713	585.427	16.0951	803.414	734.185	661.685	733.095	9.66738	8.48554	60.4067
Lactotransferrin	P02788	78 kDa	TRUE	1448.15	1448.15	1448.15	1448.15	0	797.865	820.296	814.629	810.93	1.43837	362.039	357.054	340.144	353.079	3.25031	564.175	556.408	541.193	553.926	2.11048	1.69979	60.1594
Cluster of Ras-related protein Rab-9A	P51151	23 kDa	TRUE	704.277	704.277	704.277	704.277	0	596.344	929.3	955.426	827.023	24.2074	424.612	442.643	776.047	547.767	36.1288	1448.15	1910.85	2194.99	1851.33	20.3615	20.1744	60.0776
Osteopontin	P10451	35 kDa		288.015	288.015	288.015	288.015	0	439.586	455.087	290.018	394.897	23.0839	1097.5	1097.5	699.413	964.802	23.8218	533.742	461.44	344.892	446.692	21.3313	17.0593	57.5748
Neutrophil defensin 1	P59665	10 kDa		7131.55	7131.55	7131.55	7131.55	0	3326.99	3821.7	3821.7	3656.8	7.8108	1176.27	1552.09	1663.49	1463.95	17.4386	4096	4389.98	4389.98	4291.99	3.95462	7.301	56.4726
Cluster of Histone H1.4	P10412	22 kDa	TRUE	7643.41	7643.41	7643.41	7643.41	0	8779.97	8192	8192	8387.99	4.04702	2194.99	2194.99	2194.99	2194.99	0	3821.7	3565.78	3565.78	3651.08	4.04702	2.02351	55.127
CD44 antigen	P16070	82 kDa		526.394	526.394	526.394	526.394	0	413.001	467.882	374.806	418.563	11.1779	1016.93	1176.27	1260.69	1151.3	10.7519	401.707	568.1	398.932	456.246	21.2336	10.7909	54.0677
Cluster of Ig gamma-2 chain C region	P01859	36 kDa	TRUE	891.444	867.067	809.002	855.838	4.94865	1448.15	1663.49	1663.49	1591.71	7.8108	584.071	786.88	704.277	691.743	14.743	430.539	515.561	464.65	470.25	9.09876	9.15031	53.852
Cluster of Vimentin	P08670	54 kDa	TRUE	781.445	729.114	749.612	753.39	3.50009	942.272	873.098	910.175	908.515	3.81027	2048	2194.99	1910.85	2051.28	6.92731	935.763	891.444	837.532	888.246	5.53831	4.94399	52.5531
Neutrophil elastase	P08246	29 kDa		3326.99	3326.99	3326.99	3326.99	1.67404e-14	1782.89	1910.85	1910.85	1868.2	3.95462	903.888	843.357	694.581	813.942	13.233	2048	2048	1910.85	2002.28	3.95462	5.28556	51.445
Fatty acid-binding protein, epidermal	Q01469	15 kDa	TRUE	704.277	704.277	704.277	704.277	0	526.394	556.408	621.668	568.157	8.57355	1552.09	1448.15	1782.89	1594.38	10.7456	776.047	831.746	803.414	803.736	3.46522	5.6961	50.279
Lipopolysaccharide-binding protein	P18428	53 kDa		306.555	306.555	306.555	306.555	0	154.343	160.898	153.277	156.173	2.64225	88.647	93.0542	81.0084	87.5699	6.95983	184.823	188.706	177.294	183.608	3.16024	3.19058	49.8454
E3 ubiquitin-protein ligase RNF213	Q63HN8	591 kDa	TRUE	592.224	592.224	592.224	592.224	0	413.001	477.713	430.539	440.417	7.59916	337.794	357.054	101.125	265.325	53.7178	786.88	929.3	995.999	904.059	11.8156	18.2831	49.2124
Alpha-1-antichymotrypsin	P01011	48 kDa		2896.31	2896.31	2896.31	2896.31	0	1552.09	1663.49	1663.49	1626.36	3.95462	1024	1016.93	1024	1021.64	0.399725	1351.18	1176.27	1351.18	1292.87	7.8108	3.04129	48.5046
Azurocidin	P20160	27 kDa		1663.49	1663.49	1663.49	1663.49	1.67404e-14	792.353	826.001	1024	880.785	14.2105	484.382	596.344	501.463	527.396	11.4369	968.763	968.763	1097.5	1011.67	7.34664	8.24852	46.5069
Cluster of Ig alpha-1 chain C region	P01876	38 kDa	TRUE	1260.69	1176.27	1176.27	1204.41	4.04702	1910.85	1910.85	1910.85	1910.85	0	826.001	849.223	849.223	841.483	1.59329	694.581	709.176	699.413	701.057	1.06053	1.67521	46.452
Neuronal pentraxin-2	P47972	47 kDa	TRUE	328.557	328.557	328.557	328.557	0	572.051	584.071	580.037	578.72	1.05704	837.532	814.629	935.763	862.641	7.45993	382.681	364.557	401.707	382.982	4.8506	3.34189	44.8672
Heat shock protein beta-1	P04792	23 kDa		744.434	744.434	744.434	744.434	0	820.296	765.363	843.357	809.672	4.94865	1910.85	1663.49	1782.89	1785.74	6.92731	1024	995.999	1002.93	1007.64	1.44734	3.33083	44.0868
Metallothionein-3	P25713	7 kDa	TRUE	670.921	670.921	670.921	670.921	0	739.292	797.865	929.3	822.152	11.8353	1176.27	2352.53	1260.69	1596.5	41.0966	922.88	487.751	903.888	771.506	31.8757	21.2019	44.0796
Vitronectin	P04004	54 kDa		1663.49	1663.49	1663.49	1663.49	1.67404e-14	724.077	781.445	739.292	748.271	3.97171	689.784	596.344	704.277	663.468	8.8296	1097.5	1016.93	1097.5	1070.64	4.34476	4.28652	43.7376
Band 3 anion transport protein	P02730	102 kDa	TRUE	1024	1024	1024	1024	0	754.826	770.686	770.686	765.4	1.19638	685.019	724.077	657.114	688.737	4.88374	1782.89	1552.09	1663.49	1666.16	6.92731	3.25186	42.8415
SH3 domain-binding glutamic acid-rich-like protein 3	Q9H299	10 kDa		617.374	617.374	617.374	617.374	0	504.951	424.612	630.346	519.97	19.9408	1176.27	1097.5	1351.18	1208.31	10.7456	568.1	596.344	689.784	618.076	10.304	10.2476	42.5107
Ankyrin-1	P16157	206 kDa	TRUE	477.713	477.713	477.713	477.713	0	317.365	333.144	382.681	344.397	9.89591	280.139	302.334	315.173	299.215	5.92345	652.575	770.686	786.88	736.714	9.9516	6.44274	42.3359
C4b-binding protein alpha chain	P04003	67 kDa		1260.69	1260.69	1260.69	1260.69	0	689.784	765.363	792.353	749.167	7.097	442.643	530.056	541.193	504.631	10.6951	530.056	714.109	699.413	647.859	15.7882	8.39507	41.6232
Fatty acid-binding protein, heart	P05413	15 kDa	TRUE	533.742	533.742	533.742	533.742	0	533.742	430.539	537.455	500.579	12.1229	1002.93	1260.69	1260.69	1174.77	12.6681	837.532	670.921	837.532	781.995	12.3009	9.27298	41.6081
Large neutral amino acids transporter small subunit 1	Q01650	55 kDa		530.056	530.056	530.056	530.056	0	744.434	600.491	608.874	651.266	12.4057	1552.09	1024	1024	1200.03	25.4073	530.056	657.114	604.668	597.279	10.6903	12.1258	41.3081
Myeloperoxidase	P05164	84 kDa	TRUE	861.078	861.078	861.078	861.078	0	458.253	512	544.958	505.07	8.66529	335.461	330.842	321.795	329.366	2.11048	560.278	504.951	512	525.743	5.72814	4.12598	39.9896
Serum amyloid A-1 protein	P0DJI8	14 kDa	TRUE	820.296	820.296	820.296	820.296	0	491.143	455.087	410.148	452.126	8.97512	247.28	330.842	357.054	311.725	18.3911	714.109	519.147	548.748	594.001	17.6875	11.2634	39.8452
Lysozyme C	P61626	17 kDa		670.921	670.921	670.921	670.921	0	455.087	515.561	471.136	480.595	6.51835	344.892	317.365	252.476	304.911	15.562	278.204	324.034	333.144	311.794	9.4434	7.88094	39.1037
Protein S100-A6	P06703	10 kDa		1663.49	1663.49	1663.49	1663.49	1.67404e-14	1448.15	1260.69	1260.69	1323.18	8.17967	2896.31	3104.19	3104.19	3034.89	3.95462	1663.49	1782.89	1782.89	1743.09	3.95462	4.02223	38.7165
Ubiquitin carboxyl-terminal hydrolase isozyme L1	P09936	25 kDa	TRUE	3104.19	3104.19	3104.19	3104.19	0	1176.27	1260.69	1176.27	1204.41	4.04702	2048	2194.99	2194.99	2145.99	3.95462	1782.89	1782.89	1782.89	1782.89	0	2.00041	38.7105
Neurosecretory protein VGF	O15240	67 kDa		576.03	576.03	576.03	576.03	0	935.763	962.071	1024	973.945	4.65127	1351.18	1351.18	1351.18	1351.18	0	739.292	729.114	652.575	706.993	6.70469	2.83899	37.9319
Hyaluronan and proteoglycan link protein 2	Q9GZV7	38 kDa		855.13	855.13	855.13	855.13	0	1552.09	1552.09	1448.15	1517.45	3.95462	1351.18	1448.15	1351.18	1383.5	4.04702	680.287	604.668	666.287	650.414	6.18541	3.54676	37.6731
Macrophage-capping protein	P40121	38 kDa		661.685	661.685	661.685	661.685	0	556.408	494.559	407.315	486.094	15.4099	1024	814.629	1448.15	1095.59	29.4611	600.491	533.742	699.413	611.216	13.6374	14.6271	37.1492
60S ribosomal protein L24	P83731	18 kDa		560.278	560.278	560.278	560.278	0	955.426	975.501	1351.18	1094.03	20.3757	541.193	404.501	568.1	504.598	17.385	719.076	694.581	719.076	710.911	1.98925	9.93748	37.0405
Erythrocyte membrane protein band 4.2	P16452	77 kDa	TRUE	891.444	891.444	891.444	891.444	0	564.175	734.185	704.277	667.546	13.5964	436.549	484.382	675.588	532.173	23.7673	1097.5	1260.69	1351.18	1236.45	10.3979	11.9404	36.9888
Cluster of Haptoglobin	P00738	45 kDa	TRUE	1910.85	1910.85	1910.85	1910.85	0	1663.49	1782.89	1663.49	1703.29	4.04702	621.668	724.077	729.114	691.62	8.76672	1552.09	1552.09	1552.09	1552.09	0	3.20344	36.5872
Sequestosome-1	Q13501	48 kDa	TRUE	188.706	188.706	188.706	188.706	1.84463e-14	124.5	155.417	222.861	167.593	30.0122	340.144	328.557	296.112	321.604	7.097	140.07	123.64	216.767	160.159	31.0364	17.0364	36.13
Cluster of Nucleoside diphosphate kinase A	P15531	17 kDa	TRUE	268.727	270.597	274.374	271.233	1.06053	298.172	302.334	230.72	277.075	14.5082	548.748	552.565	564.175	555.163	1.44734	344.892	372.217	385.343	367.484	5.61571	5.65795	36.0284
Spectrin alpha chain, erythrocytic 1	P02549	280 kDa	TRUE	639.145	639.145	639.145	639.145	0	474.413	501.463	424.612	466.829	8.3506	442.643	464.65	439.586	448.959	3.0457	922.88	897.644	955.426	925.317	3.13057	3.63172	35.6145
Protein S100-A11	P31949	12 kDa		1351.18	1351.18	1351.18	1351.18	0	903.888	995.999	1097.5	999.128	9.69266	1910.85	2352.53	2352.53	2205.31	11.5633	1097.5	995.999	1782.89	1292.13	33.126	13.5955	35.4968
Ig kappa chain C region	P01834	12 kDa	TRUE	564.175	564.175	564.175	564.175	0	661.685	749.612	714.109	708.468	6.24363	382.681	380.038	372.217	378.312	1.43837	315.173	333.144	342.509	330.275	4.20622	2.97205	35.183
Annexin A1	P04083	39 kDa	TRUE	643.591	643.591	643.591	643.591	0	418.766	352.139	382.681	384.529	8.67347	903.888	765.363	754.826	808.026	10.295	455.087	413.001	415.873	427.987	5.49398	6.11561	34.8259
Nicotinamide phosphoribosyltransferase	P43490	56 kDa		433.534	433.534	433.534	433.534	1.60584e-14	321.795	352.139	328.557	334.164	4.76703	699.413	652.575	831.746	727.911	12.7657	487.751	455.087	410.148	450.995	8.63932	6.54302	34.7005
Histone H3.3	P84243	15 kDa		10085.5	10085.5	10085.5	10085.5	0	7643.41	8192	9410.14	8415.18	10.7456	3821.7	3821.7	4389.98	4011.13	8.17967	7131.55	7131.55	7643.41	7302.17	4.04702	5.74308	34.4025
Spectrin beta chain, erythrocytic	P11277	246 kDa	TRUE	652.575	652.575	652.575	652.575	0	504.951	451.944	471.136	476.01	5.63804	484.382	474.413	455.087	471.294	3.16024	879.171	935.763	989.119	934.684	5.8824	3.67017	34.3582
Glutaredoxin-3	O76003	37 kDa	TRUE	501.463	501.463	501.463	501.463	0	315.173	330.842	364.557	336.857	7.49143	666.287	820.296	639.145	708.576	13.7881	321.795	455.087	374.806	383.896	17.4811	9.69016	34.3351
Cluster of Aldehyde dehydrogenase, mitochondrial	P05091	56 kDa	TRUE	814.629	814.629	831.746	820.335	1.2047	448.822	424.612	393.44	422.291	6.57458	458.253	471.136	487.751	472.38	3.13057	843.357	803.414	820.296	822.356	2.43825	3.33702	34.1934
Histone H4	P62805	11 kDa		2048	2048	2048	2048	0	2048	2048	1910.85	2002.28	3.95462	903.888	962.071	916.506	927.488	3.29999	1351.18	1351.18	1351.18	1351.18	0	1.81365	34.1418
Platelet-activating factor acetylhydrolase IB subunit gamma	Q15102	26 kDa		484.382	484.382	484.382	484.382	0	390.722	232.325	374.806	332.618	26.2223	340.144	312.996	349.706	334.282	5.69705	760.076	604.668	604.668	656.471	13.6677	11.3968	34.032
Leukocyte elastase inhibitor	P30740	43 kDa		1176.27	1176.27	1176.27	1176.27	0	596.344	621.668	580.037	599.349	3.50009	657.114	685.019	765.363	702.499	8.00022	588.134	689.784	675.588	651.168	8.45392	4.98856	33.9995
Cluster of Phosphoglycerate mutase 1	P18669	29 kDa	TRUE	2352.53	2352.53	2352.53	2352.53	0	1097.5	1176.27	1260.69	1178.15	6.92731	1351.18	1260.69	1351.18	1321.01	3.95462	1351.18	1448.15	1552.09	1450.47	6.92731	4.45231	33.6264
Alpha-2-HS-glycoprotein	P02765	39 kDa		1176.27	1176.27	1176.27	1176.27	0	922.88	1097.5	1176.27	1065.55	12.1702	501.463	596.344	724.077	607.295	18.3948	522.758	630.346	754.826	635.977	18.2611	12.2065	33.5156
Carbonic anhydrase 2	P00918	29 kDa		1260.69	1260.69	1260.69	1260.69	0	781.445	916.506	792.353	830.101	9.03829	2048	1910.85	1782.89	1913.91	6.92731	1351.18	1351.18	1260.69	1321.01	3.95462	4.98006	33.4692
BAG family molecular chaperone regulator 3	O95817	62 kDa		221.322	221.322	221.322	221.322	0	155.417	227.544	95.6704	159.544	41.389	296.112	296.112	232.325	274.85	13.3992	340.144	364.557	372.217	358.972	4.66611	14.8636	33.3283
Echinoderm microtubule-associated protein-like 2	O95834	71 kDa		183.546	183.546	183.546	183.546	0	207.937	359.538	270.597	279.357	27.2695	398.932	564.175	280.139	414.416	34.4219	237.207	354.588	225.972	272.589	26.1328	21.9561	33.1239
Complement component C9	P02748	63 kDa	TRUE	1097.5	1097.5	1097.5	1097.5	0	826.001	843.357	760.076	809.811	5.42566	364.557	576.03	467.882	469.489	22.5236	729.114	719.076	770.686	739.625	3.6997	7.91223	33.1186
Transgelin-2	P37802	22 kDa	TRUE	704.277	704.277	704.277	704.277	0	613.109	935.763	552.565	700.479	29.4082	1351.18	1176.27	1448.15	1325.2	10.3979	704.277	1097.5	744.434	848.736	25.4928	16.3247	32.995
RasGAP-activating-like protein 1	O95294	90 kDa	TRUE	413.001	413.001	413.001	413.001	0	385.343	333.144	380.038	366.175	7.84563	541.193	326.288	442.643	436.708	24.6333	803.414	588.134	765.363	718.97	15.9804	12.1148	32.9849
Cluster of Carbonyl reductase [NADPH] 1	P16152	30 kDa	TRUE	739.292	724.077	709.176	724.182	2.07933	396.177	407.315	382.681	395.391	3.1198	404.501	393.44	418.766	405.569	3.13057	430.539	404.501	407.315	414.118	3.45074	2.94511	32.9531
Apolipoprotein A-IV	P06727	45 kDa		855.13	855.13	855.13	855.13	0	464.65	421.679	487.751	458.026	7.32061	474.413	461.44	491.143	475.666	3.13057	879.171	724.077	849.223	817.491	10.064	5.1288	32.8409
Plasminogen	P00747	91 kDa	TRUE	1097.5	1097.5	1097.5	1097.5	0	648.067	643.591	670.921	654.193	2.24077	544.958	596.344	541.193	560.831	5.49398	621.668	657.114	666.287	648.356	3.63436	2.84228	32.6906
Cathepsin B	P07858	38 kDa		588.134	588.134	588.134	588.134	0	584.071	867.067	831.746	760.962	20.2647	1024	867.067	1552.09	1147.72	31.269	584.071	639.145	670.921	631.379	6.95983	14.6234	32.5556
Estradiol 17-beta-dehydrogenase 11	Q8NBQ5	33 kDa		159.786	159.786	159.786	159.786	0	225.972	218.275	190.019	211.422	8.95402	265.028	276.282	259.574	266.961	3.19168	108.383	216.767	49.18	124.777	68.1117	20.0644	32.5263
40S ribosomal protein S21	P63220	9 kDa		455.087	455.087	455.087	455.087	0	929.3	922.88	855.13	902.437	4.55371	596.344	685.019	621.668	634.343	7.20058	568.1	560.278	380.038	502.805	21.1596	8.22847	32.1821
Prothrombin	P00734	70 kDa		680.287	680.287	680.287	680.287	0	357.054	364.557	421.679	381.097	9.27446	372.217	296.112	367.093	345.141	12.3246	504.951	427.565	471.136	467.884	8.29167	7.47267	32.0601
Carbonic anhydrase 1	P00915	29 kDa		849.223	849.223	849.223	849.223	0	491.143	537.455	526.394	518.331	4.66611	1176.27	1176.27	1097.5	1150.01	3.95462	1024	1176.27	1097.5	1099.25	6.92731	3.88701	31.9505
60S ribosomal protein L18	Q07020	22 kDa		304.437	304.437	304.437	304.437	0	537.455	592.224	464.65	531.443	12.0426	232.325	337.794	237.207	269.108	22.1225	352.139	410.148	330.842	364.376	11.2643	11.3573	31.6473
Histone H1.0	P07305	21 kDa	TRUE	786.88	786.88	786.88	786.88	0	1260.69	1176.27	1260.69	1232.55	3.95462	477.713	617.374	652.575	582.554	15.8758	776.047	867.067	873.098	838.737	6.48299	6.57836	31.5939
Ceruloplasmin	P00450	122 kDa	TRUE	765.363	765.363	765.363	765.363	0	512	522.758	474.413	503.057	5.04574	372.217	367.093	398.932	379.414	4.50602	455.087	418.766	519.147	464.334	10.9459	5.12441	31.5179
60S ribosomal protein L7	P18124	29 kDa		512	512	512	512	0	617.374	814.629	814.629	748.877	15.2075	310.834	396.177	407.315	371.442	14.2102	407.315	508.463	439.586	451.788	11.436	10.2134	31.1783
60S ribosomal protein L36	Q9Y3U8	12 kDa		153.277	153.277	153.277	153.277	0	256	199.466	288.015	247.827	18.0919	146.018	173.645	268.727	196.13	32.8204	109.137	145.009	106.153	120.1	18.0048	17.2293	30.8142
Glial fibrillary acidic protein	P14136	50 kDa	TRUE	1176.27	1176.27	1176.27	1176.27	0	1260.69	1176.27	1176.27	1204.41	4.04702	2194.99	2194.99	2048	2145.99	3.95462	1448.15	1351.18	1351.18	1383.5	4.04702	3.01216	30.7935
X-ray repair cross-complementing protein 6	P12956	70 kDa	TRUE	714.109	714.109	714.109	714.109	0	548.748	560.278	584.071	564.366	3.19168	362.039	330.842	321.795	338.225	6.24231	471.136	458.253	451.944	460.444	2.12446	2.88961	30.6977
Complement factor B	P00751	86 kDa		484.382	484.382	484.382	484.382	0	418.766	404.501	427.565	416.944	2.79159	237.207	288.015	198.088	241.103	18.7014	324.034	319.573	252.476	298.694	13.4212	8.72857	30.661
Secretogranin-2	P13521	71 kDa		238.856	238.856	238.856	238.856	0	286.026	362.039	266.871	304.978	16.5045	413.001	512	445.722	456.907	11.0391	270.597	270.597	266.871	269.355	0.79852	7.08553	30.4768
Beta-2-glycoprotein 1	P02749	38 kDa		781.445	781.445	781.445	781.445	0	760.076	814.629	861.078	811.928	6.22655	461.44	410.148	491.143	454.244	9.02037	464.65	455.087	508.463	476.067	5.97829	5.3063	30.4349
Guanine nucleotide-binding protein G(I)/G(S)/G(O) subunit gamma-5	P63218	7 kDa		544.958	544.958	544.958	544.958	0	744.434	533.742	929.3	735.825	26.8976	1009.9	855.13	1552.09	1139.04	32.1312	910.175	689.784	948.826	849.595	16.4482	18.8693	30.4122
Rho GDP-dissociation inhibitor 1	P52565	23 kDa	TRUE	2048	2048	2048	2048	0	1097.5	1024	1024	1048.5	4.04702	1552.09	1448.15	1552.09	1517.45	3.95462	1176.27	1176.27	1260.69	1204.41	4.04702	3.01216	30.3216
Protein DJ-1	Q99497	20 kDa		596.344	596.344	596.344	596.344	0	729.114	781.445	661.685	724.081	8.29167	1176.27	1260.69	1097.5	1178.15	6.92731	1024	1024	948.826	998.942	4.34476	4.89094	30.0915
Dual specificity protein phosphatase 3	P51452	20 kDa		809.002	809.002	809.002	809.002	0	324.034	467.882	497.999	429.972	21.623	494.559	613.109	724.077	610.582	18.7984	442.643	461.44	481.036	461.706	4.15798	11.1448	29.9525
Peptidyl-prolyl cis-trans isomerase FKBP1A	P62942	12 kDa	TRUE	1097.5	1097.5	1097.5	1097.5	0	922.88	1024	1016.93	987.936	5.71397	1663.49	2194.99	1782.89	1880.46	14.8294	1260.69	1552.09	1351.18	1387.99	10.7456	7.82224	29.7959
Cluster of Ubiquitin-conjugating enzyme E2 N	P61088	17 kDa	TRUE	537.455	537.455	537.455	537.455	0	347.291	364.557	300.246	337.364	9.86612	670.921	855.13	556.408	694.153	21.7113	481.036	461.44	413.001	451.825	7.75117	9.83216	29.7487
40S ribosomal protein S25	P62851	14 kDa		315.173	315.173	315.173	315.173	0	617.374	533.742	455.087	535.401	15.1579	347.291	315.173	300.246	320.903	7.49143	328.557	319.573	282.088	310.072	7.94921	7.64965	29.7251
UMP-CMP kinase	P30085	22 kDa		1782.89	1782.89	1782.89	1782.89	0	512	975.501	1024	837.167	33.7621	1260.69	1351.18	1351.18	1321.01	3.95462	995.999	1448.15	1448.15	1297.44	20.1206	14.4593	29.49
Cysteine and glycine-rich protein 1	P21291	21 kDa		820.296	820.296	820.296	820.296	0	831.746	724.077	797.865	784.563	7.01706	415.873	418.766	471.136	435.258	7.14625	512	519.147	560.278	530.475	4.91192	4.76881	29.4272
Transcription factor A, mitochondrial	Q00059	29 kDa		714.109	714.109	714.109	714.109	0	885.286	826.001	891.444	867.577	4.1653	390.722	464.65	344.892	400.088	15.1031	694.581	719.076	608.874	674.177	8.58306	6.96287	29.3207
Malate dehydrogenase, cytoplasmic	P40925	36 kDa	TRUE	995.999	995.999	995.999	995.999	1.39797e-14	1176.27	1176.27	1097.5	1150.01	3.95462	1910.85	1910.85	1910.85	1910.85	0	1552.09	1552.09	1448.15	1517.45	3.95462	1.97731	29.3041
Neurogranin	Q92686	8 kDa	TRUE	2352.53	2352.53	2352.53	2352.53	0	3565.78	4389.98	3821.7	3925.82	10.7456	4705.07	4705.07	5792.62	5067.59	12.3905	3565.78	4705.07	4705.07	4325.3	15.2075	9.5859	29.2445
Myotrophin	P58546	13 kDa		1448.15	1448.15	1448.15	1448.15	0	837.532	754.826	792.353	794.904	5.20967	1448.15	1351.18	1351.18	1383.5	4.04702	861.078	897.644	955.426	904.716	5.25798	3.62867	29.2108
Tubulin-specific chaperone A	O75347	13 kDa		257.781	257.781	257.781	257.781	0	250.732	410.148	396.177	352.352	25.0552	385.343	714.109	477.713	525.722	32.2527	372.217	374.806	413.001	386.674	5.90569	15.8034	29.1686
Nucleophosmin	P06748	33 kDa	TRUE	1552.09	1552.09	1552.09	1552.09	0	1910.85	2048	1910.85	1956.57	4.04702	1176.27	1024	1097.5	1099.25	6.92731	1176.27	995.999	1097.5	1089.92	8.29167	4.8165	29.146
Metalloproteinase inhibitor 1	P01033	23 kDa		317.365	317.365	317.365	317.365	0	522.758	501.463	584.071	536.097	8.00022	512	374.806	522.758	469.855	17.5565	333.144	263.197	292.036	296.125	11.8707	9.35686	28.8492
Serum amyloid A-2 protein	P0DJI9	14 kDa	TRUE	786.88	786.88	786.88	786.88	0	484.382	369.646	487.751	447.259	15.033	508.463	385.343	464.65	452.819	13.7819	455.087	501.463	648.067	534.873	18.8334	11.9121	28.6964
60S ribosomal protein L7a	P62424	30 kDa		1097.5	1097.5	1097.5	1097.5	0	1448.15	1782.89	1782.89	1671.31	11.5633	831.746	885.286	962.071	893.035	7.33533	1024	1009.9	1176.27	1070.06	8.62112	6.87993	28.5663
Cluster of Ig lambda-2 chain C regions	P0CG05	11 kDa	TRUE	724.077	694.581	675.588	698.082	3.50009	786.88	855.13	885.286	842.432	5.98469	497.999	556.408	576.03	543.479	7.46859	404.501	442.643	448.822	431.989	5.55677	5.62753	28.5069
Alcohol dehydrogenase [NADP(+)]	P14550	37 kDa		526.394	526.394	526.394	526.394	0	319.573	286.026	233.941	279.846	15.4188	326.288	385.343	326.288	345.973	9.85505	352.139	369.646	328.557	350.114	5.88926	7.79078	28.1084
Cytoplasmic dynein 1 intermediate chain 2	Q13409	71 kDa	TRUE	544.958	544.958	544.958	544.958	0	820.296	891.444	1024	911.913	11.337	739.292	770.686	1260.69	923.557	31.6591	526.394	519.147	675.588	573.71	15.3917	14.5969	28.0705
Ig gamma-1 chain C region	P01857	36 kDa	TRUE	1448.15	1448.15	1448.15	1448.15	0	1351.18	1260.69	1351.18	1321.01	3.95462	849.223	942.272	879.171	890.222	5.3356	797.865	809.002	837.532	814.8	2.51094	2.95029	27.9885
IQ motif and SEC7 domain-containing protein 2	Q5JU85	162 kDa	TRUE	739.292	739.292	739.292	739.292	0	522.758	739.292	843.357	701.802	23.3049	1097.5	1448.15	1097.5	1214.38	16.6713	1176.27	1351.18	855.13	1127.52	22.3134	15.5724	27.7975
Glyoxalase domain-containing protein 4	Q9HC38	35 kDa		544.958	544.958	544.958	544.958	0	544.958	533.742	592.224	556.975	5.57256	968.763	855.13	948.826	924.24	6.56488	552.565	556.408	657.114	588.696	10.0703	5.55193	27.7322
Ubiquitin-conjugating enzyme E2 variant 2	Q15819	16 kDa	TRUE	484.382	484.382	484.382	484.382	0	481.036	430.539	430.539	447.371	6.5168	962.071	648.067	797.865	802.668	19.5669	613.109	512	604.668	576.592	9.72917	8.95321	27.6042
60S ribosomal protein L5	P46777	34 kDa	TRUE	694.581	694.581	694.581	694.581	0	786.88	897.644	989.119	891.214	11.3634	455.087	451.944	634.73	513.921	20.3604	467.882	458.253	617.374	514.503	17.3408	12.2661	27.5131
Glutathione S-transferase Mu 3	P21266	27 kDa	TRUE	719.076	719.076	719.076	719.076	0	324.034	393.44	372.217	363.23	9.79136	526.394	556.408	519.147	533.983	3.6997	484.382	564.175	477.713	508.757	9.45635	5.73685	27.4978
Cluster of Peptidyl-prolyl cis-trans isomerase A	P62937	18 kDa	TRUE	2048	2048	2048	2048	0	1009.9	1009.9	1097.5	1039.1	4.86693	1448.15	1552.09	1663.49	1554.58	6.92731	1448.15	1448.15	1448.15	1448.15	0	2.94856	27.2508
Phosphatidylethanolamine-binding protein 1	P30086	21 kDa	TRUE	576.03	576.03	576.03	576.03	0	699.413	719.076	680.287	699.592	2.77232	1097.5	1097.5	1024	1073	3.95462	922.88	955.426	879.171	919.159	4.16287	2.72245	27.1717
Complement factor H	P08603	139 kDa	TRUE	891.444	891.444	891.444	891.444	0	729.114	744.434	744.434	739.327	1.19638	474.413	481.036	497.999	484.483	2.51094	541.193	560.278	600.491	567.321	5.3356	2.26073	27.0601
Annexin A2	P07355	39 kDa	TRUE	639.145	639.145	639.145	639.145	0	675.588	699.413	680.287	685.096	1.84197	989.119	1002.93	1002.93	998.324	0.79852	564.175	568.1	533.742	555.339	3.38638	1.50672	26.8952
C-reactive protein	P02741	25 kDa		948.826	948.826	948.826	948.826	0	809.002	497.999	724.077	677.026	23.7438	564.175	613.109	430.539	535.941	17.6331	989.119	903.888	995.999	963.002	5.32809	11.6762	26.867
40S ribosomal protein S28	P62857	8 kDa		213.783	213.783	213.783	213.783	0	340.144	230.72	533.742	368.202	41.6748	315.173	243.875	326.288	295.112	15.1532	218.275	176.069	257.781	217.375	18.7984	18.9066	26.8166
Calcium/calmodulin-dependent 3',5'-cyclic nucleotide phosphodiesterase 1A	P54750	61 kDa	TRUE	415.873	415.873	415.873	415.873	1.67404e-14	250.732	243.875	177.294	223.967	18.1121	315.173	270.597	265.028	283.599	9.69155	229.126	337.794	290.018	285.646	19.0675	11.7178	26.7828
40S ribosomal protein S19	P39019	16 kDa		130.69	130.69	130.69	130.69	0	242.191	120.259	240.518	200.989	34.7877	202.251	140.07	110.661	150.994	30.9694	109.137	123.64	93.0542	108.61	14.0867	19.9609	26.6848
Astrocytic phosphoprotein PEA-15	Q15121	15 kDa	TRUE	3104.19	3104.19	3104.19	3104.19	0	1552.09	1552.09	1782.89	1629.03	8.17967	2194.99	2352.53	2352.53	2300.02	3.95462	2352.53	2048	2048	2149.51	8.17967	5.07849	26.6096
Creatine kinase B-type	P12277	43 kDa	TRUE	1260.69	1260.69	1260.69	1260.69	0	657.114	680.287	652.575	663.325	2.24077	843.357	962.071	786.88	864.103	10.3482	989.119	1024	1024	1012.37	1.98925	3.64456	26.4858
Enolase-phosphatase E1	Q9UHY7	29 kDa		124.5	124.5	124.5	124.5	0	51.9842	69.0706	73.5167	64.8572	17.5275	113.772	74.028	129.787	105.862	27.1188	81.5719	74.5429	112.206	89.4401	22.3906	16.7592	26.3229
3-ketoacyl-CoA thiolase, peroxisomal	P09110	44 kDa		282.088	282.088	282.088	282.088	0	564.175	357.054	257.781	393.003	39.778	427.565	357.054	556.408	447.009	22.6146	263.197	306.555	198.088	255.947	21.3308	20.9308	26.2835
Leucine-rich repeat and immunoglobulin-like domain-containing nogo receptor-interacting protein 1	Q96FE5	70 kDa		274.374	274.374	274.374	274.374	0	319.573	317.365	302.334	313.091	2.99612	512	494.559	439.586	482.048	7.84022	364.557	312.996	298.172	325.242	10.7137	5.38752	26.2452
14-3-3 protein zeta/delta	P63104	28 kDa	TRUE	2194.99	2194.99	2194.99	2194.99	0	1260.69	1260.69	1176.27	1232.55	3.95462	1663.49	1552.09	1663.49	1626.36	3.95462	1448.15	1448.15	1260.69	1385.67	7.8108	3.93001	26.2381
Apolipoprotein C-III	P02656	11 kDa		916.506	916.506	916.506	916.506	0	504.951	442.643	526.394	491.329	8.85465	515.561	600.491	744.434	620.162	18.656	661.685	648.067	770.686	693.479	9.69155	9.30054	26.1954
NADH dehydrogenase [ubiquinone] 1 alpha subcomplex subunit 6	P56556	18 kDa	TRUE	504.951	504.951	504.951	504.951	0	526.394	608.874	564.175	566.481	7.28854	666.287	792.353	891.444	783.361	14.4055	809.002	873.098	975.501	885.867	9.48006	7.79353	26.1745
F-box only protein 2	Q9UK22	33 kDa		404.501	404.501	404.501	404.501	0	433.534	372.217	352.139	385.963	10.9862	337.794	347.291	396.177	360.42	8.69199	625.992	621.668	584.071	610.577	3.77616	5.8636	26.0929
Beta-enolase	P13929	47 kDa	TRUE	487.751	487.751	487.751	487.751	1.42734e-14	556.408	724.077	580.037	620.174	14.6338	709.176	855.13	724.077	762.794	10.5286	814.629	1097.5	809.002	907.043	18.1867	10.8373	26.0409
Vitamin D-binding protein	P02774	53 kDa		1097.5	1097.5	1097.5	1097.5	0	861.078	781.445	803.414	815.312	5.04448	552.565	552.565	608.874	571.335	5.69021	855.13	843.357	786.88	828.456	4.40381	3.78462	25.9607
Tryptophan--tRNA ligase, cytoplasmic	P23381	53 kDa		296.112	296.112	296.112	296.112	0	317.365	218.275	367.093	300.911	25.1773	458.253	541.193	494.559	498.002	8.34881	333.144	367.093	568.1	422.779	30.0373	15.8909	25.9312
Synaptobrevin homolog YKT6	O15498	22 kDa	TRUE	548.748	548.748	548.748	548.748	0	330.842	380.038	242.191	317.69	21.9895	576.03	596.344	497.999	556.791	9.32455	367.093	421.679	398.932	395.901	6.92571	9.55993	25.8608
Complement C4-A	P0C0L4	193 kDa	TRUE	837.532	837.532	837.532	837.532	1.66247e-14	568.1	670.921	604.668	614.563	8.48085	464.65	455.087	436.549	452.095	3.16024	548.748	584.071	608.874	580.564	5.20459	4.21142	25.8058
Charged multivesicular body protein 5	Q9NZZ3	25 kDa		222.861	222.861	222.861	222.861	0	187.403	188.706	243.875	206.662	15.5978	328.557	367.093	284.05	326.566	12.7255	179.769	188.706	207.937	192.137	7.49143	8.95368	25.7232
Enoyl-CoA delta isomerase 2, mitochondrial	O75521	44 kDa		413.001	413.001	413.001	413.001	0	276.282	427.565	613.109	438.986	38.4303	541.193	634.73	929.3	701.741	28.8632	537.455	487.751	464.65	496.618	7.49143	18.6962	25.5283
Glutaredoxin-related protein 5, mitochondrial	Q86SX6	17 kDa		270.597	270.597	270.597	270.597	0	259.574	196.72	230.72	229.005	13.7385	415.873	464.65	321.795	400.773	18.1186	304.437	247.28	261.379	271.032	10.9862	10.7108	25.4732
Carnosine synthase 1	A5YM72	88 kDa	TRUE	704.277	704.277	704.277	704.277	0	617.374	564.175	639.145	606.898	6.35479	526.394	572.051	699.413	599.286	14.9623	369.646	380.038	342.509	364.064	5.32237	6.65986	25.4141
Alpha-1-antitrypsin	P01009	47 kDa	TRUE	1176.27	1176.27	1176.27	1176.27	0	849.223	873.098	897.644	873.322	2.77232	699.413	613.109	596.344	636.288	8.69199	867.067	797.865	826.001	830.311	4.19145	3.91394	25.4102
Guanine nucleotide-binding protein G(I)/G(S)/G(O) subunit gamma-4	P50150	8 kDa		89.2636	89.2636	89.2636	89.2636	0	127.116	132.514	110.661	123.43	9.22241	184.823	159.786	132.514	159.041	16.4501	160.898	170.072	149.086	160.018	6.57458	8.06178	25.3706
NADH dehydrogenase [ubiquinone] iron-sulfur protein 6, mitochondrial	O75380	14 kDa		729.114	729.114	729.114	729.114	0	1351.18	1351.18	1176.27	1292.87	7.8108	1024	962.071	982.286	989.453	3.19168	1448.15	1260.69	1176.27	1295.04	10.7456	5.43702	25.3142
Adenylate kinase isoenzyme 1	P00568	22 kDa	TRUE	861.078	861.078	861.078	861.078	0	494.559	451.944	415.873	454.126	8.67347	617.374	666.287	670.921	651.527	4.55371	617.374	689.784	689.784	665.647	6.2805	4.87692	25.2606
Acidic leucine-rich nuclear phosphoprotein 32 family member E	Q9BTT0	31 kDa		826.001	826.001	826.001	826.001	0	814.629	903.888	685.019	801.179	13.7363	714.109	694.581	427.565	612.085	26.156	451.944	552.565	390.722	465.077	17.5706	14.3657	25.1511
Cluster of Hemoglobin subunit beta	P68871	16 kDa	TRUE	1260.69	1260.69	1260.69	1260.69	0	1176.27	1260.69	1260.69	1232.55	3.95462	2048	1910.85	1910.85	1956.57	4.04702	1782.89	1910.85	2048	1913.91	6.92731	3.73224	25.0244
2-oxoisovalerate dehydrogenase subunit beta, mitochondrial	P21953	43 kDa	TRUE	491.143	491.143	491.143	491.143	0	396.177	451.944	415.873	421.331	6.7124	222.861	268.727	330.842	274.144	19.7685	340.144	321.795	347.291	336.41	3.90932	7.59755	24.9915
Gamma-glutamylcyclotransferase	O75223	21 kDa	TRUE	584.071	584.071	584.071	584.071	0	458.253	564.175	634.73	552.386	16.0807	1002.93	770.686	989.119	920.911	14.147	754.826	580.037	584.071	639.644	15.5978	11.4564	24.9679
Protein S100-A4	P26447	12 kDa		1097.5	1097.5	1097.5	1097.5	0	675.588	694.581	739.292	703.154	4.65127	621.668	613.109	734.185	656.321	10.295	843.357	652.575	776.047	757.326	12.7764	6.93067	24.9196
Plasma protease C1 inhibitor	P05155	55 kDa		903.888	903.888	903.888	903.888	0	634.73	580.037	680.287	631.685	7.94615	494.559	467.882	541.193	501.211	7.4032	867.067	770.686	670.921	769.558	12.7447	7.02351	24.7674
Histidine triad nucleotide-binding protein 1	P49773	14 kDa		2048	2048	2048	2048	0	1260.69	1176.27	1176.27	1204.41	4.04702	2194.99	2194.99	2352.53	2247.51	4.04702	1782.89	1782.89	1910.85	1825.54	4.04702	3.03526	24.6871
Pyridoxal kinase	O00764	35 kDa		1552.09	1552.09	1552.09	1552.09	0	786.88	873.098	867.067	842.348	5.71397	873.098	1176.27	1351.18	1133.51	21.3398	1176.27	1176.27	1552.09	1301.54	16.6713	10.9313	24.681
Cluster of RNA-binding motif protein, X chromosome	P38159	42 kDa	TRUE	188.706	188.706	188.706	188.706	1.84463e-14	245.572	224.411	310.834	260.272	17.308	165.421	156.498	167.73	163.216	3.63436	137.187	143.013	190.019	156.74	18.4814	9.85593	24.6634
Cluster of Serine/threonine-protein phosphatase 2A catalytic subunit beta isoform	P62714	36 kDa	TRUE	1910.85	1910.85	1910.85	1910.85	0	1176.27	922.88	1260.69	1119.95	15.6978	1448.15	1176.27	1552.09	1392.17	13.9399	1176.27	1097.5	1448.15	1240.64	14.8294	11.1168	24.596
Microtubule-associated protein 1B	P46821	271 kDa	TRUE	1260.69	1260.69	1260.69	1260.69	0	1260.69	1260.69	1260.69	1260.69	0	885.286	861.078	867.067	871.144	1.44734	786.88	760.076	776.047	774.334	1.74134	0.797172	24.5674	6.92772
Pleckstrin homology domain-containing family A member 1	Q9HB21	46 kDa	TRUE	203.657	203.657	203.657	203.657	0	138.141	187.403	100.427	141.99	30.7174	141.044	99.7331	133.436	124.738	17.6259	164.279	107.635	112.986	128.3	24.3751	18.1796	24.5545
Ubiquitin thioesterase OTUB1	Q96FW1	31 kDa		729.114	729.114	729.114	729.114	0	427.565	362.039	404.501	398.035	8.3506	494.559	530.056	556.408	527.008	5.88926	634.73	600.491	541.193	592.138	7.99217	5.55801	24.5332
ATPase inhibitor, mitochondrial	Q9UII2	12 kDa		1176.27	1176.27	1176.27	1176.27	0	1910.85	2048	2048	2002.28	3.95462	2194.99	2194.99	2194.99	2194.99	0	1910.85	2048	1782.89	1913.91	6.92731	2.72048	24.4865
Inositol monophosphatase 1	P29218	30 kDa	TRUE	337.794	337.794	337.794	337.794	0	515.561	380.038	477.713	457.771	15.2757	648.067	530.056	666.287	614.803	12.0294	604.668	342.509	421.679	456.285	29.4688	14.1935	24.3508
Solute carrier family 2, facilitated glucose transporter member 1	P11166	54 kDa		1448.15	1448.15	1448.15	1448.15	0	1351.18	1448.15	1351.18	1383.5	4.04702	1009.9	1097.5	855.13	987.509	12.4277	1910.85	1782.89	1782.89	1825.54	4.04702	5.13044	24.319
Prelamin-A/C	P02545	74 kDa	TRUE	608.874	608.874	608.874	608.874	0	760.076	719.076	729.114	736.089	2.90339	1097.5	1002.93	1024	1041.47	4.76703	714.109	699.413	689.784	701.102	1.74728	2.35443	24.2997
Dickkopf-related protein 3	Q9UBP4	38 kDa		252.476	252.476	252.476	252.476	0	233.941	266.871	168.897	223.236	22.3335	436.549	315.173	308.687	353.47	20.3757	210.839	210.839	227.544	216.407	4.45655	11.7914	24.2327
Flavin reductase (NADPH)	P30043	22 kDa		1097.5	1097.5	1097.5	1097.5	0	634.73	680.287	643.591	652.869	3.6997	1176.27	1260.69	1176.27	1204.41	4.04702	1024	1097.5	1176.27	1099.25	6.92731	3.66851	24.2294
Prostaglandin-H2 D-isomerase	P41222	21 kDa		455.087	455.087	455.087	455.087	0	541.193	652.575	608.874	600.881	9.33954	770.686	749.612	685.019	735.106	6.07232	377.413	477.713	508.463	454.53	15.0776	7.62236	23.9988
60S ribosomal protein L23a	P62750	18 kDa	TRUE	666.287	666.287	666.287	666.287	0	1002.93	749.612	1097.5	950.011	18.9342	630.346	484.382	724.077	612.935	19.7073	625.992	481.036	639.145	582.058	15.0731	13.4287	23.9641
Coactosin-like protein	Q14019	16 kDa		1002.93	1002.93	1002.93	1002.93	0	826.001	867.067	942.272	878.447	6.7124	1552.09	1663.49	1260.69	1492.09	13.9399	1097.5	1097.5	1024	1073	3.95462	6.15172	23.9386
Apolipoprotein E	P02649	36 kDa	TRUE	975.501	975.501	975.501	975.501	1.42734e-14	617.374	604.668	596.344	606.128	1.74728	1097.5	989.119	1097.5	1061.37	5.89536	803.414	729.114	792.353	774.96	5.17287	3.20388	23.9315
Moesin	P26038	68 kDa	TRUE	548.748	548.748	548.748	548.748	0	544.958	617.374	522.758	561.696	8.80883	879.171	885.286	820.296	861.584	4.1653	608.874	526.394	560.278	565.182	7.33533	5.07736	23.9138
14-3-3 protein gamma	P61981	28 kDa	TRUE	2352.53	2352.53	2352.53	2352.53	0	1351.18	1552.09	1351.18	1418.15	8.17967	1448.15	1552.09	1552.09	1517.45	3.95462	1663.49	1782.89	1782.89	1743.09	3.95462	4.02223	23.845
Solute carrier family 2, facilitated glucose transporter member 3	P11169	54 kDa	TRUE	1260.69	1260.69	1260.69	1260.69	0	1552.09	1351.18	1448.15	1450.47	6.92731	2048	2194.99	2194.99	2145.99	3.95462	1663.49	1448.15	1552.09	1554.58	6.92731	4.45231	23.8273
DNA topoisomerase 1	P11387	91 kDa	TRUE	191.341	191.341	191.341	191.341	0	245.572	238.856	249	244.476	2.11048	167.73	146.018	105.42	139.723	22.6368	190.019	140.07	176.069	168.719	15.2757	10.0058	23.8103
Palmitoyl-protein thioesterase 1	P50897	34 kDa		995.999	995.999	995.999	995.999	1.39797e-14	1176.27	1097.5	975.501	1083.09	9.33954	548.748	689.784	617.374	618.635	11.4003	781.445	749.612	861.078	797.378	7.20058	6.9851	23.7948
Peroxiredoxin-6	P30041	25 kDa		430.539	430.539	430.539	430.539	0	300.246	362.039	364.557	342.28	10.6418	533.742	639.145	648.067	606.985	10.4758	436.549	552.565	501.463	496.859	11.7025	8.20502	23.7835
Profilin-2	P35080	15 kDa	TRUE	1448.15	1448.15	1448.15	1448.15	0	760.076	820.296	831.746	804.039	4.7885	955.426	1097.5	1176.27	1076.4	10.3979	1176.27	1260.69	1260.69	1232.55	3.95462	4.78525	23.7723
Glucose-6-phosphate isomerase	P06744	63 kDa	TRUE	2048	2048	2048	2048	0	1176.27	1176.27	1176.27	1176.27	0	1782.89	1663.49	1663.49	1703.29	4.04702	1448.15	1448.15	1351.18	1415.83	3.95462	2.00041	23.7073
Membrane-associated progesterone receptor component 2	O15173	24 kDa	TRUE	491.143	491.143	491.143	491.143	0	576.03	501.463	349.706	475.733	24.2436	849.223	675.588	719.076	747.962	12.0795	734.185	398.932	349.706	494.275	42.329	19.663	23.667
Bisphosphoglycerate mutase	P07738	30 kDa	TRUE	526.394	526.394	526.394	526.394	0	515.561	537.455	385.343	479.453	17.1515	903.888	729.114	634.73	755.911	18.0663	922.88	867.067	497.999	762.649	30.2742	16.373	23.652
Ubiquitin-like modifier-activating enzyme 1	P22314	118 kDa		1097.5	1097.5	1097.5	1097.5	0	560.278	625.992	625.992	604.087	6.2805	885.286	891.444	891.444	889.391	0.399725	849.223	831.746	831.746	837.572	1.2047	1.97123	23.6454
Leucine-rich alpha-2-glycoprotein	P02750	38 kDa		504.951	504.951	504.951	504.951	0	415.873	494.559	433.534	447.989	9.21601	364.557	424.612	298.172	362.447	17.4498	803.414	548.748	556.408	636.19	22.7716	12.3594	23.552
Microtubule-associated protein tau	P10636	79 kDa	TRUE	704.277	704.277	704.277	704.277	0	1176.27	1260.69	1260.69	1232.55	3.95462	1009.9	962.071	995.999	989.324	2.48696	849.223	873.098	879.171	867.164	1.82563	2.0668	23.4696
60S ribosomal protein L13a	P40429	24 kDa		467.882	467.882	467.882	467.882	0	504.951	592.224	699.413	598.863	16.2643	268.727	388.023	369.646	342.132	18.7738	515.561	377.413	374.806	422.593	19.0545	13.5231	23.4615
Ubiquitin-conjugating enzyme E2 D3	P61077	17 kDa		1351.18	1351.18	1351.18	1351.18	0	689.784	820.296	792.353	767.477	8.95402	989.119	1176.27	897.644	1021.01	13.91	837.532	1024	1097.5	986.343	13.5866	9.11267	23.3511
Lambda-crystallin homolog	Q9Y2S2	35 kDa		1260.69	1260.69	1260.69	1260.69	0	843.357	897.644	699.413	813.471	12.5929	781.445	867.067	666.287	771.6	13.0575	1024	975.501	855.13	951.544	9.13744	8.69695	23.3173
Alpha-enolase	P06733	47 kDa	TRUE	1176.27	1176.27	1176.27	1176.27	0	1097.5	1024	1097.5	1073	3.95462	1782.89	1782.89	1782.89	1782.89	0	1552.09	1448.15	1448.15	1482.8	4.04702	2.00041	23.2639
Myelin-associated glycoprotein	P20916	69 kDa	TRUE	689.784	689.784	689.784	689.784	2.01857e-14	975.501	968.763	903.888	949.384	4.1653	1024	1024	1097.5	1048.5	4.04702	564.175	630.346	765.363	653.295	15.6955	5.97697	23.2126
Coatomer subunit delta	P48444	57 kDa		467.882	467.882	467.882	467.882	0	347.291	364.557	326.288	346.045	5.53831	282.088	315.173	364.557	320.606	12.9449	268.727	276.282	286.026	277.012	3.13057	5.40345	23.178
Lipid phosphate phosphohydrolase 3	O14495	35 kDa		167.73	167.73	167.73	167.73	0	284.05	304.437	238.856	275.781	12.1702	364.557	298.172	238.856	300.528	20.9243	294.067	282.088	230.72	268.958	12.5122	11.4017	23.1408
Neuromodulin	P17677	25 kDa	TRUE	1097.5	1097.5	1097.5	1097.5	0	1910.85	1782.89	1663.49	1785.74	6.92731	1782.89	2048	1910.85	1913.91	6.92731	1552.09	1448.15	1448.15	1482.8	4.04702	4.47541	23.1322
Peptidyl-prolyl cis-trans isomerase FKBP3	Q00688	25 kDa		393.44	393.44	393.44	393.44	0	556.408	643.591	613.109	604.369	7.32061	390.722	430.539	442.643	421.301	6.44788	342.509	385.343	418.766	382.206	10.0011	5.9424	23.0943
Signal transducer and activator of transcription 1-alpha/beta	P42224	87 kDa	TRUE	347.291	347.291	347.291	347.291	0	276.282	240.518	200.854	239.218	15.7728	439.586	445.722	410.148	431.818	4.40381	494.559	268.727	333.144	365.477	31.8313	13.002	23.0935
10 kDa heat shock protein, mitochondrial	P61604	11 kDa		879.171	879.171	879.171	879.171	0	1448.15	1448.15	1351.18	1415.83	3.95462	885.286	975.501	873.098	911.295	6.13819	1097.5	1260.69	1176.27	1178.15	6.92731	4.25503	22.9697
Noelin	Q99784	55 kDa		1097.5	1097.5	1097.5	1097.5	0	1260.69	1097.5	897.644	1085.28	16.7544	1782.89	1663.49	1663.49	1703.29	4.04702	1260.69	1176.27	1176.27	1204.41	4.04702	6.21212	22.9495
Guanine deaminase	Q9Y2T3	51 kDa		388.023	388.023	388.023	388.023	0	448.822	568.1	515.561	510.828	11.7025	617.374	744.434	648.067	669.958	9.89591	415.873	508.463	522.758	482.365	12.0294	8.40693	22.8526
Antithrombin-III	P01008	53 kDa	TRUE	385.343	385.343	385.343	385.343	0	312.996	268.727	310.834	297.519	8.3886	229.126	200.854	266.871	232.284	14.2592	324.034	433.534	393.44	383.669	14.4395	9.27184	22.7945
Myeloid leukemia factor 2	Q15773	28 kDa		560.278	560.278	560.278	560.278	0	621.668	670.921	600.491	631.027	5.72649	803.414	1176.27	820.296	933.326	22.5605	734.185	765.363	648.067	715.872	8.48676	9.19343	22.7882
60S ribosomal protein L10	P27635	25 kDa		367.093	367.093	367.093	367.093	0	608.874	421.679	467.882	499.478	19.5235	372.217	233.941	263.197	289.785	25.1467	608.874	344.892	364.557	439.441	33.4658	19.534	22.7337
Protein NDRG1	Q92597	43 kDa		916.506	916.506	916.506	916.506	0	942.272	873.098	885.286	900.219	4.10185	1552.09	1260.69	1260.69	1357.83	12.3905	948.826	831.746	855.13	878.568	7.05226	5.88614	22.7205
Complement C1q subcomponent subunit B	P02746	27 kDa		885.286	885.286	885.286	885.286	0	617.374	648.067	634.73	633.39	2.42989	867.067	831.746	1002.93	900.58	10.0354	661.685	552.565	501.463	571.904	14.3106	6.69397	22.6776
Nidogen-1	P14543	136 kDa		572.051	572.051	572.051	572.051	0	617.374	648.067	580.037	615.159	5.53831	398.932	298.172	349.706	348.937	14.4395	600.491	512	501.463	537.985	10.1096	7.52184	22.6391
Cathepsin G	P08311	29 kDa	TRUE	1024	1024	1024	1024	0	855.13	797.865	792.353	815.116	4.26474	508.463	613.109	613.109	578.227	10.4487	781.445	831.746	792.353	801.848	3.29999	4.50336	22.6288
Protein KIAA1045	Q9UPV7	45 kDa		1176.27	1176.27	1176.27	1176.27	0	652.575	648.067	685.019	661.887	3.0457	792.353	1002.93	1024	939.76	13.6303	962.071	995.999	1024	994.023	3.1198	4.94895	22.5833
Myotubularin-related protein 1	Q13613	75 kDa		442.643	442.643	442.643	442.643	0	280.139	333.144	315.173	309.485	8.70996	254.232	282.088	249	261.773	6.79462	359.538	362.039	333.144	351.573	4.55371	5.01457	22.5091
60S ribosomal protein L6	Q02878	33 kDa		989.119	989.119	989.119	989.119	1.40769e-14	1097.5	1351.18	982.286	1143.65	16.5021	689.784	491.143	873.098	684.675	27.9006	803.414	891.444	699.413	798.09	12.0445	14.1118	22.4924
40S ribosomal protein S15a	P62244	15 kDa		333.144	333.144	333.144	333.144	0	372.217	451.944	369.646	397.936	11.7582	282.088	298.172	324.034	301.431	7.02054	484.382	526.394	477.713	496.163	5.31934	6.02453	22.4917
Diphosphoinositol polyphosphate phosphohydrolase 1	O95989	19 kDa		407.315	407.315	407.315	407.315	0	280.139	199.466	229.126	236.244	17.2723	427.565	407.315	354.588	396.489	9.50181	315.173	349.706	413.001	359.293	13.8086	10.1457	22.4307
Putative protein FAM10A5	Q8NFI4	41 kDa	TRUE	776.047	776.047	776.047	776.047	0	989.119	1097.5	929.3	1005.3	8.48085	1260.69	1351.18	1351.18	1321.01	3.95462	867.067	1097.5	897.644	954.069	13.1174	6.38821	22.3813
Rab GDP dissociation inhibitor alpha	P31150	51 kDa	TRUE	680.287	680.287	680.287	680.287	0	572.051	552.565	556.408	560.341	1.84197	955.426	955.426	922.88	944.577	1.98925	675.588	724.077	694.581	698.082	3.50009	1.83283	22.3668
Intercellular adhesion molecule 5	Q9UMF0	97 kDa	TRUE	282.088	282.088	282.088	282.088	0	312.996	315.173	354.588	327.586	7.14625	464.65	458.253	481.036	467.979	2.51094	347.291	324.034	364.557	345.294	5.88926	3.88661	22.3264
Ethanolamine-phosphate cytidylyltransferase	Q99447	44 kDa		564.175	564.175	564.175	564.175	0	369.646	300.246	352.139	340.677	10.5942	433.534	319.573	407.315	386.807	15.43	421.679	398.932	515.561	445.391	13.881	9.97628	22.2513
NADH dehydrogenase [ubiquinone] 1 alpha subcomplex subunit 4	O00483	9 kDa		2048	2048	2048	2048	0	2194.99	2194.99	2352.53	2247.51	4.04702	1448.15	1448.15	1552.09	1482.8	4.04702	2521.38	2352.53	2896.31	2590.08	10.7456	4.70991	22.169
Cluster of Dual specificity mitogen-activated protein kinase kinase 1	Q02750	43 kDa	TRUE	1448.15	1260.69	1448.15	1385.67	7.8108	837.532	765.363	867.067	823.321	6.35479	1024	929.3	1097.5	1016.93	8.29167	1024	942.272	1097.5	1021.26	7.60322	7.51512	22.1153
Thrombospondin-1	P07996	129 kDa		172.446	172.446	172.446	172.446	2.01857e-14	138.141	158.683	151.167	149.33	6.95983	128.89	111.43	78.249	106.19	24.2247	128.89	163.144	62.6829	118.239	43.1925	18.5943	22.0059
60S acidic ribosomal protein P2	P05387	12 kDa		903.888	903.888	903.888	903.888	0	1260.69	1552.09	1552.09	1454.96	11.5633	1009.9	1097.5	1260.69	1122.7	11.337	843.357	982.286	1097.5	974.38	13.06	8.99006	21.9868
LisH domain and HEAT repeat-containing protein KIAA1468	Q9P260	135 kDa		1448.15	1448.15	1448.15	1448.15	0	820.296	1097.5	786.88	901.557	18.9127	1176.27	1782.89	1448.15	1469.1	20.6828	867.067	1176.27	1351.18	1131.5	21.6649	15.3151	21.9861
60S ribosomal protein L30	P62888	13 kDa		494.559	494.559	494.559	494.559	1.40769e-14	504.951	576.03	617.374	566.118	10.0443	319.573	461.44	188.706	323.24	42.199	430.539	512	501.463	481.334	9.20446	15.3619	21.9585
Superoxide dismutase [Cu-Zn]	P00441	16 kDa		879.171	879.171	879.171	879.171	0	1176.27	1176.27	1260.69	1204.41	4.04702	1448.15	1448.15	1663.49	1519.93	8.17967	1176.27	1097.5	1260.69	1178.15	6.92731	4.7885	21.9048
DnaJ homolog subfamily A member 3, mitochondrial	Q96EY1	52 kDa		407.315	407.315	407.315	407.315	0	357.054	398.932	388.023	381.337	5.69705	245.572	302.334	225.972	257.959	15.3744	504.951	404.501	430.539	446.664	11.671	8.18561	21.8206
Annexin A5	P08758	36 kDa	TRUE	704.277	704.277	704.277	704.277	0	504.951	477.713	494.559	492.408	2.79159	820.296	873.098	873.098	855.497	3.56349	630.346	699.413	709.176	679.645	6.32276	3.16946	21.8073
40S ribosomal protein S11	P62280	18 kDa		867.067	867.067	867.067	867.067	1.60584e-14	1024	891.444	1024	979.815	7.8108	504.951	608.874	584.071	565.965	9.58993	765.363	724.077	916.506	801.982	12.6319	7.50817	21.7358
Serine/arginine-rich splicing factor 3	P84103	19 kDa	TRUE	324.034	324.034	324.034	324.034	0	537.455	491.143	388.023	472.207	16.1993	369.646	369.646	278.204	339.165	15.5658	219.793	312.996	362.039	298.276	24.2247	13.9975	21.6821
Transcription elongation factor B polypeptide 2	Q15370	13 kDa		968.763	968.763	968.763	968.763	0	541.193	709.176	648.067	632.812	13.4359	666.287	765.363	680.287	703.979	7.61654	494.559	739.292	670.921	634.924	19.8882	10.2352	21.6608
Transthyretin	P02766	16 kDa		955.426	955.426	955.426	955.426	0	781.445	837.532	935.763	851.58	9.17267	809.002	652.575	675.588	712.388	11.8555	576.03	427.565	709.176	570.924	24.6749	11.4258	21.654
Superoxide dismutase [Mn], mitochondrial	P04179	25 kDa		861.078	861.078	861.078	861.078	0	1260.69	1351.18	1260.69	1290.85	4.04702	1448.15	1448.15	1448.15	1448.15	0	1552.09	1351.18	1351.18	1418.15	8.17967	3.05667	21.6043
Immunoglobulin-binding protein 1	P78318	39 kDa	TRUE	306.555	306.555	306.555	306.555	0	304.437	306.555	205.074	272.022	21.3175	342.509	576.03	304.437	407.659	36.0721	237.207	249	292.036	259.414	11.1251	17.1287	21.5751
G protein-regulated inducer of neurite outgrowth 1	Q7Z2K8	102 kDa		448.822	448.822	448.822	448.822	0	592.224	770.686	704.277	689.063	13.09	652.575	826.001	776.047	751.541	11.8786	568.1	675.588	491.143	578.277	16.0205	10.2473	21.5607
Syntaxin-4	Q12846	34 kDa		749.612	749.612	749.612	749.612	0	916.506	826.001	1024	922.169	10.7487	1260.69	929.3	1448.15	1212.72	21.6649	879.171	639.145	1002.93	840.414	22.0084	13.6055	21.5261
Versican core protein	P13611	373 kDa	TRUE	1176.27	1176.27	1176.27	1176.27	0	1663.49	1663.49	1782.89	1703.29	4.04702	1097.5	1097.5	1260.69	1151.89	8.17967	1097.5	1097.5	1176.27	1123.75	4.04702	4.06843	21.5051
Signal peptidase complex subunit 3	P61009	20 kDa		709.176	709.176	709.176	709.176	0	826.001	885.286	724.077	811.788	10.0443	1260.69	1176.27	948.826	1128.6	14.2926	744.434	754.826	867.067	788.776	8.62112	8.23952	21.4814
Low molecular weight phosphotyrosine protein phosphatase	P24666	18 kDa		867.067	867.067	867.067	867.067	1.60584e-14	661.685	704.277	680.287	682.083	3.13057	1097.5	1002.93	1097.5	1065.97	5.12206	1097.5	1002.93	1260.69	1120.37	11.6387	4.97283	21.4245
Laminin subunit alpha-2	P24043	344 kDa		461.44	461.44	461.44	461.44	1.50873e-14	415.873	477.713	508.463	467.35	10.0903	237.207	235.568	382.681	285.152	29.6217	362.039	359.538	421.679	381.085	9.23082	12.2357	21.4034
Phytanoyl-CoA hydroxylase-interacting protein	Q92561	38 kDa	TRUE	380.038	380.038	380.038	380.038	0	245.572	250.732	233.941	243.415	3.53334	288.015	280.139	274.374	280.843	2.43825	396.177	359.538	367.093	374.269	5.16872	2.78508	21.3319
UBX domain-containing protein 1	Q04323	33 kDa		207.937	207.937	207.937	207.937	1.67404e-14	137.187	159.786	206.5	167.825	21.063	199.466	377.413	256	277.626	32.7502	192.672	245.572	182.278	206.841	16.4099	17.5558	21.2478
Protein FAM49A	Q9H0Q0	37 kDa	TRUE	474.413	474.413	474.413	474.413	0	288.015	215.269	347.291	283.525	23.3225	349.706	265.028	461.44	358.725	27.4629	347.291	364.557	526.394	412.747	23.9369	18.6806	21.2068
Fibronectin	P02751	263 kDa		675.588	675.588	675.588	675.588	0	580.037	522.758	477.713	526.836	9.73426	448.822	421.679	407.315	425.938	4.94885	487.751	442.643	448.822	459.739	5.31934	5.00061	21.1925
Aspartate aminotransferase, cytoplasmic	P17174	46 kDa		739.292	739.292	739.292	739.292	0	873.098	942.272	916.506	910.625	3.83911	1176.27	1260.69	1260.69	1232.55	3.95462	948.826	1009.9	1024	994.243	4.019	2.95318	21.1682
Choline transporter-like protein 2	Q8IWA5	80 kDa		407.315	407.315	407.315	407.315	0	415.873	471.136	474.413	453.807	7.24819	613.109	657.114	675.588	648.604	4.94865	556.408	504.951	657.114	572.824	13.5117	6.42714	21.1591
Complement C1q subcomponent subunit C	P02747	26 kDa		564.175	564.175	564.175	564.175	0	424.612	464.65	415.873	435.045	5.97829	576.03	477.713	588.134	547.292	11.0655	367.093	330.842	357.054	351.663	5.32237	5.59154	21.0679
Clusterin	P10909	52 kDa		1552.09	1552.09	1552.09	1552.09	0	955.426	948.826	975.501	959.918	1.44734	1552.09	1552.09	1663.49	1589.23	4.04702	1448.15	1448.15	1552.09	1482.8	4.04702	2.38535	21.0639
Neuritin	Q9NPD7	15 kDa		975.501	975.501	975.501	975.501	1.42734e-14	1351.18	1009.9	1260.69	1207.26	14.6448	1910.85	1448.15	1448.15	1602.39	16.6713	1260.69	942.272	1351.18	1184.71	18.1292	12.3613	21.0593
Fascin	Q16658	55 kDa		1097.5	1097.5	1097.5	1097.5	0	661.685	685.019	634.73	660.478	3.81027	989.119	989.119	1009.9	996.047	1.2047	891.444	873.098	803.414	855.985	5.42566	2.61016	20.9759
Ras-related protein R-Ras2	P62070	23 kDa		300.246	300.246	300.246	300.246	0	308.687	149.086	224.411	227.395	35.1118	385.343	270.597	364.557	340.166	17.9731	398.932	282.088	461.44	380.82	23.9057	19.2476	20.9463
Apolipoprotein A-II	P02652	11 kDa		2352.53	2352.53	2352.53	2352.53	0	2521.38	2352.53	2521.38	2465.1	3.95462	1448.15	1552.09	1448.15	1482.8	4.04702	2194.99	2048	2048	2097	4.04702	3.01216	20.9085
Cluster of Heterogeneous nuclear ribonucleoprotein R	O43390	71 kDa	TRUE	445.722	436.549	421.679	434.65	2.79159	380.038	537.455	494.559	470.684	17.2895	247.28	312.996	342.509	300.928	16.1993	282.088	377.413	344.892	334.797	14.4737	12.6885	20.8701
60S ribosomal protein L31	P62899	14 kDa		448.822	448.822	448.822	448.822	0	724.077	792.353	739.292	751.907	4.76703	661.685	639.145	580.037	626.955	6.72566	604.668	617.374	515.561	579.201	9.57847	5.26779	20.8187
Calreticulin	P27797	48 kDa		630.346	630.346	630.346	630.346	0	497.999	451.944	349.706	433.217	17.52	770.686	754.826	670.921	732.145	7.3224	694.581	588.134	689.784	657.5	9.14382	8.49656	20.7954
Nucleolin	P19338	77 kDa	TRUE	744.434	744.434	744.434	744.434	0	596.344	592.224	580.037	589.535	1.43837	548.748	448.822	481.036	492.869	10.3482	533.742	427.565	501.463	487.59	11.1633	5.73747	20.7522
Nidogen-2	Q14112	151 kDa	TRUE	263.197	263.197	263.197	263.197	0	304.437	280.139	300.246	294.941	4.40381	178.527	150.123	209.383	179.344	16.526	242.191	215.269	216.767	224.742	6.73184	6.91542	20.7397
Mitochondrial import inner membrane translocase subunit TIM50	Q3ZCQ8	40 kDa	TRUE	240.518	240.518	240.518	240.518	0	263.197	210.839	212.306	228.781	13.0319	276.282	235.568	107.635	206.495	42.6172	278.204	302.334	393.44	324.659	18.7197	18.5922	20.6554
Kininogen-1	P01042	72 kDa		1097.5	1097.5	1097.5	1097.5	0	803.414	749.612	820.296	791.107	4.66611	685.019	680.287	670.921	678.742	1.05704	867.067	861.078	861.078	863.074	0.40065	1.53095	20.6394
Guanylate kinase	Q16774	22 kDa		172.446	172.446	172.446	172.446	2.01857e-14	121.095	76.6386	118.603	105.446	23.6888	165.421	115.36	141.044	140.608	17.8036	139.102	216.767	137.187	164.352	27.6253	17.2794	20.6249
28S ribosomal protein S36, mitochondrial	P82909	11 kDa		385.343	385.343	385.343	385.343	0	515.561	556.408	588.134	553.368	6.57458	424.612	519.147	393.44	445.733	14.6862	491.143	568.1	781.445	613.563	24.5119	11.4432	20.623
Peptidyl-prolyl cis-trans isomerase NIMA-interacting 1	Q13526	18 kDa		1176.27	1176.27	1176.27	1176.27	0	734.185	792.353	675.588	734.042	7.9536	837.532	861.078	803.414	834.008	3.47634	929.3	975.501	948.826	951.209	2.43825	3.46705	20.5902
14-3-3 protein eta	Q04917	28 kDa	TRUE	1448.15	1448.15	1448.15	1448.15	0	916.506	910.175	885.286	903.989	1.82563	1097.5	989.119	1097.5	1061.37	5.89536	1097.5	1024	1097.5	1073	3.95462	2.9189	20.5886
Synaptopodin	Q8N3V7	99 kDa	TRUE	372.217	372.217	372.217	372.217	0	504.951	461.44	487.751	484.714	4.52098	617.374	592.224	634.73	614.776	3.47634	474.413	487.751	439.586	467.25	5.32237	3.32992	20.5872
Plakophilin-4	Q99569	132 kDa	TRUE	588.134	588.134	588.134	588.134	0	522.758	584.071	537.455	548.095	5.84046	948.826	814.629	734.185	832.547	13.0247	572.051	580.037	592.224	581.437	1.74728	5.1531	20.574
Guanine nucleotide-binding protein G(I)/G(S)/G(O) subunit gamma-3	P63215	8 kDa		537.455	537.455	537.455	537.455	0	709.176	617.374	704.277	676.942	7.62933	935.763	837.532	820.296	864.53	7.20493	897.644	724.077	849.223	823.648	10.8742	6.42712	20.5455
Noelin-3	Q96PB7	55 kDa		415.873	415.873	415.873	415.873	1.67404e-14	396.177	352.139	526.394	424.903	21.3248	604.668	754.826	541.193	633.562	17.3161	481.036	541.193	548.748	523.659	7.08584	11.4317	20.3885
14-3-3 protein beta/alpha	P31946	28 kDa	TRUE	1351.18	1351.18	1351.18	1351.18	0	855.13	873.098	891.444	873.224	2.07933	1176.27	1024	1097.5	1099.25	6.92731	962.071	879.171	922.88	921.374	4.50096	3.3769	20.3861
Alanine--tRNA ligase, cytoplasmic	P49588	107 kDa		1260.69	1260.69	1260.69	1260.69	0	776.047	781.445	873.098	810.197	6.73184	843.357	849.223	975.501	889.361	8.39454	879.171	910.175	1024	937.782	8.13187	5.81456	20.3081
Cluster of Glia maturation factor beta	P60983	17 kDa	TRUE	588.134	588.134	588.134	588.134	0	613.109	675.588	776.047	688.248	11.9439	885.286	982.286	935.763	934.445	5.1917	714.109	592.224	770.686	692.34	13.1728	7.5771	20.283
Secernin-1	Q12765	46 kDa		1351.18	1351.18	1351.18	1351.18	0	754.826	861.078	867.067	827.657	7.62933	1024	1097.5	1097.5	1073	3.95462	942.272	1097.5	1024	1021.26	7.60322	4.79679	20.2337
Cluster of Myosin regulatory light chain 12B	O14950	20 kDa	TRUE	424.612	474.413	474.413	457.813	6.2805	484.382	519.147	451.944	485.158	6.92731	685.019	760.076	652.575	699.223	7.88592	643.591	621.668	608.874	624.711	2.81047	5.97605	20.2301
N-acylneuraminate cytidylyltransferase	Q8NFW8	48 kDa		1351.18	1351.18	1351.18	1351.18	0	1097.5	1097.5	1448.15	1214.38	16.6713	982.286	1097.5	474.413	851.399	38.9385	929.3	962.071	1097.5	996.289	8.94985	16.1399	20.178
PITH domain-containing protein 1	Q9GZP4	24 kDa	TRUE	477.713	477.713	477.713	477.713	0	436.549	242.191	451.944	376.895	31.0194	709.176	608.874	522.758	613.603	15.2051	519.147	396.177	497.999	471.108	13.9561	15.0451	20.0935
Prolyl endopeptidase	P48147	81 kDa	TRUE	942.272	942.272	942.272	942.272	0	541.193	552.565	630.346	574.701	8.44333	744.434	734.185	873.098	783.906	9.87526	776.047	786.88	1024	862.309	16.2509	8.64238	19.968
Pigment epithelium-derived factor	P36955	46 kDa		630.346	630.346	630.346	630.346	0	388.023	448.822	515.561	450.802	14.1508	385.343	354.588	458.253	399.395	13.3306	564.175	385.343	600.491	516.67	22.2914	12.4432	19.9637
Alpha-internexin	Q16352	55 kDa	TRUE	1910.85	1910.85	1910.85	1910.85	0	2048	1910.85	1910.85	1956.57	4.04702	2702.35	2702.35	2702.35	2702.35	0	1782.89	1782.89	1782.89	1782.89	0	1.01175	19.922
Neurobeachin	Q8NFP9	328 kDa	TRUE	337.794	337.794	337.794	337.794	0	250.732	224.411	188.706	221.283	14.0683	270.597	290.018	310.834	290.483	6.92731	413.001	410.148	243.875	355.675	27.2247	12.0551	19.9206
Tubulin polymerization-promoting protein	O94811	24 kDa		2194.99	2194.99	2194.99	2194.99	0	1552.09	1552.09	1552.09	1552.09	0	1351.18	1552.09	1448.15	1450.47	6.92731	1552.09	1552.09	1663.49	1589.23	4.04702	2.74358	19.8818
3'(2'),5'-bisphosphate nucleotidase 1	O95861	33 kDa		227.544	227.544	227.544	227.544	0	155.417	209.383	130.69	165.163	24.3649	256	294.067	266.871	272.313	7.20058	202.251	242.191	218.275	220.905	9.09876	10.1661	19.84
Cluster of Clavesin-2	Q5SYC1	38 kDa	TRUE	229.126	229.126	229.126	229.126	0	160.898	219.793	213.783	198.158	16.3545	171.255	282.088	230.72	228.021	24.3249	257.781	364.557	306.555	309.631	17.264	14.4858	19.8153
A-kinase anchor protein 5	P24588	47 kDa		885.286	885.286	885.286	885.286	0	1448.15	1351.18	1351.18	1383.5	4.04702	1448.15	1097.5	1176.27	1240.64	14.8294	1552.09	1448.15	1260.69	1420.31	10.3979	7.31856	19.8033
Collagen alpha-2(IV) chain	P08572	168 kDa	TRUE	797.865	797.865	797.865	797.865	0	744.434	630.346	786.88	720.553	11.2349	584.071	424.612	455.087	487.923	17.3489	776.047	666.287	749.612	730.649	7.84022	9.10599	19.7744
Profilin-1	P07737	15 kDa	TRUE	604.668	604.668	604.668	604.668	0	382.681	382.681	398.932	388.098	2.41754	639.145	621.668	580.037	613.617	4.94865	588.134	604.668	596.344	596.382	1.38626	2.18811	19.7249
Cluster of Cyclin-dependent kinase 5	Q00535	33 kDa	TRUE	564.175	541.193	530.056	545.141	3.19168	347.291	390.722	352.139	363.384	6.54942	385.343	357.054	388.023	376.807	4.55371	421.679	445.722	580.037	482.479	17.6875	7.99557	19.6855
Barrier-to-autointegration factor	O75531	10 kDa		471.136	471.136	471.136	471.136	0	519.147	508.463	471.136	499.582	5.04574	792.353	734.185	617.374	714.637	12.4696	749.612	634.73	504.951	629.764	19.4368	9.23804	19.6784
Phytanoyl-CoA hydroxylase-interacting protein-like	Q96FC7	42 kDa	TRUE	995.999	995.999	995.999	995.999	1.39797e-14	604.668	648.067	714.109	655.615	8.40574	714.109	670.921	694.581	693.204	3.1198	694.581	719.076	867.067	760.241	12.2752	5.95018	19.6772
Golgi-associated plant pathogenesis-related protein 1	Q9H4G4	17 kDa		396.177	396.177	396.177	396.177	0	359.538	415.873	433.534	402.982	9.58993	576.03	512	694.581	594.204	15.5902	552.565	533.742	344.892	477.066	24.0748	12.3137	19.6758
Proteasome subunit alpha type-4	P25789	29 kDa	TRUE	648.067	648.067	648.067	648.067	0	843.357	724.077	792.353	786.596	7.60848	1097.5	867.067	885.286	949.95	13.4852	648.067	670.921	576.03	631.673	7.84022	7.23349	19.6167
Destrin	P60981	19 kDa	TRUE	1782.89	1782.89	1782.89	1782.89	0	1097.5	1097.5	1176.27	1123.75	4.04702	1260.69	1260.69	1552.09	1357.83	12.3905	1448.15	1260.69	1351.18	1353.34	6.92731	5.8412	19.577
Neuronal pentraxin-1	Q15818	47 kDa	TRUE	94.3532	94.3532	94.3532	94.3532	1.84463e-14	99.7331	134.364	102.537	112.211	17.1425	85.6274	105.42	123.64	104.896	18.1244	146.018	147.033	145.009	146.02	0.693143	8.98999	19.5305
Cluster of Aldose reductase	P15121	36 kDa	TRUE	1552.09	1552.09	1552.09	1552.09	0	1097.5	929.3	968.763	998.52	8.80883	1351.18	1448.15	1552.09	1450.47	6.92731	1260.69	1097.5	1176.27	1178.15	6.92731	5.66586	19.5292
Hemoglobin subunit alpha	P69905	15 kDa	TRUE	2896.31	2896.31	2896.31	2896.31	0	2702.35	2896.31	2702.35	2767	4.04702	4096	4096	4096	4096	0	3821.7	3821.7	3821.7	3821.7	0	1.01175	19.5113
Growth factor receptor-bound protein 2	P62993	25 kDa		855.13	855.13	855.13	855.13	0	548.748	625.992	744.434	639.725	15.4071	929.3	1024	1024	992.433	5.50922	604.668	694.581	849.223	716.158	17.2723	9.54716	19.4492
Far upstream element-binding protein 1	Q96AE4	68 kDa	TRUE	282.088	282.088	282.088	282.088	0	304.437	461.44	347.291	371.056	21.8713	302.334	415.873	263.197	327.135	24.2414	205.074	298.172	198.088	233.778	23.9013	17.5035	19.4381
Cluster of Heterogeneous nuclear ribonucleoproteins C1/C2	P07910	34 kDa	TRUE	304.437	304.437	304.437	304.437	0	487.751	390.722	413.001	430.491	11.806	357.054	286.026	288.015	310.365	13.0319	328.557	249	294.067	290.541	13.7315	9.64236	19.4303
Ubiquitin carboxyl-terminal hydrolase 5	P45974	96 kDa	TRUE	699.413	699.413	699.413	699.413	0	430.539	458.253	413.001	433.931	5.25798	617.374	533.742	512	554.372	10.0354	584.071	537.455	552.565	558.03	4.26209	4.88887	19.3363
Methionine--tRNA ligase, cytoplasmic	P56192	101 kDa		382.681	382.681	382.681	382.681	0	312.996	324.034	276.282	304.437	8.21176	232.325	198.088	298.172	242.862	20.9448	304.437	401.707	372.217	359.454	13.8753	10.758	19.3362
Cluster of Histone H2A type 1-C	Q93077	14 kDa	TRUE	1552.09	2194.99	1448.15	1731.75	23.3599	1552.09	2048	1782.89	1794.33	13.8298	935.763	1351.18	1097.5	1128.15	18.561	1260.69	1910.85	1552.09	1574.55	20.6828	19.1084	19.3041
Peptidyl-prolyl cis-trans isomerase B	P23284	24 kDa	TRUE	1097.5	1097.5	1097.5	1097.5	0	1009.9	1097.5	989.119	1032.17	5.57256	709.176	786.88	657.114	717.723	9.09876	770.686	873.098	831.746	825.177	6.24363	5.22874	19.2774
[3-methyl-2-oxobutanoate dehydrogenase [lipoamide]] kinase, mitochondrial	O14874	46 kDa		106.891	106.891	106.891	106.891	0	126.238	165.421	139.102	143.587	13.91	237.207	103.968	132.514	157.896	44.4292	118.603	77.7085	135.298	110.537	26.8058	21.2862	19.2729
Perilipin-3	O60664	47 kDa		372.217	372.217	372.217	372.217	0	312.996	491.143	369.646	391.262	23.2631	367.093	501.463	781.445	550	38.4359	304.437	471.136	413.001	396.191	21.3562	20.7638	19.2723
Huntingtin	P42858	348 kDa	TRUE	171.255	171.255	171.255	171.255	0	90.5097	129.787	128	116.099	19.1034	96.3358	125.366	128	116.567	15.0731	128	127.116	179.769	144.962	20.7967	13.7433	19.2394
Cluster of L-lactate dehydrogenase B chain	P07195	37 kDa	TRUE	873.098	891.444	929.3	897.947	3.19168	1176.27	1260.69	1176.27	1204.41	4.04702	1448.15	1448.15	1448.15	1448.15	0	1176.27	1176.27	1097.5	1150.01	3.95462	2.79833	19.2089
ADP-ribosylation factor 3	P61204	21 kDa	TRUE	1910.85	1910.85	1910.85	1910.85	0	1260.69	1097.5	1260.69	1206.29	7.8108	1448.15	1448.15	1448.15	1448.15	0	1663.49	1552.09	1663.49	1626.36	3.95462	2.94135	19.1837
Casein kinase II subunit beta	P67870	25 kDa		1097.5	1097.5	1097.5	1097.5	0	803.414	891.444	781.445	825.434	7.05226	849.223	975.501	776.047	866.924	11.6387	734.185	685.019	670.921	696.708	4.76703	5.86449	19.171
Bifunctional purine biosynthesis protein PURH	P31939	65 kDa	TRUE	254.232	254.232	254.232	254.232	0	174.853	159.786	164.279	166.306	4.65127	238.856	229.126	288.015	251.999	12.5269	254.232	235.568	290.018	259.939	10.6449	6.95575	19.1607
Tubulin-folding cofactor B	Q99426	27 kDa		903.888	903.888	903.888	903.888	0	560.278	621.668	652.575	611.507	7.68262	955.426	948.826	929.3	944.517	1.43837	680.287	744.434	803.414	742.712	8.29145	4.35311	19.1448
Ubiquitin carboxyl-terminal hydrolase isozyme L5	Q9Y5K5	38 kDa		249	249	249	249	0	186.108	142.025	166.572	164.902	13.3954	153.277	209.383	172.446	178.369	15.9882	192.672	179.769	190.019	187.487	3.63436	8.25448	19.0907
GTP-binding protein Di-Ras1	O95057	22 kDa	TRUE	639.145	639.145	639.145	639.145	0	497.999	382.681	533.742	471.474	16.7446	765.363	719.076	709.176	731.205	4.10185	588.134	477.713	556.408	540.752	10.5133	7.83994	19.0682
14-3-3 protein theta	P27348	28 kDa	TRUE	935.763	935.763	935.763	935.763	0	648.067	634.73	537.455	606.751	9.9516	903.888	826.001	831.746	853.878	5.08322	744.434	661.685	704.277	703.465	5.8824	5.2293	19.0656
Leucine-rich repeat and fibronectin type-III domain-containing protein 2	Q9ULH4	85 kDa		182.278	182.278	182.278	182.278	0	97.0059	139.102	109.137	115.082	18.8288	146.018	117.784	156.498	140.1	14.2926	171.255	127.116	140.07	146.147	15.5243	12.1614	19.0059
Proteasome subunit alpha type-5	P28066	26 kDa		442.643	442.643	442.643	442.643	0	515.561	508.463	560.278	528.101	5.31934	572.051	652.575	734.185	652.937	12.4158	451.944	430.539	461.44	447.974	3.53334	5.31713	18.9484
60S ribosomal protein L29	P47914	18 kDa		541.193	541.193	541.193	541.193	0	843.357	704.277	680.287	742.641	11.8555	625.992	474.413	522.758	541.054	14.3106	442.643	477.713	576.03	498.795	13.8629	10.0073	18.8742
Splicing factor, proline- and glutamine-rich	P23246	76 kDa	TRUE	564.175	564.175	564.175	564.175	0	770.686	814.629	739.292	774.869	4.88374	530.056	515.561	580.037	541.884	6.24231	572.051	501.463	541.193	538.236	6.57458	4.42516	18.8434
Small VCP/p97-interacting protein	Q8NHG7	8 kDa		744.434	744.434	744.434	744.434	0	1260.69	1176.27	1097.5	1178.15	6.92731	1176.27	1097.5	1002.93	1092.23	7.94615	1260.69	1097.5	955.426	1104.54	13.8298	7.1758	18.8393
RIMS-binding protein 3A	Q9UFD9	181 kDa	TRUE	471.136	471.136	471.136	471.136	0	484.382	512	436.549	477.644	7.99217	604.668	596.344	596.344	599.118	0.802218	377.413	337.794	418.766	377.991	10.7116	4.87651	18.8346
Rap1 GTPase-GDP dissociation stimulator 1	P52306	66 kDa		786.88	786.88	786.88	786.88	0	556.408	467.882	491.143	505.144	9.08533	675.588	675.588	685.019	678.732	0.802218	600.491	572.051	604.668	592.404	2.99612	3.22092	18.7967
[truncated: 1,535 more rows]

## Sheet: C
Supplemental Table 1C. Protein quantification information, the technical variation and inter-individual variation for temporal lobe. The normalized iTRAQ intensity for every sample were shown.
[truncated: 1,840 more rows]

## Sheet: CV of frontal cortex
Accession	Rank	Technical CV of frontal cortex
P35232	1	0.47238
[truncated: 1,837 more rows]

## Sheet: Individual CV of frontal cortex
Accession Number	Frontal_Inter-individual Variation	Rank	Frontal_Inter-individual Variation
[truncated: 1,838 more rows]

[truncated: 2 more sheets: CV of temporal cortex, Individual CV of tempora cortex]
