# Supplementary material for: Proteomic analysis of human frontal and temporal cortex using iTRAQ-based 2D LC-MS/MS
Source: Chin Neurosurg J. 2021 May 5;7:27. doi: 10.1186/s41016-021-00241-5 (PMC8101246; doi:10.1186/s41016-021-00241-5)
Supplement: Supplementary file 2 — Additional file 2: Supplemental Table 2. Protein identification and quantification data in both frontal and temporal lobe. A. Protein identification and quantification data in both frontal and temporal lobe. B. Quantified proteins with calculation of p-value and fold change. C. Unchanged proteins. D. Differentially expressed proteins. E. up-regulated and down-regulated proteins. [file 41016_2021_241_MOESM2_ESM.xlsx]

## Sheet: A.both identified proteins
Supplemental Table 2A. Protein identification and quantification data in both frontal and temporal lobe. 1709 proteins were both quantificated in the two tissues. The normalized intensity for every sample were shown.
Protein Name	Accession Number	Gene name	countif	Accession Number	Molecular Weight	Protein Grouping Ambiguity	Frontal 1-1	Frontal 1-2	Frontal 1-3	Average Frontal 1	CV-Frontal 1	Frontal 2-1	Frontal 2-2	Frontal 2-3	Average_Frontal 2	CV-Frontal 2	Frontal 3-1	Frontal 3-2	Frontal 3-3	Average_Frontal 3	CV-Frontal 3	Frontal 4-1	Frontal 4-2	Frontal 4-3	Average_Frontal 4	CV_Frontal 4	Frontal_Technical Variation	Frontal_Inter-individual Variation		Temporal 1-1	Temporal 1-2	Temporal 1-3	Average Temporal 1	CV-Temporal 1	Temporal 2-1	Temporal 2-2	Temporal 2-3	Average_Temporal 2	CV-Temporal 2	Temporal 3-1	Temporal 3-2	Temporal 3-3	Average_Temporal 3	CV-Temporal 3	Temporal 4-1	Temporal 4-2	Temporal 4-3	Average_Temporal 4	CV_Temporal 4
Ubiquitin-like modifier-activating enzyme 6	A0AVT1	UBA6	1	A0AVT1	118 kDa		666.287	666.287	666.287	666.287	0	552.565	613.109	335.461	500.378	29.1771	689.784	652.575	467.882	603.413	19.6945	568.1	744.434	471.136	594.557	23.3042	18.0439	11.5752		621.668	484.382	421.679	509.243	20.086	519.147	680.287	424.612	541.349	23.8803	613.109	689.784	418.766	573.886	24.3431	617.374	639.145	467.882	574.8	16.2199
Extended synaptotagmin-2	A0FGR8	ESYT2	1	A0FGR8	102 kDa		319.573	319.573	319.573	319.573	0	326.288	308.687	324.034	319.669	2.99612	337.794	278.204	302.334	306.111	9.79186	354.588	310.834	308.687	324.703	7.97761	5.1914	2.51036		359.538	430.539	418.766	402.948	9.4434	315.173	424.612	372.217	370.667	14.7668	317.365	335.461	354.588	335.805	5.54305	333.144	321.795	330.842	328.594	1.82563
Shootin-1	A0MZ66	SHTN1	1	A0MZ66	72 kDa		613.109	613.109	613.109	613.109	0	458.253	474.413	442.643	458.436	3.46522	592.224	572.051	560.278	574.851	2.81047	548.748	552.565	537.455	546.256	1.43837	1.92851	12.0018		515.561	481.036	544.958	513.851	6.22655	491.143	421.679	501.463	471.428	9.20446	494.559	413.001	455.087	454.216	8.97952	776.047	754.826	879.171	803.348	8.27991
Carnosine synthase 1	A5YM72	CARNS1	1	A5YM72	88 kDa	TRUE	704.277	704.277	704.277	704.277	0	617.374	564.175	639.145	606.898	6.35479	526.394	572.051	699.413	599.286	14.9623	369.646	380.038	342.509	364.064	5.32237	6.65986	25.4141		643.591	675.588	714.109	677.763	5.20967	390.722	439.586	430.539	420.282	6.18541	439.586	415.873	415.873	423.777	3.23054	792.353	916.506	1016.93	908.595	12.3813
Cluster of Kinesin-like protein KIF2A	O00139	KIF2A	1	O00139	80 kDa	TRUE	245.572	245.572	245.572	245.572	1.41748e-14	218.275	232.325	230.72	227.107	3.38638	200.854	243.875	188.706	211.145	13.7292	206.5	221.322	235.568	221.13	6.57298	5.92215	6.39738		280.139	254.232	237.207	257.192	8.40574	249	235.568	221.322	235.296	5.8824	206.5	196.72	216.767	206.662	4.8506	209.383	209.383	194.012	204.259	4.34476
Cytosolic acyl coenzyme A thioester hydrolase	O00154	ACOT7	1	O00154	42 kDa		709.176	709.176	709.176	709.176	0	548.748	541.193	530.056	539.999	1.74134	670.921	580.037	621.668	624.209	7.28854	588.134	657.114	648.067	631.105	5.9401	3.74249	11.0436		580.037	617.374	576.03	591.147	3.85714	724.077	694.581	617.374	678.677	8.11888	592.224	685.019	639.145	638.796	7.26339	621.668	576.03	613.109	603.602	4.019
AH receptor-interacting protein	O00170	AIP	1	O00170	38 kDa		191.341	191.341	191.341	191.341	0	129.787	131.599	182.278	147.888	20.1482	200.854	216.767	192.672	203.431	6.02298	164.279	179.769	188.706	177.585	6.95983	8.28276	13.2771		163.144	147.033	139.102	149.76	8.18012	195.361	162.017	171.255	176.211	9.77	145.009	148.056	150.123	147.729	1.74134	178.527	227.544	218.275	208.115	12.5122
Syntaxin-binding protein 3	O00186	STXBP3	1	O00186	68 kDa		445.722	445.722	445.722	445.722	0	424.612	471.136	337.794	411.181	16.4595	436.549	393.44	326.288	385.426	14.4168	385.343	407.315	354.588	382.415	6.92571	9.45049	7.22549		487.751	442.643	401.707	444.034	9.69266	442.643	388.023	380.038	403.568	8.44333	410.148	413.001	364.557	395.902	6.86608	580.037	451.944	515.561	515.847	12.4158
NADH dehydrogenase [ubiquinone] iron-sulfur protein 8, mitochondrial	O00217	NDUFS8	1	O00217	24 kDa		714.109	714.109	714.109	714.109	0	786.88	786.88	680.287	751.349	8.1908	709.176	634.73	643.591	662.499	6.13819	861.078	760.076	719.076	780.077	9.36873	5.92443	6.98512		776.047	770.686	694.581	747.105	6.09895	770.686	797.865	719.076	762.542	5.24833	849.223	861.078	814.629	841.644	2.8675	910.175	770.686	770.686	817.183	9.85505
26S proteasome non-ATPase regulatory subunit 11	O00231	PSMD11	1	O00231	47 kDa		202.251	202.251	202.251	202.251	0	137.187	196.72	205.074	179.66	20.6052	209.383	250.732	138.141	199.419	28.5594	143.013	183.546	158.683	161.747	12.6369	15.4504	10.1772		192.672	181.019	126.238	166.643	21.2872	121.938	147.033	136.239	135.07	9.32009	157.586	168.897	145.009	157.164	7.60322	158.683	191.341	138.141	162.722	16.4875
Membrane-associated progesterone receptor component 1	O00264	PGRMC1	1	O00264	22 kDa	TRUE	1024	1024	1024	1024	0	820.296	1024	989.119	944.471	11.535	1260.69	1448.15	1176.27	1295.04	10.7456	1351.18	1351.18	1448.15	1383.5	4.04702	6.5819	18.1324		1024	989.119	1097.5	1036.87	5.3356	1097.5	1176.27	1097.5	1123.75	4.04702	867.067	1176.27	1024	1022.44	15.1212	1260.69	1351.18	1552.09	1387.99	10.7456
Huntingtin-interacting protein 1	O00291	HIP1	1	O00291	116 kDa	TRUE	661.685	661.685	661.685	661.685	0	390.722	689.784	765.363	615.29	32.1992	820.296	576.03	487.751	628.025	27.4291	537.455	544.958	471.136	517.85	7.84563	16.8685	10.196		572.051	481.036	719.076	590.721	20.3333	491.143	418.766	494.559	468.156	9.14382	296.112	326.288	724.077	448.826	53.2171	879.171	897.644	989.119	921.978	6.38569
Eukaryotic translation initiation factor 3 subunit F	O00303	EIF3F	1	O00303	38 kDa		302.334	302.334	302.334	302.334	0	191.341	340.144	192.672	241.385	0.354329	245.572	306.555	202.251	251.459	20.8386	232.325	242.191	184.823	219.78	13.9561	8.78726	13.7891		257.781	276.282	203.657	245.907	15.3475	131.599	200.854	170.072	167.508	20.7146	240.518	272.479	210.839	241.279	12.7764	238.856	390.722	242.191	290.59	29.8473
Pyruvate dehydrogenase protein X component, mitochondrial	O00330	PDHX	1	O00330	54 kDa	TRUE	1009.9	1009.9	1009.9	1009.9	0	1097.5	1176.27	1097.5	1123.75	0.0404702	929.3	1097.5	922.88	983.225	10.0703	1097.5	1176.27	1176.27	1150.01	3.95462	3.51634	7.72845		1097.5	1097.5	1009.9	1068.3	4.73391	1024	1176.27	1176.27	1125.51	7.8108	1260.69	1448.15	1260.69	1323.18	8.17967	1260.69	1351.18	1176.27	1262.71	6.92731
Dynactin subunit 6	O00399	DCTN6	1	O00399	21 kDa		704.277	704.277	704.277	704.277	0	709.176	552.565	648.067	636.603	0.12399	680.287	704.277	770.686	718.417	6.51835	719.076	504.951	699.413	641.147	18.4603	6.27566	6.26254		786.88	584.071	625.992	665.648	16.0839	873.098	494.559	604.668	657.442	29.6162	809.002	617.374	704.277	710.218	13.5103	910.175	709.176	879.171	832.841	12.9932
Neural Wiskott-Aldrich syndrome protein	O00401	WASL	1	O00401	55 kDa		254.232	254.232	254.232	254.232	0	298.172	183.546	282.088	254.602	0.24375	219.793	184.823	284.05	229.555	21.9244	319.573	261.379	328.557	303.17	12.0294	8.54938	11.8417		263.197	352.139	302.334	305.89	14.573	245.572	215.269	282.088	247.643	13.5103	252.476	274.374	284.05	270.3	5.98469	340.144	222.861	321.795	294.933	21.3903
cGMP-dependent 3',5'-cyclic phosphodiesterase	O00408	PDE2A	1	O00408	106 kDa		689.784	689.784	689.784	689.784	2.01857e-14	634.73	680.287	592.224	635.747	0.0692731	786.88	831.746	765.363	794.663	4.26209	617.374	843.357	724.077	728.269	15.5231	4.96362	9.38721		760.076	652.575	699.413	704.021	7.6558	1009.9	1097.5	975.501	1027.63	6.1209	734.185	879.171	685.019	766.125	13.1754	714.109	608.874	625.992	649.658	8.69199
Importin-5	O00410	IPO5	1	O00410	124 kDa	TRUE	433.534	433.534	433.534	433.534	1.60584e-14	362.039	324.034	385.343	357.139	0.0866529	568.1	461.44	445.722	491.754	13.5399	436.549	347.291	410.148	397.996	11.521	6.28688	13.5823		344.892	359.538	362.039	355.489	2.6056	401.707	352.139	344.892	366.246	8.44333	390.722	390.722	388.023	389.823	0.399725	385.343	377.413	364.557	375.771	2.79159
Dynamin-1-like protein	O00429	DNM1L	1	O00429	82 kDa	TRUE	903.888	903.888	903.888	903.888	0	729.114	719.076	754.826	734.338	0.0251094	962.071	891.444	837.532	897.016	6.9627	891.444	855.13	843.357	863.31	2.90339	2.4728	9.28456		792.353	724.077	820.296	778.909	6.35479	855.13	820.296	814.629	830.018	2.64225	879.171	831.746	843.357	851.425	2.90339	724.077	719.076	776.047	739.733	4.26474
Agrin	O00468	AGRN	1	O00468	215 kDa	TRUE	290.018	290.018	290.018	290.018	0	302.334	330.842	300.246	311.141	0.0549398	213.783	232.325	190.019	212.042	10.0011	321.795	280.139	263.197	288.377	10.4569	5.12823	15.7913		247.28	247.28	233.941	242.833	3.17139	212.306	216.767	195.361	208.145	5.42566	230.72	235.568	216.767	227.685	4.28714	183.546	178.527	186.108	182.727	2.11048
Exocyst complex component 5	O00471	EXOC5	1	O00471	82 kDa		576.03	576.03	576.03	576.03	0	501.463	388.023	415.873	435.12	0.135867	515.561	374.806	666.287	518.885	28.0927	474.413	464.65	330.842	423.302	18.9512	11.795	14.8068		588.134	487.751	461.44	512.441	13.047	522.758	367.093	537.455	475.769	19.8421	501.463	556.408	533.742	530.538	5.20459	413.001	266.871	484.382	388.084	28.5698
NADH dehydrogenase [ubiquinone] 1 alpha subcomplex subunit 4	O00483	NDUFA4	1	O00483	9 kDa		2048	2048	2048	2048	0	2194.99	2194.99	2352.53	2247.51	0.0404702	1448.15	1448.15	1552.09	1482.8	4.04702	2521.38	2352.53	2896.31	2590.08	10.7456	3.70828	22.169		1910.85	1782.89	2048	1913.91	6.92731	2352.53	2352.53	2521.38	2408.82	4.04702	3821.7	3565.78	4096	3827.83	6.92731	2194.99	2194.99	2521.38	2303.79	8.17967
26S proteasome non-ATPase regulatory subunit 14	O00487	PSMD14	1	O00487	35 kDa		404.501	404.501	404.501	404.501	0	364.557	398.932	270.597	344.695	0.19273	342.509	458.253	292.036	364.266	23.3944	390.722	396.177	308.687	365.195	13.4212	9.25208	6.78301		335.461	388.023	272.479	331.988	17.4255	390.722	461.44	284.05	378.737	23.5785	340.144	418.766	268.727	342.546	21.9089	369.646	326.288	288.015	327.983	12.4524
Cluster of Myc box-dependent-interacting protein 1	O00499	BIN1	0	O00499	65 kDa	TRUE	1097.5	1097.5	1097.5	1097.5	0	982.286	995.999	982.286	986.857	0.00802218	1097.5	1097.5	1024	1073	3.95462	1002.93	995.999	1024	1007.64	1.44734	1.3525	5.03924		1176.27	1176.27	1097.5	1150.01	3.95462	1002.93	995.999	982.286	993.737	1.05704	1016.93	1024	989.119	1010.02	1.82563	1260.69	1351.18	1351.18	1321.01	3.95462
Neural cell adhesion molecule L1-like protein	O00533	CHL1	1	O00533	135 kDa	TRUE	242.191	242.191	242.191	242.191	0	242.191	337.794	340.144	306.709	0.182215	317.365	347.291	266.871	310.509	13.09	229.126	317.365	247.28	264.59	17.6109	7.7208	11.8158		288.015	349.706	333.144	323.622	9.86612	216.767	324.034	364.557	301.786	25.3046	238.856	326.288	333.144	299.429	17.5565	256	377.413	369.646	334.353	20.3278
Membrane-associated phosphatidylinositol transfer protein 1	O00562	PITPNM1	1	O00562	135 kDa	TRUE	118.603	118.603	118.603	118.603	0	106.153	91.1392	126.238	107.843	0.163295	158.683	128.89	137.187	141.587	10.8596	130.69	132.514	213.783	158.995	29.8473	10.2176	17.4367		135.298	85.0359	158.683	126.339	29.7865	136.239	104.691	98.36	113.097	17.9407	149.086	101.829	156.498	135.804	21.8374	126.238	71.5064	152.219	116.654	35.3186
Pyridoxal kinase	O00764	PDXK	1	O00764	35 kDa		1552.09	1552.09	1552.09	1552.09	0	786.88	873.098	867.067	842.348	0.0571397	873.098	1176.27	1351.18	1133.51	21.3398	1176.27	1176.27	1552.09	1301.54	16.6713	9.51705	24.681		792.353	935.763	831.746	853.288	8.68313	797.865	1097.5	1097.5	997.619	17.3405	699.413	861.078	955.426	838.639	15.4385	744.434	867.067	910.175	840.559	10.2303
Disks large-associated protein 1	O14490	DLGAP1	1	O14490	109 kDa	TRUE	600.491	600.491	600.491	600.491	0	576.03	604.668	556.408	579.035	0.0419145	560.278	634.73	670.921	621.977	9.07	675.588	704.277	704.277	694.714	2.38426	2.87405	8.05423		568.1	572.051	613.109	584.42	4.26474	699.413	704.277	675.588	693.093	2.2152	786.88	809.002	719.076	771.653	6.07232	719.076	689.784	729.114	712.658	2.8675
Lipid phosphate phosphohydrolase 3	O14495	PLPP3	1	O14495	35 kDa		167.73	167.73	167.73	167.73	0	284.05	304.437	238.856	275.781	0.121702	364.557	298.172	238.856	300.528	20.9243	294.067	282.088	230.72	268.958	12.5122	8.38953	23.1408		242.191	199.466	174.853	205.503	16.5799	230.72	292.036	203.657	242.138	18.7009	347.291	352.139	219.793	306.407	24.4934	242.191	288.015	148.056	226.087	31.5611
C2 domain-containing protein 2-like	O14523	C2CD2L	1	O14523	76 kDa	TRUE	734.185	734.185	734.185	734.185	0	704.277	1024	831.746	853.341	0.188613	803.414	548.748	989.119	780.427	28.3285	809.002	765.363	910.175	828.18	8.96984	9.37175	6.60279		843.357	719.076	803.414	788.616	8.04555	724.077	831.746	1024	859.941	17.6682	837.532	770.686	929.3	845.839	9.41459	596.344	754.826	714.109	688.426	11.9553
Astrotactin-1	O14525	ASTN1	1	O14525	145 kDa		415.873	415.873	415.873	415.873	1.67404e-14	433.534	324.034	317.365	358.311	0.182049	367.093	481.036	407.315	418.481	13.8086	508.463	471.136	292.036	423.878	27.2943	10.3212	7.60421		347.291	243.875	362.039	317.735	20.2647	294.067	233.941	352.139	293.382	20.145	372.217	263.197	362.039	332.484	18.1121	257.781	200.854	278.204	245.613	16.3205
Dihydropyrimidinase-related protein 4	O14531	DPYSL4	1	O14531	62 kDa	TRUE	556.408	556.408	556.408	556.408	0	424.612	448.822	413.001	428.811	0.0426209	487.751	487.751	544.958	506.82	6.5168	552.565	501.463	515.561	523.196	5.04448	2.90098	10.7356		484.382	415.873	464.65	454.968	7.75117	560.278	533.742	613.109	569.043	7.10012	484.382	464.65	491.143	480.058	2.8675	451.944	398.932	448.822	433.233	6.86608
Cytochrome c oxidase subunit 7A-related protein, mitochondrial	O14548	COX7A2L	1	O14548	13 kDa		809.002	809.002	809.002	809.002	0	843.357	1024	855.13	907.496	0.111369	657.114	873.098	704.277	744.83	15.2463	792.353	955.426	867.067	871.615	9.36552	6.1808	8.596		739.292	897.644	760.076	799.004	10.7703	995.999	1097.5	955.426	1016.31	7.20058	1024	1351.18	1024	1133.06	16.6713	849.223	935.763	873.098	886.028	5.04448
Cytoplasmic dynein 1 intermediate chain 1	O14576	DYNC1I1	1	O14576	73 kDa	TRUE	184.823	184.823	184.823	184.823	0	186.108	171.255	196.72	184.694	0.0692571	238.856	182.278	237.207	219.447	14.6731	146.018	158.683	195.361	166.687	15.3744	7.52917	11.681		230.72	190.019	224.411	215.05	10.1864	209.383	170.072	219.793	199.749	13.128	183.546	174.853	191.341	183.247	4.50096	224.411	207.937	256	229.449	10.6449
Citron Rho-interacting kinase	O14578	CIT	1	O14578	231 kDa		326.288	326.288	326.288	326.288	0	298.172	354.588	308.687	320.482	0.0936113	349.706	372.217	310.834	344.252	9.02037	352.139	362.039	349.706	354.628	1.84197	2.73899	4.6986		252.476	265.028	282.088	266.53	5.57653	357.054	385.343	328.557	356.985	7.9536	352.139	359.538	308.687	340.121	8.07746	310.834	286.026	310.834	302.564	4.73391
Neurocan core protein	O14594	NCAN	1	O14594	143 kDa	TRUE	694.581	694.581	694.581	694.581	0	995.999	929.3	948.826	958.041	0.035793	955.426	929.3	903.888	929.538	2.77232	820.296	897.644	826.001	847.98	5.08322	1.97283	13.7865		903.888	867.067	873.098	881.351	2.24077	897.644	897.644	948.826	914.705	3.23054	837.532	770.686	826.001	811.406	4.40381	989.119	948.826	1016.93	984.957	3.47634
Eukaryotic translation initiation factor 1A, Y-chromosomal	O14602	EIF1AY	0	O14602	16 kDa		1448.15	1448.15	1448.15	1448.15	0	1448.15	1260.69	1260.69	1323.18	0.0817967	1097.5	916.506	1176.27	1063.42	12.5247	1260.69	1024	1260.69	1181.79	11.5633	6.04244	13.3436		1448.15	1176.27	1351.18	1325.2	10.3979	739.292	910.175	1176.27	941.911	23.379	1097.5	1009.9	1176.27	1094.56	7.60322	1448.15	1176.27	1260.69	1295.04	10.7456
AP-3 complex subunit delta-1	O14617	AP3D1	1	O14617	130 kDa		364.557	364.557	364.557	364.557	0	357.054	342.509	342.509	347.358	0.0241754	310.834	276.282	349.706	312.274	11.7631	342.509	294.067	396.177	344.251	14.8372	6.65612	6.3732		442.643	280.139	364.557	362.446	22.4233	418.766	398.932	367.093	394.93	6.60068	324.034	359.538	330.842	338.138	5.57256	393.44	304.437	344.892	347.59	12.8205
Actin-binding LIM protein 1	O14639	ABLIM1	1	O14639	88 kDa	TRUE	377.413	377.413	377.413	377.413	0	372.217	410.148	396.177	392.847	0.0488316	458.253	372.217	533.742	454.737	17.7729	310.834	310.834	245.572	289.08	13.0342	7.71398	18.0572		436.549	427.565	335.461	399.858	13.9926	413.001	369.646	252.476	345.041	24.0676	306.555	317.365	388.023	337.314	13.1174	407.315	315.173	445.722	389.403	17.2295
Disintegrin and metalloproteinase domain-containing protein 10	O14672	ADAM10	1	O14672	84 kDa		699.413	699.413	699.413	699.413	0	670.921	724.077	770.686	721.895	0.0691489	770.686	826.001	916.506	837.731	8.7873	588.134	670.921	694.581	651.212	8.58306	4.35988	10.8779		714.109	744.434	803.414	753.986	6.02298	724.077	694.581	685.019	701.226	2.90339	729.114	613.109	608.874	650.366	10.4911	820.296	792.353	962.071	858.24	10.603
CDP-diacylglycerol--inositol 3-phosphatidyltransferase	O14735	CDIPT	1	O14735	24 kDa		548.748	548.748	548.748	548.748	0	572.051	576.03	560.278	569.453	0.0143837	689.784	617.374	942.272	749.81	22.7477	592.224	580.037	617.374	596.545	3.19168	6.48843	14.808		530.056	560.278	714.109	601.481	16.4099	564.175	484.382	530.056	526.204	7.60848	487.751	424.612	608.874	507.079	18.4664	481.036	501.463	526.394	502.964	4.51653
Na(+)/H(+) exchange regulatory cofactor NHE-RF1	O14745	SLC9A3R1	1	O14745	39 kDa	TRUE	556.408	556.408	556.408	556.408	0	814.629	820.296	922.88	852.602	0.0714625	809.002	849.223	792.353	816.86	3.5793	754.826	770.686	803.414	776.309	3.19168	1.71061	17.737		867.067	831.746	885.286	861.367	3.16024	897.644	885.286	942.272	908.401	3.29999	754.826	754.826	837.532	782.394	6.10309	1260.69	1176.27	1351.18	1262.71	6.92731
Guanine nucleotide-binding protein subunit beta-5	O14775	GNB5	1	O14775	44 kDa	TRUE	781.445	781.445	781.445	781.445	0	797.865	770.686	670.921	746.491	0.0895402	675.588	820.296	714.109	736.664	10.1734	1024	982.286	942.272	982.853	4.15798	3.60524	14.2391		704.277	699.413	657.114	686.935	3.77616	897.644	786.88	826.001	836.842	6.7124	837.532	879.171	792.353	836.352	5.1917	592.224	592.224	568.1	584.183	2.38426
Ras-related protein M-Ras	O14807	MRAS	1	O14807	24 kDa		421.679	421.679	421.679	421.679	0	421.679	474.413	352.139	416.077	0.147399	445.722	282.088	352.139	359.983	22.8063	312.996	433.534	347.291	364.607	17.0338	9.99687	8.39827		256	388.023	315.173	319.732	20.6828	477.713	530.056	407.315	471.694	13.0575	278.204	385.343	300.246	321.264	17.6109	362.039	382.681	304.437	349.719	11.5953
Complexin-1	O14810	CPLX1	1	O14810	15 kDa	TRUE	512	512	512	512	0	519.147	421.679	464.65	468.492	0.104266	427.565	451.944	439.586	439.698	2.77232	501.463	433.534	556.408	497.135	12.3813	3.81446	6.67651		634.73	491.143	544.958	556.944	13.0247	501.463	413.001	433.534	449.332	10.304	592.224	481.036	501.463	524.908	11.2755	501.463	491.143	556.408	516.338	6.79462
Cluster of Proteasome subunit alpha type-7	O14818	PSMA7	0	O14818	28 kDa	TRUE	719.076	719.076	719.076	719.076	0	770.686	639.145	760.076	723.303	0.10103	837.532	754.826	689.784	760.714	9.73426	729.114	1097.5	709.176	845.262	25.8699	8.9263	7.67904		739.292	879.171	639.145	752.536	16.0205	694.581	704.277	568.1	655.653	11.5882	837.532	792.353	744.434	791.44	5.8824	776.047	776.047	666.287	739.46	8.56975
Cluster of Ras-specific guanine nucleotide-releasing factor 2	O14827	RASGRF2	1	O14827	141 kDa	TRUE	491.143	491.143	491.143	491.143	0	385.343	333.144	427.565	382.017	0.123813	306.555	630.346	418.766	451.889	36.3845	508.463	572.051	477.713	519.409	9.26286	11.4428	12.9161		424.612	344.892	467.882	412.462	15.1259	407.315	410.148	471.136	429.533	8.39454	596.344	474.413	467.882	512.879	14.1078	410.148	458.253	487.751	452.05	8.66529
Secretory carrier-associated membrane protein 3	O14828	SCAMP3	1	O14828	38 kDa		385.343	385.343	385.343	385.343	0	367.093	404.501	433.534	401.709	0.0829167	340.144	448.822	377.413	388.793	14.2044	362.039	515.561	436.549	438.05	17.5259	7.95332	5.97385		377.413	390.722	451.944	406.693	9.77381	467.882	448.822	393.44	436.715	8.85465	404.501	515.561	439.586	453.216	12.5262	321.795	344.892	382.681	349.79	8.7873
[3-methyl-2-oxobutanoate dehydrogenase [lipoamide]] kinase, mitochondrial	O14874	BCKDK	1	O14874	46 kDa		106.891	106.891	106.891	106.891	0	126.238	165.421	139.102	143.587	0.1391	237.207	103.968	132.514	157.896	44.4292	118.603	77.7085	135.298	110.537	26.8058	17.8435	19.2729		183.546	103.968	130.69	139.401	29.0513	58.0812	103.968	120.259	94.1028	34.262	157.586	76.1093	129.787	121.161	34.1842	86.2229	105.42	116.97	102.871	15.0979
Microsomal glutathione S-transferase 3	O14880	MGST3	1	O14880	17 kDa	TRUE	393.44	393.44	393.44	393.44	0	448.822	584.071	433.534	488.809	0.169499	374.806	362.039	319.573	352.139	8.21176	418.766	494.559	430.539	447.955	9.10535	4.37165	14.2825		541.193	643.591	508.463	564.416	12.4896	596.344	661.685	487.751	581.926	15.0979	519.147	613.109	491.143	541.133	11.806	407.315	448.822	390.722	415.62	7.20058
PDZ domain-containing protein GIPC1	O14908	GIPC1	1	O14908	36 kDa		433.534	433.534	433.534	433.534	1.60584e-14	617.374	321.795	385.343	441.504	0.352401	572.051	278.204	471.136	440.464	33.8973	455.087	340.144	430.539	408.59	14.8153	12.2663	3.56546		497.999	328.557	404.501	410.353	20.6828	396.177	319.573	306.555	340.768	14.2105	352.139	243.875	494.559	363.524	34.5862	544.958	458.253	497.999	500.403	8.67347
Peripheral plasma membrane protein CASK	O14936	CASK	1	O14936	105 kDa		519.147	519.147	519.147	519.147	0	451.944	512	564.175	509.373	0.110257	501.463	519.147	617.374	545.995	11.4369	487.751	613.109	519.147	540.002	12.0795	5.90667	3.26119		487.751	491.143	512	496.965	2.64225	467.882	544.958	592.224	535.021	11.7311	541.193	544.958	544.958	543.703	0.399725	512	556.408	497.999	522.136	5.84046
Cytochrome b-c1 complex subunit 8	O14949	UQCRQ	1	O14949	10 kDa		2048	2048	2048	2048	0	2194.99	2352.53	2194.99	2247.51	0.0404702	2194.99	2048	2048	2097	4.04702	2521.38	2702.35	2352.53	2525.42	6.92731	2.7537	9.63372		2048	2048	2048	2048	0	2521.38	2702.35	2702.35	2642.03	3.95462	2896.31	2896.31	2896.31	2896.31	0	2352.53	2194.99	2048	2198.51	6.92731
Cluster of Myosin regulatory light chain 12B	O14950	MYL12B	0	O14950	20 kDa	TRUE	424.612	474.413	474.413	457.813	6.2805	484.382	519.147	451.944	485.158	0.0692731	685.019	760.076	652.575	699.223	7.88592	643.591	621.668	608.874	624.711	2.81047	4.26154	20.2301		508.463	568.1	501.463	526.009	6.96175	504.951	461.44	464.65	477.014	5.08322	491.143	548.748	467.882	502.591	8.28325	512	512	526.394	516.798	1.60808
Hepatocyte growth factor-regulated tyrosine kinase substrate	O14964	HGS	1	O14964	86 kDa		1097.5	1097.5	1097.5	1097.5	0	1024	826.001	879.171	909.724	0.112643	1176.27	1024	935.763	1045.34	11.6387	1016.93	995.999	861.078	958.001	8.8296	5.14523	8.43295		955.426	797.865	867.067	873.453	9.04164	1024	776.047	1097.5	965.848	17.4386	995.999	903.888	995.999	965.295	5.50922	1097.5	995.999	1024	1039.16	5.04448
Protein phosphatase 1 regulatory subunit 12A	O14974	PPP1R12A	1	O14974	115 kDa	TRUE	537.455	537.455	537.455	537.455	0	418.766	512	481.036	470.601	0.100903	600.491	458.253	526.394	528.38	13.4638	526.394	430.539	451.944	469.626	10.7137	6.06962	7.26816		675.588	481.036	541.193	565.939	17.6006	421.679	461.44	385.343	422.821	9.00178	494.559	410.148	433.534	446.08	9.77	739.292	580.037	442.643	587.324	25.2771
Cyclin-G-associated kinase	O14976	GAK	1	O14976	143 kDa	TRUE	216.767	216.767	216.767	216.767	1.60584e-14	184.823	222.861	122.786	176.823	0.28568	178.527	188.706	179.769	182.334	3.0457	168.897	195.361	210.839	191.699	11.064	3.59884	9.21022		221.322	250.732	154.343	208.799	23.6588	233.941	224.411	186.108	214.82	11.7854	187.403	188.706	156.498	177.536	10.2689	198.088	272.479	125.366	198.644	37.03
Exportin-1	O14980	XPO1	1	O14980	123 kDa	TRUE	306.555	306.555	306.555	306.555	0	242.191	274.374	190.019	235.528	0.180744	225.972	266.871	250.732	247.858	8.31139	319.573	352.139	235.568	302.426	19.8882	7.09508	13.4177		272.479	286.026	266.871	275.125	3.5793	224.411	268.727	149.086	214.075	28.255	222.861	254.232	225.972	234.355	7.37513	310.834	225.972	179.769	238.858	27.8307
Synapsin-3	O14994	SYN3	1	O14994	63 kDa	TRUE	519.147	519.147	519.147	519.147	0	477.713	458.253	464.65	466.872	0.0212446	487.751	621.668	464.65	524.689	16.1574	477.713	487.751	537.455	500.973	6.38569	5.64109	5.1857		445.722	474.413	451.944	457.36	3.29999	491.143	448.822	491.143	477.036	5.12206	467.882	519.147	385.343	457.457	14.7573	337.794	451.944	367.093	385.61	15.3744
Spectrin beta chain, non-erythrocytic 2	O15020	SPTBN2	1	O15020	271 kDa	TRUE	831.746	831.746	831.746	831.746	1.67404e-14	820.296	797.865	770.686	796.282	0.031198	968.763	975.501	897.644	947.303	4.55371	820.296	879.171	867.067	855.511	3.63436	2.05482	7.51955		826.001	826.001	803.414	818.472	1.59329	855.13	826.001	861.078	847.403	2.2152	843.357	885.286	855.13	861.258	2.51094	861.078	820.296	809.002	830.125	3.29999
Plexin-B2	O15031	PLXNB2	1	O15031	205 kDa	TRUE	238.856	238.856	238.856	238.856	0	190.019	294.067	245.572	243.219	0.214061	292.036	349.706	367.093	336.278	11.6835	229.126	212.306	282.088	241.173	15.1001	6.74941	17.982		198.088	190.019	227.544	205.217	9.62491	250.732	242.191	195.361	229.428	12.9932	288.015	207.937	247.28	247.744	16.1623	213.783	194.012	225.972	211.255	7.63497
Cluster of Serine/threonine-protein kinase DCLK1	O15075	DCLK1	1	O15075	82 kDa	TRUE	1176.27	1176.27	1176.27	1176.27	0	955.426	903.888	910.175	923.163	0.030457	1024	1097.5	1024	1048.5	4.04702	982.286	962.071	995.999	980.119	1.74134	1.45471	10.5588		1097.5	1097.5	1097.5	1097.5	0	1097.5	1176.27	1097.5	1123.75	4.04702	1016.93	1024	1176.27	1072.4	8.39454	744.434	797.865	803.414	781.904	4.1653
Cluster of Syntaphilin	O15079	SNPH	1	O15079	54 kDa	TRUE	491.143	491.143	491.143	491.143	0	445.722	471.136	537.455	484.771	0.0977	455.087	424.612	357.054	412.251	12.1702	474.413	487.751	522.758	494.974	5.04448	4.32809	8.33687		430.539	455.087	487.751	457.792	6.26957	526.394	519.147	458.253	501.265	7.46617	556.408	491.143	530.056	525.869	6.24363	541.193	501.463	556.408	533.022	5.32237
Cluster of ERC protein 2	O15083	ERC2	0	O15083	111 kDa	TRUE	576.03	564.175	588.134	576.113	2.07933	749.612	652.575	552.565	651.584	0.151212	754.826	770.686	749.612	758.375	1.44734	749.612	617.374	576.03	647.672	13.9995	4.41934	11.4084		792.353	560.278	600.491	651.041	19.0496	873.098	639.145	694.581	735.608	16.6194	837.532	724.077	689.784	750.464	10.304	704.277	576.03	564.175	614.828	12.6364
Secretory carrier-associated membrane protein 1	O15126	SCAMP1	1	O15126	38 kDa		508.463	508.463	508.463	508.463	0	556.408	526.394	451.944	511.582	0.105133	592.224	515.561	347.291	485.025	25.8315	625.992	508.463	592.224	575.56	10.5133	9.11249	7.45734		519.147	584.071	385.343	496.187	20.4225	625.992	617.374	442.643	562.003	18.4089	704.277	617.374	477.713	599.788	19.057	617.374	568.1	433.534	539.669	17.6331
Actin-related protein 2/3 complex subunit 2	O15144	ARPC2	1	O15144	34 kDa		744.434	744.434	744.434	744.434	0	694.581	675.588	699.413	689.861	0.0182563	729.114	689.784	675.588	698.162	3.97171	643.591	604.668	600.491	616.25	3.85714	1.96178	7.71722		724.077	714.109	714.109	717.432	0.802218	797.865	770.686	776.047	781.533	1.84197	714.109	685.019	760.076	719.735	5.25798	544.958	512	504.951	520.636	4.10185
Membrane-associated progesterone receptor component 2	O15173	PGRMC2	1	O15173	24 kDa	TRUE	491.143	491.143	491.143	491.143	0	576.03	501.463	349.706	475.733	0.242436	849.223	675.588	719.076	747.962	12.0795	734.185	398.932	349.706	494.275	42.329	13.6627	23.667		781.445	424.612	413.001	539.686	38.8096	430.539	501.463	491.143	474.382	8.07746	621.668	625.992	448.822	565.494	17.8718	661.685	439.586	448.822	516.697	24.3174
Neurosecretory protein VGF	O15240	VGF	1	O15240	67 kDa		576.03	576.03	576.03	576.03	0	935.763	962.071	1024	973.945	0.0465127	1351.18	1351.18	1351.18	1351.18	0	739.292	729.114	652.575	706.993	6.70469	1.6878	37.9319		861.078	910.175	962.071	911.108	5.54305	724.077	680.287	724.077	709.481	3.56349	639.145	661.685	694.581	665.137	4.19145	576.03	584.071	572.051	577.384	1.06053
UDP-N-acetylglucosamine--peptide N-acetylglucosaminyltransferase 110 kDa subunit	O15294	OGT	1	O15294	117 kDa		508.463	508.463	508.463	508.463	0	377.413	354.588	385.343	372.448	0.0428714	458.253	396.177	461.44	438.623	8.3886	461.44	430.539	481.036	457.672	5.56259	3.49852	12.6593		407.315	418.766	455.087	427.056	5.84046	464.65	530.056	515.561	503.422	6.82351	467.882	436.549	448.822	451.084	3.50009	404.501	367.093	347.291	372.961	7.78988
Neural cell adhesion molecule 2	O15394	NCAM2	1	O15394	93 kDa	TRUE	604.668	604.668	604.668	604.668	0	600.491	613.109	639.145	617.582	0.0319168	724.077	765.363	765.363	751.601	3.17139	617.374	639.145	625.992	627.504	1.74728	1.23765	10.4795		596.344	621.668	608.874	608.962	2.07933	820.296	867.067	792.353	826.572	4.5671	714.109	754.826	709.176	726.037	3.45074	765.363	820.296	765.363	783.674	4.04702
Syntaxin-7	O15400	STX7	1	O15400	30 kDa	TRUE	596.344	596.344	596.344	596.344	0	533.742	533.742	724.077	597.187	0.184012	776.047	916.506	680.287	790.947	15.0215	666.287	643.591	652.575	654.151	1.74728	4.2382	13.8878		617.374	625.992	739.292	660.886	10.295	639.145	760.076	634.73	677.984	10.4911	643.591	704.277	685.019	677.629	4.57637	744.434	689.784	749.612	727.943	4.55371
Synaptobrevin homolog YKT6	O15498	YKT6	1	O15498	22 kDa	TRUE	548.748	548.748	548.748	548.748	0	330.842	380.038	242.191	317.69	0.219895	576.03	596.344	497.999	556.791	9.32455	367.093	421.679	398.932	395.901	6.92571	4.11754	25.8608		372.217	344.892	330.842	349.317	6.02298	433.534	484.382	390.722	436.212	10.7487	512	487.751	424.612	474.787	9.50181	430.539	552.565	445.722	476.275	13.9632
Actin-related protein 2/3 complex subunit 5	O15511	ARPC5	1	O15511	16 kDa	TRUE	744.434	744.434	744.434	744.434	0	820.296	621.668	729.114	723.692	0.137385	685.019	729.114	729.114	714.415	3.56349	600.491	617.374	648.067	621.977	3.87792	1.8947	7.73608		786.88	670.921	576.03	677.944	15.5766	608.874	617.374	556.408	594.219	5.55677	685.019	643.591	666.287	664.966	3.1198	855.13	724.077	704.277	761.162	10.7703
D-3-phosphoglycerate dehydrogenase	O43175	PHGDH	1	O43175	57 kDa	TRUE	1009.9	1009.9	1009.9	1009.9	0	855.13	820.296	843.357	839.594	0.0211048	837.532	770.686	809.002	805.74	4.16287	704.277	739.292	724.077	722.549	2.42989	1.65346	14.3017		803.414	781.445	803.414	796.091	1.59329	652.575	670.921	685.019	669.505	2.42989	843.357	837.532	929.3	870.063	5.90569	989.119	1024	1097.5	1036.87	5.3356
NADH dehydrogenase [ubiquinone] iron-sulfur protein 4, mitochondrial	O43181	NDUFS4	1	O43181	20 kDa		544.958	544.958	544.958	544.958	0	530.056	541.193	729.114	600.121	0.186379	625.992	544.958	592.224	587.725	6.92571	608.874	648.067	699.413	652.118	6.9627	3.5187	7.39989		613.109	533.742	694.581	613.811	13.102	613.109	548.748	694.581	618.813	11.8103	714.109	744.434	781.445	746.662	4.51653	625.992	765.363	709.176	700.177	10.0146
Cytoplasmic dynein 1 light intermediate chain 2	O43237	DYNC1LI2	1	O43237	54 kDa	TRUE	564.175	564.175	564.175	564.175	0	530.056	544.958	533.742	536.252	0.0144734	541.193	515.561	568.1	541.618	4.8506	530.056	477.713	580.037	529.268	9.66738	3.63311	2.78225		639.145	572.051	675.588	628.928	8.3506	530.056	484.382	484.382	499.606	5.27815	522.758	481.036	433.534	479.109	9.31802	734.185	675.588	781.445	730.406	7.26027
26S proteasome non-ATPase regulatory subunit 3	O43242	PSMD3	1	O43242	61 kDa		477.713	477.713	477.713	477.713	0	430.539	385.343	418.766	411.549	0.0569705	427.565	359.538	471.136	419.413	13.4102	467.882	354.588	474.413	432.294	15.5854	7.26313	6.79548		401.707	340.144	401.707	381.186	9.3245	430.539	369.646	474.413	424.866	12.3835	401.707	354.588	404.501	386.932	7.24819	418.766	369.646	401.707	396.706	6.28649
SLIT-ROBO Rho GTPase-activating protein 3	O43295	SRGAP3	1	O43295	125 kDa	TRUE	352.139	352.139	352.139	352.139	0	252.476	298.172	272.479	274.375	0.0834881	298.172	263.197	324.034	295.134	10.3451	278.204	306.555	347.291	310.683	11.1779	5.40161	10.686		290.018	259.574	294.067	281.22	6.70469	268.727	282.088	304.437	285.084	6.32878	266.871	298.172	317.365	294.136	8.66529	278.204	263.197	294.067	278.489	5.54305
Cluster of Heat shock 70 kDa protein 12A	O43301	HSPA12A	1	O43301	75 kDa	TRUE	1024	1024	1024	1024	0	903.888	885.286	916.506	901.893	0.0174134	792.353	855.13	831.746	826.41	3.83911	843.357	831.746	820.296	831.8	1.38626	1.3107	10.2658		975.501	916.506	1009.9	967.303	4.88316	837.532	879.171	849.223	855.309	2.51094	744.434	797.865	803.414	781.904	4.1653	955.426	1024	1024	1001.14	3.95462
Cluster of Heterogeneous nuclear ribonucleoprotein R	O43390	HNRNPR	0	O43390	71 kDa	TRUE	445.722	436.549	421.679	434.65	2.79159	380.038	537.455	494.559	470.684	0.172895	247.28	312.996	342.509	300.928	16.1993	282.088	377.413	344.892	334.797	14.4737	8.40938	20.8701		396.177	564.175	560.278	506.877	18.9176	245.572	310.834	367.093	307.833	19.7562	290.018	445.722	427.565	387.768	21.9563	280.139	415.873	385.343	360.452	19.7553
Thioredoxin-like protein 1	O43396	TXNL1	1	O43396	32 kDa		600.491	600.491	600.491	600.491	0	526.394	442.643	367.093	445.377	0.178918	560.278	572.051	530.056	554.128	3.90932	533.742	515.561	494.559	514.621	3.81027	1.97463	12.424		501.463	471.136	436.549	469.716	6.91489	596.344	484.382	418.766	499.83	17.9643	560.278	530.056	467.882	519.405	9.07	537.455	497.999	487.751	507.735	5.16872
Tumor protein D54	O43399	TPD52L2	1	O43399	22 kDa		349.706	349.706	349.706	349.706	0	359.538	382.681	364.557	368.925	0.0329999	421.679	436.549	380.038	412.755	7.097	471.136	448.822	352.139	424.032	14.9171	5.51178	9.07819		382.681	433.534	362.039	392.751	9.36873	504.951	471.136	398.932	458.34	11.8156	512	439.586	380.038	443.875	14.8883	515.561	484.382	467.882	489.275	4.94885
Synaptojanin-1	O43426	SYNJ1	1	O43426	173 kDa	TRUE	714.109	714.109	714.109	714.109	0	576.03	508.463	568.1	550.864	0.0670469	704.277	639.145	694.581	679.335	5.17287	592.224	533.742	548.748	558.238	5.44105	2.67024	13.3233		639.145	643.591	661.685	648.14	1.84197	685.019	608.874	634.73	642.874	6.02298	719.076	704.277	704.277	709.21	1.2047	608.874	564.175	572.051	581.7	4.10185
Acidic fibroblast growth factor intracellular-binding protein	O43427	FIBP	1	O43427	42 kDa		754.826	754.826	754.826	754.826	0	719.076	744.434	652.575	705.362	0.0672566	630.346	803.414	630.346	688.035	14.5226	734.185	873.098	781.445	796.243	8.87027	5.86505	6.66573		639.145	689.784	709.176	679.368	5.32237	694.581	891.444	724.077	770.034	13.7881	648.067	826.001	837.532	770.533	13.7846	552.565	739.292	652.575	648.144	14.4169
Cluster of Aflatoxin B1 aldehyde reductase member 2	O43488	AKR7A2	1	O43488	40 kDa	TRUE	319.573	319.573	319.573	319.573	0	286.026	266.871	237.207	263.368	0.0933954	374.806	359.538	344.892	359.745	4.15798	306.555	238.856	296.112	280.508	12.9932	4.31115	14.0526		310.834	235.568	261.379	269.26	14.2044	294.067	265.028	288.015	282.37	5.42566	337.794	328.557	337.794	334.715	1.59329	300.246	250.732	268.727	273.235	9.17267
Band 4.1-like protein 2	O43491	EPB41L2	1	O43491	113 kDa	TRUE	556.408	556.408	556.408	556.408	0	580.037	648.067	494.559	574.221	0.133954	556.408	630.346	512	566.251	10.5578	548.748	592.224	537.455	559.476	5.16872	3.96512	1.40191		643.591	709.176	588.134	646.967	9.36552	512	560.278	477.713	516.664	8.0284	584.071	588.134	544.958	572.387	4.1653	809.002	891.444	739.292	813.246	9.36552
Synaptotagmin-7	O43581	SYT7	1	O43581	46 kDa		541.193	541.193	541.193	541.193	0	621.668	803.414	625.992	683.691	0.151685	576.03	699.413	781.445	685.629	15.0809	572.051	734.185	617.374	641.203	13.0462	7.06968	10.6079		580.037	670.921	580.037	610.332	8.59736	694.581	699.413	724.077	706.024	2.24077	652.575	797.865	648.067	699.502	12.1821	504.951	744.434	548.748	599.378	21.2749
Mitochondrial import inner membrane translocase subunit TIM44	O43615	TIMM44	1	O43615	51 kDa	TRUE	274.374	274.374	274.374	274.374	0	210.839	230.72	207.937	216.499	0.0572814	153.277	206.5	205.074	188.284	16.106	265.028	232.325	272.479	256.61	8.32364	6.12173	16.6243		182.278	216.767	224.411	207.819	10.8009	222.861	218.275	243.875	228.337	5.97829	225.972	233.941	200.854	220.255	7.84022	194.012	173.645	242.191	203.283	17.3161
Charged multivesicular body protein 2a	O43633	CHMP2A	1	O43633	25 kDa	TRUE	349.706	349.706	349.706	349.706	0	367.093	362.039	347.291	358.807	0.028675	390.722	407.315	552.565	450.201	19.7773	302.334	369.646	445.722	372.567	19.2552	9.76528	11.988		390.722	321.795	404.501	372.34	11.9008	298.172	312.996	413.001	341.389	18.2954	388.023	324.034	337.794	349.95	9.62491	364.557	276.282	467.882	369.574	25.9483
NADH dehydrogenase [ubiquinone] 1 beta subcomplex subunit 5, mitochondrial	O43674	NDUFB5	1	O43674	22 kDa		560.278	560.278	560.278	560.278	0	572.051	639.145	617.374	609.523	0.0561571	451.944	541.193	512	501.712	9.07	541.193	568.1	608.874	572.722	5.9499	3.76901	7.97583		556.408	596.344	568.1	573.617	3.5793	621.668	608.874	608.874	613.139	1.2047	675.588	749.612	694.581	706.594	5.44105	560.278	670.921	572.051	601.084	10.1096
NADH dehydrogenase [ubiquinone] 1 beta subcomplex subunit 3	O43676	NDUFB3	1	O43676	11 kDa		1351.18	1351.18	1351.18	1351.18	0	1260.69	1552.09	1448.15	1420.31	0.103979	1097.5	1176.27	1097.5	1123.75	4.04702	1260.69	1448.15	1448.15	1385.67	7.8108	2.99045	10.149		1351.18	1552.09	1448.15	1450.47	6.92731	1552.09	1663.49	1552.09	1589.23	4.04702	1448.15	1910.85	1782.89	1713.96	13.9399	1351.18	1782.89	1351.18	1495.08	16.6713
NADH dehydrogenase [ubiquinone] 1 alpha subcomplex subunit 2	O43678	NDUFA2	1	O43678	11 kDa		989.119	989.119	989.119	989.119	1.40769e-14	1176.27	1097.5	1097.5	1123.75	0.0404702	867.067	897.644	879.171	881.294	1.74728	1097.5	1176.27	1260.69	1178.15	6.92731	2.17877	12.8431		1097.5	1097.5	1016.93	1070.64	4.34476	1176.27	1176.27	1176.27	1176.27	0	1351.18	1351.18	1351.18	1351.18	0	1260.69	1176.27	1260.69	1232.55	3.95462
ATPase ASNA1	O43681	ASNA1	1	O43681	39 kDa		781.445	781.445	781.445	781.445	0	694.581	714.109	734.185	714.292	0.0277232	724.077	685.019	765.363	724.82	5.54305	709.176	719.076	770.686	732.979	4.50602	2.5192	4.02351		630.346	689.784	685.019	668.383	4.94132	661.685	709.176	809.002	726.621	10.3482	639.145	596.344	689.784	641.757	7.28854	754.826	826.001	786.88	789.236	4.51653
Maleylacetoacetate isomerase	O43708	GSTZ1	1	O43708	24 kDa		433.534	433.534	433.534	433.534	1.60584e-14	308.687	333.144	418.766	353.532	0.1635	699.413	393.44	340.144	477.665	40.5888	421.679	221.322	306.555	316.518	31.7674	18.1299	18.5873		349.706	310.834	357.054	339.198	7.3224	484.382	324.034	333.144	380.52	23.6683	580.037	418.766	533.742	510.848	16.2548	491.143	418.766	442.643	450.851	8.18012
AP-1 complex subunit gamma-1	O43747	AP1G1	1	O43747	91 kDa	TRUE	670.921	670.921	670.921	670.921	0	608.874	580.037	600.491	596.467	0.0248696	544.958	530.056	739.292	604.768	19.3031	544.958	519.147	617.374	560.493	9.08533	7.10331	7.57054		643.591	639.145	552.565	611.767	8.3886	552.565	464.65	608.874	542.03	13.4102	613.109	491.143	639.145	581.133	13.5964	533.742	530.056	572.051	545.283	4.26474
Synaptogyrin-1	O43759	SYNGR1	1	O43759	25 kDa		1009.9	1009.9	1009.9	1009.9	0	855.13	910.175	982.286	915.864	0.069627	995.999	1024	1024	1014.67	1.59329	1024	1024	1176.27	1074.76	8.17967	2.46065	6.5384		891.444	982.286	1097.5	990.409	10.4266	982.286	955.426	1176.27	1037.99	11.6089	1097.5	1024	1097.5	1073	3.95462	729.114	826.001	797.865	784.326	6.35479
Synaptogyrin-3	O43761	SYNGR3	1	O43761	25 kDa		903.888	903.888	903.888	903.888	0	935.763	929.3	955.426	940.163	0.0144734	975.501	995.999	831.746	934.415	9.57847	982.286	891.444	916.506	930.079	5.04448	3.65936	1.73004		1024	916.506	885.286	941.931	7.72543	1097.5	1097.5	1016.93	1070.64	4.34476	1024	935.763	1002.93	987.563	4.66611	749.612	831.746	820.296	800.551	5.55677
LanC-like protein 1	O43813	LANCL1	1	O43813	45 kDa		1351.18	1351.18	1351.18	1351.18	0	1351.18	1351.18	1260.69	1321.01	0.0395462	1176.27	1351.18	1260.69	1262.71	6.92731	1176.27	1260.69	1176.27	1204.41	4.04702	2.75347	5.05763		1176.27	1351.18	1260.69	1262.71	6.92731	1024	1097.5	1097.5	1073	3.95462	1176.27	1176.27	1351.18	1234.57	8.17967	1448.15	1351.18	1448.15	1415.83	3.95462
Isocitrate dehydrogenase [NAD] subunit beta, mitochondrial	O43837	IDH3B	1	O43837	42 kDa	TRUE	1351.18	1351.18	1351.18	1351.18	0	1176.27	1260.69	1176.27	1204.41	0.0404702	1260.69	1260.69	1176.27	1232.55	3.95462	1448.15	1351.18	1351.18	1383.5	4.04702	2.01053	6.78371		1260.69	1260.69	1176.27	1232.55	3.95462	1782.89	1663.49	1782.89	1743.09	3.95462	1448.15	1552.09	1448.15	1482.8	4.04702	1009.9	1024	989.119	1007.67	1.74134
Calumenin	O43852	CALU	1	O43852	37 kDa		1176.27	1176.27	1176.27	1176.27	0	861.078	1176.27	968.763	1002.04	0.159882	1260.69	1351.18	1176.27	1262.71	6.92731	754.826	968.763	1016.93	913.505	15.2724	5.58991	14.6352		1260.69	1097.5	1097.5	1151.89	8.17967	855.13	1024	995.999	958.376	9.4434	1097.5	1024	955.426	1025.64	6.92731	1024	1097.5	1176.27	1099.25	6.92731
Cluster of Putative adenosylhomocysteinase 2	O43865	AHCYL1	0	O43865	59 kDa	TRUE	1260.69	1260.69	1260.69	1260.69	0	1351.18	1552.09	1260.69	1387.99	0.107456	1260.69	1260.69	1176.27	1232.55	3.95462	1176.27	1351.18	1260.69	1262.71	6.92731	2.74735	5.39515		1176.27	1260.69	1024	1153.65	10.3979	1351.18	1448.15	1351.18	1383.5	4.04702	1663.49	1782.89	1663.49	1703.29	4.04702	1351.18	1448.15	1260.69	1353.34	6.92731
NADH dehydrogenase [ubiquinone] iron-sulfur protein 5	O43920	NDUFS5	1	O43920	13 kDa		1097.5	1097.5	1097.5	1097.5	0	982.286	1351.18	989.119	1107.53	0.190545	1097.5	1448.15	1176.27	1240.64	14.8294	1351.18	1351.18	1260.69	1321.01	3.95462	4.74363	9.07389		995.999	1260.69	1176.27	1144.32	11.8156	1448.15	1260.69	1260.69	1323.18	8.17967	1176.27	1663.49	1448.15	1429.3	17.0824	929.3	1176.27	1024	1043.19	11.9439
Guanine nucleotide-binding protein G(I)/G(S)/G(O) subunit gamma-7	O60262	GNG7	1	O60262	8 kDa		809.002	809.002	809.002	809.002	0	1024	1176.27	1097.5	1099.25	0.0692731	1097.5	1351.18	1260.69	1236.45	10.3979	1024	1176.27	1260.69	1153.65	10.3979	5.21626	17.2929		1024	1176.27	1097.5	1099.25	6.92731	1009.9	1176.27	1260.69	1148.95	11.1063	1176.27	1176.27	1260.69	1204.41	4.04702	1448.15	1552.09	1552.09	1517.45	3.95462
Uncharacterized protein KIAA0513	O60268	KIAA0513	1	O60268	47 kDa		873.098	873.098	873.098	873.098	0	556.408	608.874	584.071	583.118	0.0450096	689.784	634.73	699.413	674.642	5.17287	803.414	714.109	734.185	750.569	6.24231	2.86505	17.0335		634.73	666.287	670.921	657.313	2.99612	744.434	643.591	639.145	675.723	8.81228	657.114	719.076	657.114	677.768	5.27815	580.037	512	448.822	513.62	12.7764
Cluster of Kinesin heavy chain isoform 5C	O60282	KIF5C	0	O60282	109 kDa	TRUE	604.668	661.685	600.491	622.281	5.49398	484.382	530.056	442.643	485.693	0.0900178	522.758	588.134	471.136	527.343	11.1186	522.758	592.224	477.713	530.898	10.8661	6.89219	10.6358		515.561	537.455	427.565	493.527	11.7854	421.679	512	512	481.893	10.8213	670.921	648.067	568.1	629.029	8.58306	421.679	530.056	556.408	502.714	14.2039
Dynamin-like 120 kDa protein, mitochondrial	O60313	OPA1	1	O60313	112 kDa	TRUE	657.114	657.114	657.114	657.114	0	714.109	685.019	685.019	694.716	0.0241754	552.565	580.037	552.565	561.722	2.8236	719.076	685.019	694.581	699.559	2.51094	1.33968	9.78406		704.277	719.076	734.185	719.179	2.07933	803.414	792.353	781.445	792.404	1.38626	792.353	849.223	765.363	802.313	5.3356	680.287	704.277	661.685	682.083	3.13057
Cluster of Phosphatidylinositol 4-phosphate 5-kinase type-1 gamma	O60331	PIP5K1C	0	O60331	73 kDa	TRUE	491.143	556.408	418.766	488.772	14.0867	504.951	430.539	330.842	422.111	0.20696	413.001	477.713	451.944	447.552	7.27935	439.586	533.742	288.015	420.448	29.4868	12.7649	7.16849		398.932	548.748	433.534	460.405	17.037	484.382	630.346	467.882	527.536	16.9499	374.806	568.1	240.518	394.474	41.7452	374.806	427.565	377.413	393.261	7.56151
Voltage-dependent calcium channel gamma-3 subunit	O60359	CACNG3	1	O60359	36 kDa	TRUE	873.098	873.098	873.098	873.098	0	724.077	903.888	922.88	850.282	0.129026	1176.27	1351.18	1097.5	1208.31	10.7456	955.426	910.175	989.119	951.573	4.16287	3.75938	16.9102		849.223	922.88	843.357	871.82	5.08322	910.175	1176.27	1260.69	1115.71	16.3964	982.286	861.078	903.888	915.751	6.7124	675.588	560.278	694.581	643.483	11.2948
Long-chain-fatty-acid--CoA ligase 4	O60488	ACSL4	1	O60488	79 kDa	TRUE	188.706	188.706	188.706	188.706	1.84463e-14	137.187	249	302.334	229.507	0.367228	188.706	210.839	259.574	219.706	16.5021	128	177.294	198.088	167.794	21.453	9.58059	14.0874		102.537	227.544	347.291	225.79	54.2035	199.466	179.769	171.255	183.497	7.88592	135.298	141.044	171.255	149.199	12.9463	129.787	165.421	266.871	187.36	37.9626
Sorting nexin-3	O60493	SNX3	1	O60493	19 kDa	TRUE	885.286	885.286	885.286	885.286	0	666.287	652.575	689.784	669.549	0.0281047	803.414	867.067	843.357	837.946	3.83911	786.88	873.098	809.002	822.994	5.44105	2.32707	11.6237		714.109	803.414	809.002	775.508	6.86608	781.445	661.685	797.865	746.998	9.9516	648.067	670.921	639.145	652.711	2.51094	630.346	584.071	515.561	576.659	10.0146
Bifunctional protein NCOAT	O60502	OGA	1	O60502	103 kDa	TRUE	487.751	487.751	487.751	487.751	1.42734e-14	404.501	445.722	448.822	433.015	0.0571397	404.501	471.136	464.65	446.762	8.22421	410.148	396.177	433.534	413.286	4.5671	3.21211	7.07925		390.722	415.873	445.722	417.439	6.59574	388.023	424.612	445.722	419.452	6.95983	401.707	487.751	455.087	448.182	9.69149	337.794	352.139	382.681	357.538	6.41208
Clathrin coat assembly protein AP180	O60641	SNAP91	1	O60641	93 kDa	TRUE	1260.69	1260.69	1260.69	1260.69	0	1663.49	1552.09	1552.09	1589.23	0.0404702	1448.15	1448.15	1351.18	1415.83	3.95462	1351.18	1351.18	1351.18	1351.18	0	0.998772	9.8827		1910.85	1663.49	1910.85	1828.4	7.8108	1782.89	1552.09	1782.89	1705.96	7.8108	1663.49	1448.15	1552.09	1554.58	6.92731	1552.09	1260.69	1552.09	1454.96	11.5633
Perilipin-3	O60664	PLIN3	1	O60664	47 kDa		372.217	372.217	372.217	372.217	0	312.996	491.143	369.646	391.262	0.232631	367.093	501.463	781.445	550	38.4359	304.437	471.136	413.001	396.191	21.3562	15.0062	19.2723		304.437	436.549	388.023	376.337	17.7572	178.527	398.932	359.538	312.332	37.6333	390.722	385.343	487.751	421.272	13.6812	367.093	533.742	568.1	489.645	21.9577
Catenin delta-1	O60716	CTNND1	1	O60716	108 kDa	TRUE	202.251	202.251	202.251	202.251	0	168.897	257.781	196.72	207.799	0.218797	278.204	333.144	284.05	298.466	10.1096	229.126	259.574	227.544	238.748	7.56151	4.47247	18.6328		219.793	238.856	225.972	228.207	4.26209	187.403	235.568	210.839	211.27	11.4003	213.783	242.191	215.269	223.748	7.14625	142.025	188.706	154.343	161.692	14.9623
Sorting nexin-2	O60749	SNX2	1	O60749	58 kDa	TRUE	467.882	467.882	467.882	467.882	0	372.217	461.44	436.549	423.402	0.108742	401.707	374.806	374.806	383.773	4.04702	421.679	340.144	415.873	392.565	11.5882	3.93598	9.11372		382.681	369.646	372.217	374.848	1.84197	442.643	442.643	364.557	416.614	10.8213	442.643	374.806	385.343	400.931	9.10535	448.822	340.144	364.557	384.508	14.8294
General vesicular transport factor p115	O60763	USO1	1	O60763	108 kDa	TRUE	675.588	675.588	675.588	675.588	0	666.287	709.176	613.109	662.857	0.0726027	596.344	797.865	504.951	633.053	23.6738	564.175	634.73	515.561	571.489	10.4849	8.55782	7.29836		596.344	781.445	552.565	643.451	18.8816	588.134	617.374	515.561	573.689	9.13744	580.037	600.491	572.051	584.193	2.51094	630.346	522.758	652.575	601.893	11.535
PRA1 family protein 2	O60831	PRAF2	1	O60831	19 kDa		515.561	515.561	515.561	515.561	0	537.455	508.463	584.071	543.33	0.0702054	680.287	699.413	820.296	733.332	10.3524	544.958	533.742	652.575	577.092	11.3692	5.44795	16.4285		541.193	596.344	604.668	580.735	5.9401	512	544.958	625.992	560.983	10.4569	564.175	504.951	526.394	531.84	5.63804	508.463	461.44	436.549	468.818	7.78988
Growth arrest-specific protein 7	O60861	GAS7	1	O60861	54 kDa		916.506	916.506	916.506	916.506	0	891.444	891.444	1097.5	960.128	0.123905	776.047	1016.93	765.363	852.779	16.6815	786.88	754.826	729.114	756.94	3.82344	5.15722	10.1232		867.067	1176.27	1024	1022.44	15.1212	652.575	809.002	744.434	735.337	10.6903	776.047	975.501	776.047	842.532	13.6677	719.076	975.501	809.002	834.526	15.5902
Endothelin B receptor-like protein 2	O60883	GPR37L1	1	O60883	53 kDa		843.357	843.357	843.357	843.357	0	995.999	982.286	1024	1000.76	0.0212446	1024	975.501	1024	1007.83	2.77831	837.532	962.071	1002.93	934.176	9.22241	3.00549	8.06825		873.098	803.414	885.286	853.933	5.17287	1097.5	1009.9	1176.27	1094.56	7.60322	1260.69	1097.5	1176.27	1178.15	6.92731	916.506	1024	1097.5	1012.67	8.98872
DnaJ homolog subfamily A member 2	O60884	DNAJA2	1	O60884	46 kDa		1097.5	1097.5	1097.5	1097.5	0	1002.93	849.223	1260.69	1037.61	0.200379	1176.27	916.506	1552.09	1214.96	26.3018	1009.9	982.286	1097.5	1029.89	5.84046	8.08566	7.80769		1351.18	1024	1024	1133.06	16.6713	1176.27	814.629	1260.69	1083.86	21.8619	1097.5	955.426	1176.27	1076.4	10.3979	1097.5	1176.27	955.426	1076.4	10.3979
Prefoldin subunit 1	O60925	PFDN1	1	O60925	14 kDa		344.892	344.892	344.892	344.892	2.01857e-14	533.742	319.573	352.139	401.818	0.287206	404.501	427.565	487.751	439.939	9.77	364.557	369.646	326.288	353.497	6.70469	4.19047	11.5198		401.707	430.539	359.538	397.261	8.98872	451.944	385.343	404.501	413.929	8.28325	608.874	427.565	401.707	479.382	23.5483	515.561	393.44	369.646	426.216	18.3674
SLIT-ROBO Rho GTPase-activating protein 2	O75044	SRGAP2	1	O75044	121 kDa		879.171	879.171	879.171	879.171	0	809.002	754.826	760.076	774.635	0.0385714	903.888	1024	843.357	923.748	9.95341	855.13	781.445	760.076	798.884	6.24231	4.05857	8.22018		962.071	916.506	837.532	905.37	6.95983	975.501	910.175	885.286	923.654	5.04448	1176.27	568.1	929.3	891.222	34.3199	1176.27	596.344	754.826	842.479	35.5776
Putative tyrosine-protein phosphatase auxilin	O75061	DNAJC6	1	O75061	100 kDa	TRUE	580.037	580.037	580.037	580.037	0	541.193	501.463	439.586	494.081	0.103636	512	484.382	433.534	476.638	8.3506	617.374	544.958	584.071	582.134	6.22655	3.6702	10.4517		592.224	588.134	445.722	542.027	15.3918	576.03	584.071	484.382	548.161	10.103	568.1	519.147	508.463	531.903	5.97829	568.1	541.193	501.463	536.919	6.24363
Disintegrin and metalloproteinase domain-containing protein 23	O75077	ADAM23	1	O75077	92 kDa	TRUE	781.445	781.445	781.445	781.445	0	809.002	820.296	975.501	868.266	0.107156	879.171	849.223	955.426	894.607	6.1209	820.296	792.353	803.414	805.354	1.74728	1.99384	6.31253		739.292	820.296	948.826	836.138	12.6369	797.865	666.287	867.067	777.073	13.1252	760.076	916.506	975.501	884.028	12.5929	948.826	1097.5	1097.5	1047.94	8.1908
Disintegrin and metalloproteinase domain-containing protein 11	O75078	ADAM11	1	O75078	83 kDa		989.119	989.119	989.119	989.119	1.40769e-14	1016.93	873.098	962.071	950.699	0.0763497	861.078	1448.15	1024	1111.08	27.2772	1016.93	1097.5	1024	1046.14	4.26474	7.90456	6.82542		873.098	1024	910.175	935.758	8.40351	786.88	903.888	699.413	796.727	12.8768	916.506	1097.5	935.763	983.255	10.1096	1176.27	1448.15	1351.18	1325.2	10.3979
WD repeat-containing protein 1	O75083	WDR1	1	O75083	66 kDa		995.999	995.999	995.999	995.999	1.39797e-14	724.077	754.826	776.047	751.65	0.0347634	873.098	843.357	837.532	851.329	2.24077	776.047	826.001	803.414	801.821	3.1198	1.34883	12.3941		776.047	803.414	831.746	803.736	3.46522	765.363	792.353	809.002	788.906	2.79159	760.076	724.077	765.363	749.839	2.99612	630.346	639.145	666.287	645.259	2.90339
Cluster of Probable phospholipid-transporting ATPase IIA	O75110	ATP9A	0	O75110	119 kDa	TRUE	270.597	270.597	270.597	270.597	0	247.28	276.282	445.722	323.095	0.331741	215.269	319.573	247.28	260.707	20.4951	188.706	265.028	374.806	276.18	33.8727	13.6749	9.80567		326.288	310.834	315.173	317.431	2.51094	247.28	259.574	328.557	278.47	15.7324	206.5	272.479	284.05	254.343	16.4482	230.72	312.996	354.588	299.435	21.0522
Cluster of Rho-associated protein kinase 2	O75116	ROCK2	0	O75116	161 kDa	TRUE	448.822	448.822	448.822	448.822	0	357.054	390.722	413.001	386.926	0.0727935	294.067	436.549	393.44	374.685	19.5015	282.088	330.842	335.461	316.13	9.35437	7.23216	14.2568		302.334	364.557	439.586	368.825	18.6335	326.288	328.557	372.217	342.354	7.56151	286.026	393.44	430.539	370.002	20.2847	265.028	369.646	404.501	346.392	20.955
CLIP-associating protein 2	O75122	CLASP2	1	O75122	141 kDa	TRUE	592.224	592.224	592.224	592.224	0	418.766	522.758	464.65	468.725	0.111186	347.291	533.742	544.958	475.33	23.3579	430.539	600.491	484.382	505.137	17.1947	10.1659	11.1358		451.944	588.134	634.73	558.269	17.0137	501.463	515.561	596.344	537.789	9.51991	477.713	613.109	576.03	555.617	12.5929	477.713	515.561	648.067	547.114	16.35
Copine-3	O75131	CPNE3	1	O75131	60 kDa	TRUE	744.434	744.434	744.434	744.434	0	739.292	588.134	621.668	649.698	0.122183	621.668	670.921	765.363	685.984	10.6449	661.685	617.374	709.176	662.745	6.92731	4.42359	6.11391		831.746	685.019	694.581	737.116	11.1369	826.001	576.03	724.077	708.703	17.7356	648.067	634.73	625.992	636.263	1.74728	776.047	776.047	689.784	747.292	6.66461
Liprin-alpha-3	O75145	PPFIA3	1	O75145	134 kDa	TRUE	396.177	396.177	396.177	396.177	0	317.365	372.217	328.557	339.38	0.0854006	344.892	385.343	385.343	371.859	6.2805	357.054	393.44	367.093	372.529	5.04448	2.85259	6.30526		298.172	385.343	337.794	340.436	12.8205	328.557	382.681	362.039	357.759	7.63497	377.413	388.023	377.413	380.95	1.60808	328.557	347.291	328.557	334.802	3.23054
Huntingtin-interacting protein 1-related protein	O75146	HIP1R	1	O75146	119 kDa	TRUE	163.144	163.144	163.144	163.144	0	166.572	144.007	242.191	184.257	0.279096	191.341	118.603	207.937	172.627	27.5252	202.251	121.095	188.706	170.684	25.4715	13.319	5.05905		137.187	124.5	195.361	152.349	24.802	137.187	106.891	156.498	133.525	18.7269	173.645	140.07	219.793	177.836	22.5075	194.012	174.853	315.173	228.013	33.3703
DnaJ homolog subfamily B member 6	O75190	DNAJB6	1	O75190	36 kDa	TRUE	537.455	537.455	537.455	537.455	0	410.148	474.413	704.277	529.613	0.291986	494.559	508.463	666.287	556.437	17.1425	491.143	396.177	831.746	573.022	39.9702	14.3512	3.55215		413.001	491.143	621.668	508.604	20.7281	369.646	321.795	451.944	381.128	17.2723	436.549	455.087	533.742	475.126	10.8608	572.051	537.455	719.076	609.527	15.8214
Ubiquinone biosynthesis protein COQ9, mitochondrial	O75208	COQ9	1	O75208	36 kDa		685.019	685.019	685.019	685.019	0	760.076	843.357	675.588	759.674	0.110423	724.077	724.077	719.076	722.41	0.399725	955.426	1097.5	709.176	920.699	21.3398	5.46249	13.4392		675.588	765.363	617.374	686.108	10.8661	724.077	797.865	621.668	714.537	12.3835	776.047	689.784	685.019	716.95	7.14625	885.286	1097.5	754.826	912.536	18.953
Gamma-glutamylcyclotransferase	O75223	GGCT	1	O75223	21 kDa	TRUE	584.071	584.071	584.071	584.071	0	458.253	564.175	634.73	552.386	0.160807	1002.93	770.686	989.119	920.911	14.147	754.826	580.037	584.071	639.644	15.5978	7.47639	24.9679		776.047	634.73	704.277	705.018	10.0226	797.865	508.463	592.224	632.851	23.5311	754.826	714.109	734.185	734.373	2.77232	680.287	537.455	699.413	639.052	13.8492
NADH dehydrogenase [ubiquinone] iron-sulfur protein 7, mitochondrial	O75251	NDUFS7	1	O75251	24 kDa		265.028	265.028	265.028	265.028	0	259.574	272.479	240.518	257.523	0.0624363	245.572	247.28	202.251	231.701	11.0137	290.018	319.573	304.437	304.676	4.8506	3.98168	11.413		263.197	254.232	219.793	245.741	9.32455	304.437	302.334	319.573	308.781	3.0457	352.139	461.44	439.586	417.721	13.8461	286.026	330.842	312.996	309.955	7.27935
NADH dehydrogenase [ubiquinone] iron-sulfur protein 2, mitochondrial	O75306	NDUFS2	1	O75306	53 kDa	TRUE	1024	1024	1024	1024	0	935.763	1024	1009.9	989.889	0.047885	803.414	849.223	781.445	811.361	4.26209	1024	1097.5	1024	1048.5	4.04702	2.08925	11.0942		1024	1024	1097.5	1048.5	4.04702	1097.5	1176.27	1097.5	1123.75	4.04702	1176.27	1097.5	1176.27	1150.01	3.95462	873.098	922.88	929.3	908.426	3.38638
Protein NipSnap homolog 2	O75323	NIPSNAP2	1	O75323	34 kDa	TRUE	1097.5	1097.5	1097.5	1097.5	0	968.763	1002.93	968.763	980.151	0.0201237	922.88	879.171	861.078	887.71	3.5793	1016.93	1024	995.999	1012.31	1.43837	1.25945	8.71572		867.067	843.357	942.272	884.232	5.84046	1009.9	1097.5	1097.5	1068.3	4.73391	1260.69	1097.5	1260.69	1206.29	7.8108	942.272	916.506	935.763	931.514	1.43837
Cluster of Liprin-alpha-2	O75334	PPFIA2	0	O75334	143 kDa	TRUE	249	274.374	235.568	252.981	7.78988	213.783	235.568	200.854	216.735	0.0809494	191.341	221.322	292.036	234.899	22.0104	364.557	310.834	302.334	325.908	10.3524	10.0584	18.5782		263.197	238.856	257.781	253.278	5.04574	256	268.727	240.518	255.082	5.53831	250.732	263.197	235.568	249.832	5.53831	237.207	212.306	219.793	223.102	5.72649
Programmed cell death protein 6	O75340	PDCD6	1	O75340	22 kDa		413.001	413.001	413.001	413.001	0	333.144	335.461	359.538	342.714	0.0426474	461.44	418.766	491.143	457.116	7.959	455.087	382.681	458.253	432.007	9.89491	4.47414	11.9424		357.054	380.038	497.999	411.697	18.3674	458.253	377.413	515.561	450.409	15.4099	288.015	344.892	451.944	361.617	23.0173	315.173	243.875	445.722	334.923	30.5629
Tubulin-specific chaperone A	O75347	TBCA	1	O75347	13 kDa		257.781	257.781	257.781	257.781	0	250.732	410.148	396.177	352.352	0.250552	385.343	714.109	477.713	525.722	32.2527	372.217	374.806	413.001	386.674	5.90569	9.60223	29.1686		354.588	564.175	404.501	441.088	24.8202	347.291	418.766	481.036	415.697	16.0995	367.093	497.999	335.461	400.184	21.5336	315.173	526.394	522.758	454.775	26.5874
Breast carcinoma-amplified sequence 1	O75363	BCAS1	1	O75363	62 kDa		814.629	814.629	814.629	814.629	0	809.002	873.098	820.296	834.132	0.0410185	809.002	910.175	891.444	870.207	6.18541	744.434	754.826	760.076	753.112	1.05704	1.82087	5.992		1097.5	1024	1097.5	1073	3.95462	670.921	699.413	765.363	711.899	6.80476	754.826	734.185	786.88	758.63	3.50009	1663.49	1663.49	1552.09	1626.36	3.95462
Core histone macro-H2A.1	O75367	MACROH2A1	1	O75367	40 kDa	TRUE	362.039	362.039	362.039	362.039	0	530.056	407.315	413.001	450.124	0.153917	404.501	380.038	340.144	374.894	8.66529	401.707	424.612	385.343	403.887	4.88374	3.42574	9.82198		467.882	401.707	404.501	424.697	8.81228	390.722	337.794	369.646	366.054	7.27935	413.001	390.722	390.722	398.148	3.23054	317.365	308.687	359.538	328.53	8.27991
SH3 domain-binding glutamic acid-rich-like protein	O75368	SH3BGRL	1	O75368	13 kDa		153.277	153.277	153.277	153.277	0	215.269	168.897	152.219	178.795	0.182724	230.72	245.572	146.018	207.436	25.8903	157.586	150.123	154.343	154.018	2.42989	7.12574	14.773		184.823	106.891	148.056	146.59	26.5956	192.672	225.972	232.325	216.989	9.81528	242.191	186.108	167.73	198.677	19.5235	250.732	372.217	168.897	263.949	38.7584
NADH dehydrogenase [ubiquinone] iron-sulfur protein 6, mitochondrial	O75380	NDUFS6	1	O75380	14 kDa		729.114	729.114	729.114	729.114	0	1351.18	1351.18	1176.27	1292.87	0.078108	1024	962.071	982.286	989.453	3.19168	1448.15	1260.69	1176.27	1295.04	10.7456	3.50385	25.3142		1448.15	1448.15	1351.18	1415.83	3.95462	1448.15	1260.69	1351.18	1353.34	6.92731	1552.09	1260.69	1351.18	1387.99	10.7456	1782.89	1552.09	1552.09	1629.03	8.17967
Peroxisomal membrane protein PEX14	O75381	PEX14	1	O75381	41 kDa		195.361	195.361	195.361	195.361	0	184.823	235.568	205.074	208.488	0.122521	165.421	191.341	186.108	180.957	7.57431	148.056	216.767	219.793	194.872	20.8198	7.12915	5.76841		182.278	224.411	242.191	216.293	14.2261	132.514	238.856	247.28	206.217	31.0194	225.972	274.374	265.028	255.125	10.064	181.019	221.322	243.875	215.405	14.7828
Tripartite motif-containing protein 3	O75382	TRIM3	1	O75382	81 kDa	TRUE	494.559	494.559	494.559	494.559	1.40769e-14	467.882	385.343	421.679	424.968	0.0973426	380.038	410.148	584.071	458.086	24.0436	458.253	491.143	398.932	449.443	10.3979	8.63471	6.31348		407.315	359.538	396.177	387.676	6.44788	410.148	342.509	424.612	392.423	11.1683	467.882	458.253	418.766	448.3	5.80562	471.136	433.534	398.932	434.534	8.31058
Citrate synthase, mitochondrial	O75390	CS	1	O75390	52 kDa	TRUE	1024	1024	1024	1024	0	1024	1097.5	1097.5	1073	0.0395462	897.644	922.88	916.506	912.343	1.43837	1176.27	1176.27	1176.27	1176.27	0	0.369479	10.4753		975.501	1024	1024	1007.83	2.77831	1260.69	1260.69	1260.69	1260.69	0	1351.18	1351.18	1351.18	1351.18	0	935.763	903.888	929.3	922.984	1.82563
Vesicle-trafficking protein SEC22b	O75396	SEC22B	1	O75396	25 kDa		613.109	613.109	613.109	613.109	0	704.277	639.145	704.277	682.567	0.0550922	576.03	661.685	734.185	657.3	12.0445	670.921	704.277	634.73	669.976	5.1917	4.32283	4.61059		689.784	685.019	765.363	713.388	6.31832	639.145	639.145	592.224	623.505	4.34476	714.109	666.287	765.363	715.253	6.92731	709.176	694.581	648.067	683.942	4.66611
Transforming acidic coiled-coil-containing protein 1	O75410	TACC1	1	O75410	88 kDa	TRUE	352.139	352.139	352.139	352.139	0	464.65	302.334	268.727	345.237	0.303474	377.413	270.597	265.028	304.346	20.8116	584.071	294.067	418.766	432.301	33.6513	13.6916	14.9308		625.992	298.172	274.374	399.513	49.1843	415.873	278.204	233.941	309.339	30.6713	424.612	347.291	352.139	374.68	11.5591	491.143	362.039	364.557	405.913	18.1867
Vacuolar protein sorting-associated protein 26A	O75436	VPS26A	1	O75436	38 kDa		464.65	464.65	464.65	464.65	0	445.722	385.343	491.143	440.736	0.120426	491.143	439.586	442.643	457.791	6.31832	458.253	310.834	491.143	420.077	22.8591	7.32446	4.46073		410.148	302.334	455.087	389.19	20.171	340.144	326.288	388.023	351.485	9.21601	451.944	388.023	421.679	420.549	7.60322	415.873	330.842	477.713	408.143	18.0672
Mitochondrial-processing peptidase subunit beta	O75439	PMPCB	1	O75439	54 kDa	TRUE	596.344	596.344	596.344	596.344	0	508.463	484.382	533.742	508.862	0.048506	556.408	544.958	504.951	535.439	5.04574	552.565	580.037	548.748	560.45	3.0457	2.03499	6.76795		576.03	407.315	504.951	496.099	17.0743	533.742	484.382	580.037	532.72	8.97952	657.114	621.668	600.491	626.424	4.5671	504.951	467.882	541.193	504.675	7.26339
NADH dehydrogenase [ubiquinone] iron-sulfur protein 3, mitochondrial	O75489	NDUFS3	1	O75489	30 kDa		608.874	608.874	608.874	608.874	0	572.051	596.344	588.134	585.509	0.0211048	530.056	497.999	512	513.352	3.13057	666.287	709.176	648.067	674.51	4.65127	1.95074	11.1671		552.565	522.758	608.874	561.399	7.78988	576.03	541.193	560.278	559.167	3.1198	670.921	680.287	670.921	674.043	0.802218	504.951	541.193	617.374	554.506	10.3482
Heat shock factor-binding protein 1	O75506	HSBP1	1	O75506	9 kDa		377.413	377.413	377.413	377.413	0	393.44	512	344.892	416.777	0.206258	418.766	497.999	448.822	455.196	8.7873	347.291	661.685	374.806	461.26	37.7481	11.6854	9.08674		398.932	568.1	364.557	443.863	24.5473	418.766	491.143	298.172	402.694	24.2081	335.461	471.136	388.023	398.207	17.1791	596.344	625.992	464.65	562.328	15.2724
Claudin-11	O75508	CLDN11	1	O75508	22 kDa		3104.19	3104.19	3104.19	3104.19	0	2702.35	2521.38	2702.35	2642.03	0.0395462	2702.35	2521.38	2702.35	2642.03	3.95462	2194.99	1910.85	2352.53	2152.79	10.3979	3.59801	14.7418		4096	3565.78	3821.7	3827.83	6.92731	1910.85	1782.89	2194.99	1962.91	10.7456	2896.31	2702.35	2896.31	2831.66	3.95462	7131.55	6208.38	6653.97	6664.63	6.92731
Enoyl-CoA delta isomerase 2, mitochondrial	O75521	ECI2	1	O75521	44 kDa		413.001	413.001	413.001	413.001	0	276.282	427.565	613.109	438.986	0.384303	541.193	634.73	929.3	701.741	28.8632	537.455	487.751	464.65	496.618	7.49143	9.18474	25.5283		455.087	474.413	533.742	487.748	8.40351	357.054	533.742	374.806	421.868	23.0623	497.999	556.408	442.643	499.017	11.4003	552.565	380.038	306.555	413.052	30.5734
Barrier-to-autointegration factor	O75531	BANF1	1	O75531	10 kDa		471.136	471.136	471.136	471.136	0	519.147	508.463	471.136	499.582	0.0504574	792.353	734.185	617.374	714.637	12.4696	749.612	634.73	504.951	629.764	19.4368	7.98922	19.6784		680.287	604.668	494.559	593.172	15.7452	643.591	541.193	497.999	560.928	13.3306	625.992	522.758	471.136	539.962	14.6026	744.434	744.434	643.591	710.82	8.1908
Interferon-inducible double stranded RNA-dependent protein kinase activator A	O75569	PRKRA	1	O75569	34 kDa	TRUE	357.054	357.054	357.054	357.054	0	304.437	310.834	369.646	328.306	0.109484	249	198.088	245.572	230.887	12.3246	330.842	268.727	324.034	307.868	11.0655	5.87488	17.647		328.557	280.139	315.173	307.956	8.11888	310.834	221.322	308.687	280.281	18.2215	312.996	282.088	349.706	314.93	10.7487	333.144	218.275	298.172	283.197	20.7914
U5 small nuclear ribonucleoprotein 200 kDa helicase	O75643	SNRNP200	1	O75643	245 kDa		195.361	195.361	195.361	195.361	0	184.823	233.941	196.72	205.161	0.124896	209.383	194.012	252.476	218.623	13.8629	232.325	221.322	177.294	210.313	13.8461	6.95846	4.69531		240.518	238.856	167.73	215.702	19.2639	202.251	276.282	173.645	217.393	24.3649	163.144	160.898	174.853	166.298	4.50602	176.069	200.854	188.706	188.543	6.57298
TIP41-like protein	O75663	TIPRL	1	O75663	31 kDa		393.44	393.44	393.44	393.44	0	210.839	304.437	347.291	287.522	0.242696	278.204	448.822	421.679	382.902	23.9437	382.681	357.054	352.139	363.958	4.50602	7.1731	13.4104		300.246	413.001	362.039	358.428	15.7532	474.413	544.958	354.588	457.986	21.0142	186.108	413.001	451.944	350.351	40.9774	230.72	436.549	382.681	349.984	30.4983
Calcium-binding mitochondrial carrier protein Aralar1	O75746	SLC25A12	1	O75746	75 kDa	TRUE	680.287	680.287	680.287	680.287	0	744.434	714.109	776.047	744.863	0.0415798	596.344	625.992	652.575	624.97	4.50096	809.002	754.826	831.746	798.525	4.94865	2.3728	10.6157		666.287	666.287	724.077	685.55	4.86693	661.685	666.287	749.612	692.528	7.14625	897.644	903.888	1009.9	937.145	6.73184	613.109	634.73	709.176	652.338	7.72543
Paralemmin-1	O75781	PALM	1	O75781	42 kDa	TRUE	989.119	989.119	989.119	989.119	1.40769e-14	1176.27	1260.69	1260.69	1232.55	0.0395462	1260.69	1260.69	1260.69	1260.69	0	1097.5	1176.27	1097.5	1123.75	4.04702	1.02164	10.71		1448.15	1448.15	1448.15	1448.15	0	1448.15	1448.15	1351.18	1415.83	3.95462	1024	1097.5	1024	1048.5	4.04702	1176.27	1176.27	1176.27	1176.27	0
Eukaryotic translation initiation factor 3 subunit J	O75822	EIF3J	1	O75822	29 kDa		617.374	617.374	617.374	617.374	0	724.077	935.763	604.668	754.836	0.222137	770.686	744.434	600.491	705.204	12.9932	564.175	792.353	652.575	669.701	17.1791	7.59863	8.44022		776.047	781.445	729.114	762.202	3.77616	568.1	560.278	481.036	536.471	8.9786	739.292	530.056	639.145	636.164	16.4501	760.076	1097.5	613.109	823.56	30.1563
Protein SCO1 homolog, mitochondrial	O75880	SCO1	1	O75880	34 kDa		1097.5	1097.5	1097.5	1097.5	0	1176.27	1351.18	1176.27	1234.57	0.0817967	1097.5	989.119	1097.5	1061.37	5.89536	1176.27	1260.69	1024	1153.65	10.3979	4.09376	6.63709		1097.5	1097.5	1097.5	1097.5	0	1024	1024	935.763	994.588	5.12206	1552.09	1351.18	1260.69	1387.99	10.7456	1176.27	995.999	1097.5	1089.92	8.29167
Cluster of Cytosolic 10-formyltetrahydrofolate dehydrogenase	O75891	ALDH1L1	1	O75891	99 kDa	TRUE	427.565	427.565	427.565	427.565	0	433.534	380.038	328.557	380.71	0.137878	430.539	427.565	357.054	405.053	10.2689	427.565	430.539	390.722	416.275	5.32809	3.93371	4.9159		250.732	268.727	222.861	247.44	9.33954	471.136	352.139	385.343	402.873	15.2418	401.707	455.087	404.501	420.432	7.14625	359.538	310.834	321.795	330.722	7.72543
Gamma-aminobutyric acid type B receptor subunit 2	O75899	GABBR2	1	O75899	106 kDa	TRUE	418.766	418.766	418.766	418.766	1.66247e-14	519.147	421.679	308.687	416.504	0.25288	541.193	596.344	448.822	528.786	14.0963	424.612	491.143	430.539	448.765	8.20484	5.6385	11.5817		481.036	541.193	340.144	454.124	22.7231	613.109	621.668	522.758	585.845	9.35437	512	564.175	458.253	511.476	10.355	430.539	481.036	317.365	409.647	20.4595
PRA1 family protein 3	O75915	ARL6IP5	1	O75915	22 kDa		474.413	474.413	474.413	474.413	0	464.65	497.999	572.051	511.567	0.107456	497.999	504.951	519.147	507.366	2.12446	474.413	494.559	501.463	490.145	2.8675	1.27485	3.43761		608.874	560.278	568.1	579.084	4.50602	491.143	556.408	519.147	522.233	6.26957	515.561	556.408	541.193	537.721	3.83911	604.668	564.175	588.134	585.659	3.47634
Dynactin subunit 3	O75935	DCTN3	1	O75935	21 kDa	TRUE	995.999	995.999	995.999	995.999	1.39797e-14	861.078	910.175	903.888	891.714	0.0299612	942.272	942.272	809.002	897.849	8.56975	734.185	820.296	820.296	791.592	6.2805	3.72005	9.33571		826.001	1024	975.501	941.834	10.9577	837.532	891.444	770.686	833.221	7.26027	922.88	1009.9	982.286	971.69	4.57637	1024	1097.5	1176.27	1099.25	6.92731
ATP synthase subunit d, mitochondrial	O75947	ATP5PD	1	O75947	18 kDa	TRUE	1910.85	1910.85	1910.85	1910.85	0	1910.85	2048	2048	2002.28	0.0395462	1448.15	1552.09	1448.15	1482.8	4.04702	1910.85	2048	2048	2002.28	3.95462	2.0103	13.4234		1782.89	1910.85	1782.89	1825.54	4.04702	1910.85	2048	2048	2002.28	3.95462	2194.99	2194.99	2194.99	2194.99	0	2194.99	2194.99	2194.99	2194.99	0
Flotillin-1	O75955	FLOT1	1	O75955	47 kDa		512	512	512	512	0	515.561	461.44	522.758	499.92	0.0670469	608.874	617.374	634.73	620.326	2.12446	522.758	491.143	560.278	524.727	6.59574	2.19681	10.1987		533.742	501.463	508.463	514.556	3.29999	661.685	634.73	652.575	649.663	2.11048	526.394	481.036	522.758	510.063	4.94132	464.65	458.253	504.951	475.951	5.31934
Triple functional domain protein	O75962	TRIO	1	O75962	347 kDa	TRUE	232.325	232.325	232.325	232.325	0	210.839	263.197	227.544	233.86	0.11436	298.172	276.282	202.251	258.902	19.4156	200.854	247.28	268.727	238.954	14.5194	8.51232	5.08675		224.411	243.875	252.476	240.254	5.98469	288.015	272.479	286.026	282.173	2.99612	237.207	230.72	357.054	274.994	25.8699	266.871	245.572	256	256.148	4.15798
ATP synthase subunit g, mitochondrial	O75964	ATP5MG	1	O75964	11 kDa	TRUE	916.506	916.506	916.506	916.506	0	1097.5	1097.5	975.501	1056.83	0.0666461	814.629	724.077	719.076	752.594	7.14625	1097.5	1097.5	1024	1073	3.95462	2.79188	15.692		942.272	792.353	843.357	859.328	8.87027	1097.5	975.501	1009.9	1027.63	6.1209	1448.15	1176.27	1176.27	1266.9	12.3905	1097.5	1016.93	995.999	1036.81	5.16872
Glutaredoxin-3	O76003	GLRX3	1	O76003	37 kDa	TRUE	501.463	501.463	501.463	501.463	0	315.173	330.842	364.557	336.857	0.0749143	666.287	820.296	639.145	708.576	13.7881	321.795	455.087	374.806	383.896	17.4811	7.83603	34.3351		308.687	471.136	380.038	386.62	21.0606	584.071	661.685	439.586	561.78	20.0639	326.288	448.822	401.707	392.272	15.7568	390.722	451.944	415.873	419.513	7.33533
Gamma-synuclein	O76070	SNCG	1	O76070	13 kDa	TRUE	385.343	385.343	385.343	385.343	0	564.175	484.382	448.822	499.126	0.118353	613.109	604.668	519.147	578.975	8.9786	580.037	471.136	396.177	482.45	19.1627	7.06492	16.3418		814.629	879.171	719.076	804.292	10.0146	873.098	910.175	792.353	858.542	7.01706	643.591	576.03	537.455	585.692	9.17267	621.668	639.145	608.874	623.229	2.43825
N(G),N(G)-dimethylarginine dimethylaminohydrolase 1	O94760	DDAH1	1	O94760	31 kDa	TRUE	694.581	694.581	694.581	694.581	0	962.071	910.175	929.3	933.849	0.0281047	1176.27	1002.93	1097.5	1092.23	7.94615	935.763	910.175	955.426	933.788	2.42989	2.60104	17.9515		975.501	989.119	1024	996.207	2.51094	1024	935.763	1024	994.588	5.12206	1176.27	1002.93	1097.5	1092.23	7.94615	1260.69	1097.5	1260.69	1206.29	7.8108
Lymphocyte antigen 6H	O94772	LY6H	1	O94772	15 kDa		1097.5	1097.5	1097.5	1097.5	0	1176.27	1260.69	1260.69	1232.55	0.0395462	1448.15	1448.15	1782.89	1559.73	12.3905	1351.18	1351.18	1351.18	1351.18	0	3.1075	14.9572		1448.15	1448.15	1552.09	1482.8	4.04702	1782.89	1782.89	1910.85	1825.54	4.04702	1448.15	1448.15	1448.15	1448.15	0	1260.69	1176.27	1351.18	1262.71	6.92731
Tubulin polymerization-promoting protein	O94811	TPPP	1	O94811	24 kDa		2194.99	2194.99	2194.99	2194.99	0	1552.09	1552.09	1552.09	1552.09	0	1351.18	1552.09	1448.15	1450.47	6.92731	1552.09	1552.09	1663.49	1589.23	4.04702	2.74358	19.8818		1663.49	1663.49	1782.89	1703.29	4.04702	1351.18	1260.69	1448.15	1353.34	6.92731	1176.27	1260.69	1260.69	1232.55	3.95462	1552.09	1552.09	1663.49	1589.23	4.04702
Kelch repeat and BTB domain-containing protein 11	O94819	KBTBD11	1	O94819	66 kDa		367.093	367.093	367.093	367.093	0	415.873	385.343	396.177	399.131	0.0387792	481.036	430.539	398.932	436.836	9.48006	418.766	347.291	362.039	376.032	10.0354	4.88856	7.88347		404.501	367.093	430.539	400.711	7.959	359.538	317.365	317.365	331.423	7.34664	354.588	337.794	340.144	344.175	2.64225	286.026	294.067	315.173	298.422	5.04448
Mitochondrial import receptor subunit TOM70	O94826	TOMM70	1	O94826	67 kDa		873.098	873.098	873.098	873.098	0	885.286	910.175	916.506	903.989	0.0182563	749.612	754.826	814.629	773.022	4.67346	855.13	849.223	867.067	857.14	1.06053	1.43806	6.57552		891.444	948.826	955.426	931.899	3.77616	1002.93	982.286	1002.93	996.046	1.19638	955.426	948.826	1016.93	973.726	3.85714	786.88	792.353	826.001	801.745	2.64225
Unconventional myosin-Id	O94832	MYO1D	1	O94832	116 kDa	TRUE	344.892	344.892	344.892	344.892	2.01857e-14	324.034	357.054	357.054	346.047	0.0550922	347.291	421.679	367.093	378.687	10.1734	240.518	296.112	367.093	301.241	21.0606	7.82228	9.27304		487.751	484.382	430.539	467.557	6.86608	233.941	317.365	304.437	285.248	15.741	284.05	354.588	357.054	331.897	12.4905	826.001	867.067	781.445	824.838	5.1917
Neurofascin	O94856	NFASC	1	O94856	150 kDa	TRUE	552.565	552.565	552.565	552.565	0	661.685	613.109	694.581	656.458	0.0624363	584.071	552.565	630.346	588.994	6.64243	537.455	477.713	588.134	534.434	10.3422	4.26177	9.24421		625.992	580.037	661.685	622.571	6.57458	548.748	504.951	564.175	539.292	5.69705	544.958	533.742	613.109	563.936	7.61654	657.114	621.668	680.287	653.023	4.52098
Sorbin and SH3 domain-containing protein 2	O94875	SORBS2	1	O94875	124 kDa		337.794	337.794	337.794	337.794	0	352.139	445.722	364.557	387.472	0.131174	362.039	415.873	421.679	399.863	8.22421	319.573	344.892	252.476	305.647	15.6246	5.99499	12.2607		390.722	349.706	541.193	427.207	23.6004	427.565	401.707	467.882	432.385	7.71294	404.501	382.681	494.559	427.247	13.881	312.996	364.557	385.343	354.299	10.5133
Proline synthase co-transcribed bacterial homolog protein	O94903	PLPBP	1	O94903	30 kDa		1024	1024	1024	1024	0	724.077	675.588	903.888	767.851	0.156645	1097.5	1024	1176.27	1099.25	6.92731	955.426	814.629	1097.5	955.85	14.7966	5.47015	14.7554		809.002	797.865	955.426	854.098	10.295	935.763	729.114	916.506	860.461	13.2669	699.413	797.865	776.047	757.775	6.82351	910.175	744.434	968.763	874.457	13.3056
Cluster of Erlin-2	O94905	ERLIN2	0	O94905	38 kDa	TRUE	592.224	592.224	592.224	592.224	0	533.742	522.758	588.134	548.211	0.0638569	404.501	491.143	491.143	462.263	10.8213	455.087	467.882	604.668	509.212	16.2828	6.792	10.493		464.65	484.382	560.278	503.103	10.0354	477.713	487.751	497.999	487.821	2.07933	455.087	481.036	512	482.708	5.90276	729.114	675.588	719.076	707.926	4.019
Endonuclease domain-containing 1 protein	O94919	ENDOD1	1	O94919	55 kDa		233.941	233.941	233.941	233.941	0	249	218.275	242.191	236.488	0.0682351	247.28	257.781	263.197	256.086	3.16024	210.839	174.853	210.839	198.844	10.4487	3.41929	10.2949		286.026	270.597	250.732	269.118	6.57458	212.306	159.786	191.341	187.811	14.0764	218.275	219.793	174.853	204.307	12.4905	385.343	344.892	344.892	358.376	6.5168
Glutaminase kidney isoform, mitochondrial	O94925	GLS	1	O94925	73 kDa	TRUE	1024	1024	1024	1024	0	1009.9	1097.5	1024	1043.8	0.0450602	975.501	1024	989.119	996.207	2.51094	1024	1024	1009.9	1019.3	0.79852	0.838631	1.91485		1009.9	1097.5	1097.5	1068.3	4.73391	1176.27	1176.27	1176.27	1176.27	0	1097.5	1176.27	1097.5	1123.75	4.04702	916.506	942.272	897.644	918.807	2.43825
WD repeat-containing protein 47	O94967	WDR47	1	O94967	102 kDa		178.527	178.527	178.527	178.527	0	120.259	191.341	171.255	160.951	0.22767	162.017	202.251	195.361	186.543	11.535	137.187	198.088	177.294	170.856	18.1186	7.47031	6.26825		99.7331	155.417	164.279	139.81	25.0261	153.277	237.207	191.341	193.942	21.6689	112.986	215.269	153.277	160.511	32.1	106.891	162.017	145.009	137.972	20.4595
AP-2 complex subunit alpha-2	O94973	AP2A2	1	O94973	104 kDa	TRUE	617.374	617.374	617.374	617.374	0	564.175	584.071	568.1	572.115	0.0184197	592.224	588.134	533.742	571.367	5.71397	568.1	519.147	564.175	550.474	4.94132	2.66843	4.88108		617.374	625.992	600.491	614.619	2.11048	580.037	572.051	548.748	566.945	2.8675	588.134	568.1	592.224	582.819	2.2152	442.643	481.036	458.253	460.644	4.19145
Protein transport protein Sec31A	O94979	SEC31A	1	O94979	133 kDa		560.278	560.278	560.278	560.278	0	548.748	487.751	504.951	513.817	0.061209	617.374	436.549	648.067	567.33	20.1461	519.147	385.343	552.565	485.685	18.2197	9.60675	7.30199		471.136	385.343	418.766	425.082	10.173	494.559	263.197	467.882	408.546	30.9832	484.382	451.944	560.278	498.868	11.1455	340.144	359.538	410.148	369.943	9.77
Calsyntenin-1	O94985	CLSTN1	1	O94985	110 kDa		916.506	916.506	916.506	916.506	0	955.426	873.098	948.826	925.783	0.0494132	754.826	897.644	910.175	854.215	10.103	831.746	929.3	948.826	903.291	6.94391	4.27408	3.53969		975.501	855.13	885.286	905.306	6.91844	948.826	962.071	1016.93	975.941	3.6997	922.88	1097.5	1097.5	1039.29	9.7003	903.888	910.175	820.296	878.119	5.71397
GTP-binding protein Di-Ras1	O95057	DIRAS1	1	O95057	22 kDa	TRUE	639.145	639.145	639.145	639.145	0	497.999	382.681	533.742	471.474	0.167446	765.363	719.076	709.176	731.205	4.10185	588.134	477.713	556.408	540.752	10.5133	3.69565	19.0682		548.748	484.382	564.175	532.435	7.94921	512	344.892	451.944	436.279	19.4024	625.992	512	685.019	607.67	14.4737	430.539	873.098	639.145	647.594	34.1882
NADH dehydrogenase [ubiquinone] 1 beta subcomplex subunit 6	O95139	NDUFB6	1	O95139	15 kDa		265.028	265.028	265.028	265.028	0	359.538	321.795	340.144	340.492	0.0554305	224.411	222.861	272.479	239.917	11.7582	286.026	282.088	280.139	282.751	1.06053	3.21855	15.1546		364.557	347.291	367.093	359.647	2.99612	321.795	302.334	362.039	328.723	9.26286	335.461	328.557	326.288	330.102	1.44734	340.144	278.204	337.794	318.714	11.0137
Mitofusin-2	O95140	MFN2	1	O95140	86 kDa	TRUE	407.315	407.315	407.315	407.315	0	354.588	357.054	418.766	376.803	0.0965015	317.365	421.679	377.413	372.152	14.0683	357.054	439.586	445.722	414.121	11.9569	6.53041	5.39793		362.039	410.148	413.001	395.062	7.24819	352.139	484.382	424.612	420.377	15.7532	410.148	497.999	484.382	464.176	10.1864	367.093	424.612	461.44	417.715	11.3835
NADH dehydrogenase [ubiquinone] 1 beta subcomplex subunit 4	O95168	NDUFB4	1	O95168	15 kDa	TRUE	451.944	451.944	451.944	451.944	0	461.44	471.136	455.087	462.555	0.0174728	552.565	494.559	556.408	534.511	6.48299	580.037	487.751	515.561	527.783	8.96984	3.86758	8.6953		458.253	474.413	474.413	469.026	1.98925	576.03	515.561	648.067	579.886	11.4397	588.134	617.374	533.742	579.75	7.32061	464.65	471.136	458.253	464.68	1.38626
NADH dehydrogenase [ubiquinone] 1 beta subcomplex subunit 8, mitochondrial	O95169	NDUFB8	1	O95169	22 kDa		630.346	630.346	630.346	630.346	0	630.346	724.077	643.591	666.005	0.0761654	604.668	643.591	596.344	614.868	4.10185	685.019	657.114	704.277	682.137	3.47634	1.91359	4.79425		734.185	680.287	670.921	695.131	4.91192	634.73	675.588	634.73	648.35	3.63835	685.019	837.532	797.865	773.472	10.2303	588.134	596.344	661.685	615.387	6.54942
NADH dehydrogenase [ubiquinone] 1 alpha subcomplex subunit 7	O95182	NDUFA7	1	O95182	13 kDa		580.037	580.037	580.037	580.037	0	814.629	675.588	657.114	715.777	0.120296	879.171	814.629	694.581	796.127	11.7664	989.119	885.286	765.363	879.923	12.7255	6.15304	17.1785		948.826	797.865	639.145	795.279	19.472	1097.5	1024	891.444	1004.31	10.3979	1260.69	1024	955.426	1080.04	14.8294	1097.5	1016.93	855.13	989.851	12.4696
Chondroitin sulfate proteoglycan 5	O95196	CSPG5	1	O95196	60 kDa		1016.93	1016.93	1016.93	1016.93	0	1024	1024	948.826	998.942	0.0434476	903.888	1097.5	903.888	968.424	11.5424	689.784	843.357	891.444	808.195	13.0325	6.1546	10.0629		935.763	922.88	1097.5	985.38	9.87526	916.506	1016.93	962.071	965.168	5.20967	809.002	989.119	1024	940.707	12.2658	849.223	975.501	1097.5	974.074	12.7447
Reticulon-3	O95197	RTN3	1	O95197	113 kDa	TRUE	1024	1024	1024	1024	0	1097.5	1176.27	1176.27	1150.01	0.0395462	1097.5	1176.27	1097.5	1123.75	4.04702	1024	1097.5	1097.5	1073	3.95462	2.0103	5.11095		1024	1097.5	1176.27	1099.25	6.92731	1024	1176.27	1176.27	1125.51	7.8108	982.286	1097.5	995.999	1025.26	6.13819	1024	1176.27	1097.5	1099.25	6.92731
LETM1 and EF-hand domain-containing protein 1, mitochondrial	O95202	LETM1	1	O95202	83 kDa	TRUE	661.685	661.685	661.685	661.685	0	699.413	685.019	744.434	709.622	0.0436786	704.277	592.224	657.114	651.205	8.63932	781.445	797.865	754.826	778.045	2.79159	2.86865	8.25962		709.176	689.784	729.114	709.358	2.77232	861.078	843.357	903.888	869.441	3.5793	891.444	837.532	885.286	871.421	3.38638	754.826	724.077	749.612	742.838	2.2152
Sorting nexin-4	O95219	SNX4	1	O95219	52 kDa		344.892	344.892	344.892	344.892	2.01857e-14	225.972	203.657	278.204	235.944	0.16216	292.036	272.479	317.365	293.96	7.6558	298.172	250.732	308.687	285.863	10.8009	4.65473	15.371		243.875	266.871	300.246	270.331	10.4849	284.05	319.573	337.794	313.805	8.70996	274.374	266.871	319.573	286.939	9.93562	335.461	206.5	278.204	273.388	23.6349
Myotubularin-related protein 5	O95248	SBF1	1	O95248	208 kDa	TRUE	276.282	276.282	276.282	276.282	0	252.476	219.793	282.088	251.452	0.123921	203.657	225.972	268.727	232.786	14.2044	274.374	250.732	294.067	273.057	7.94615	5.56862	7.86486		218.275	272.479	268.727	253.16	11.9569	229.126	238.856	319.573	262.518	18.9127	237.207	229.126	250.732	239.022	4.5671	187.403	200.854	257.781	215.346	17.3489
Vesicle-associated membrane protein-associated protein B/C	O95292	VAPB	1	O95292	27 kDa	TRUE	1351.18	1351.18	1351.18	1351.18	0	1448.15	1448.15	1552.09	1482.8	0.0404702	1351.18	1448.15	1351.18	1383.5	4.04702	1351.18	1448.15	1448.15	1415.83	3.95462	2.01053	3.99262		1552.09	1663.49	1663.49	1626.36	3.95462	1351.18	1448.15	1351.18	1383.5	4.04702	1351.18	1448.15	1448.15	1415.83	3.95462	1663.49	1663.49	1552.09	1626.36	3.95462
RasGAP-activating-like protein 1	O95294	RASAL1	1	O95294	90 kDa	TRUE	413.001	413.001	413.001	413.001	0	385.343	333.144	380.038	366.175	0.0784563	541.193	326.288	442.643	436.708	24.6333	803.414	588.134	765.363	718.97	15.9804	10.173	32.9849		337.794	312.996	380.038	343.609	9.86506	481.036	292.036	481.036	418.036	26.1029	410.148	354.588	477.713	414.15	14.8883	458.253	418.766	519.147	465.389	10.8661
NADH dehydrogenase [ubiquinone] 1 subunit C2	O95298	NDUFC2	1	O95298	14 kDa		1024	1024	1024	1024	0	1176.27	1024	1176.27	1125.51	0.078108	1016.93	982.286	1097.5	1032.24	5.72649	1351.18	1176.27	1176.27	1234.57	8.17967	3.49607	8.91449		897.644	948.826	1097.5	981.322	10.5789	1260.69	1176.27	1260.69	1232.55	3.95462	1351.18	1176.27	1448.15	1325.2	10.3979	935.763	814.629	885.286	878.56	6.92571
NADH dehydrogenase [ubiquinone] 1 alpha subcomplex subunit 10, mitochondrial	O95299	NDUFA10	1	O95299	41 kDa		975.501	975.501	975.501	975.501	1.42734e-14	989.119	982.286	989.119	986.841	0.00399725	776.047	760.076	744.434	760.186	2.07933	922.88	982.286	867.067	924.078	6.23529	2.07965	11.4742		982.286	989.119	897.644	956.35	5.32809	1097.5	1097.5	1009.9	1068.3	4.73391	1097.5	1176.27	1097.5	1123.75	4.04702	831.746	826.001	781.445	813.064	3.38638
6-phosphogluconolactonase	O95336	PGLS	1	O95336	28 kDa	TRUE	604.668	604.668	604.668	604.668	0	576.03	474.413	335.461	461.968	0.261418	576.03	709.176	608.874	631.36	10.9862	560.278	474.413	487.751	507.481	9.10535	5.08825	14.4935		471.136	494.559	401.707	455.801	10.5942	576.03	537.455	504.951	539.479	6.59574	537.455	461.44	458.253	485.716	9.23082	427.565	467.882	494.559	463.335	7.27935
Activator of 90 kDa heat shock protein ATPase homolog 1	O95433	AHSA1	1	O95433	38 kDa		199.466	199.466	199.466	199.466	0	143.013	137.187	126.238	135.479	0.0628649	177.294	198.088	198.088	191.157	6.2805	191.341	167.73	177.294	178.788	6.64243	3.24645	16.15		135.298	97.6806	128	120.326	16.5786	158.683	172.446	129.787	153.638	14.1711	142.025	135.298	136.239	137.854	2.64225	149.086	250.732	181.019	193.612	26.8474
Neuronal pentraxin receptor	O95502	NPTXR	1	O95502	53 kDa		270.597	270.597	270.597	270.597	0	398.932	474.413	639.145	504.164	0.243649	916.506	1009.9	1552.09	1159.5	29.5979	410.148	487.751	537.455	478.451	13.4102	10.8129	63.8853		448.822	537.455	803.414	596.564	30.9335	526.394	621.668	809.002	652.355	22.0404	374.806	464.65	541.193	460.216	18.0963	310.834	340.144	396.177	349.051	12.4231
V-type proton ATPase subunit G 2	O95670	ATP6V1G2	1	O95670	14 kDa		657.114	657.114	657.114	657.114	0	592.224	770.686	803.414	722.108	0.15741	670.921	754.826	734.185	719.977	6.07232	596.344	744.434	709.176	683.318	11.3209	4.38765	4.49178		670.921	754.826	760.076	728.608	6.86608	661.685	820.296	837.532	773.171	12.5371	689.784	826.001	861.078	792.288	11.421	588.134	826.001	861.078	758.404	19.5803
Phosphatidate cytidylyltransferase 2	O95674	CDS2	1	O95674	51 kDa	TRUE	501.463	501.463	501.463	501.463	0	515.561	560.278	481.036	518.958	0.076558	560.278	461.44	451.944	491.221	12.2132	537.455	508.463	541.193	529.037	3.38638	3.91903	3.33431		533.742	544.958	455.087	511.262	9.57847	533.742	461.44	487.751	494.311	7.4032	604.668	458.253	491.143	518.021	14.8294	461.44	541.193	404.501	469.045	14.6388
Copine-6	O95741	CPNE6	1	O95741	62 kDa	TRUE	494.559	494.559	494.559	494.559	1.40769e-14	533.742	413.001	439.586	462.11	0.137292	560.278	530.056	556.408	548.914	2.99612	497.999	445.722	508.463	484.062	6.94391	2.51933	7.41866		600.491	491.143	537.455	543.03	10.1075	724.077	680.287	765.363	723.242	5.8824	504.951	458.253	474.413	479.206	4.94885	504.951	458.253	461.44	474.881	5.49398
Heat shock 70 kDa protein 4L	O95757	HSPA4L	1	O95757	95 kDa	TRUE	410.148	410.148	410.148	410.148	0	344.892	354.588	354.588	351.356	0.0159329	390.722	333.144	344.892	356.253	8.54006	404.501	369.646	407.315	393.821	5.32809	3.47102	7.58782		390.722	352.139	342.509	361.79	7.05226	326.288	310.834	328.557	321.893	2.99612	385.343	354.588	401.707	380.546	6.28649	369.646	398.932	390.722	386.433	3.90932
AP-2 complex subunit alpha-1	O95782	AP2A1	1	O95782	108 kDa	TRUE	744.434	744.434	744.434	744.434	0	714.109	670.921	734.185	706.405	0.0457637	704.277	734.185	699.413	712.625	2.64225	608.874	643.591	643.591	632.019	3.17139	1.46485	6.80792		831.746	809.002	831.746	824.165	1.59329	680.287	680.287	714.109	691.561	2.8236	714.109	709.176	719.076	714.12	0.693143	634.73	588.134	625.992	616.285	4.019
BAG family molecular chaperone regulator 3	O95817	BAG3	1	O95817	62 kDa		221.322	221.322	221.322	221.322	0	155.417	227.544	95.6704	159.544	0.41389	296.112	296.112	232.325	274.85	13.3992	340.144	364.557	372.217	358.972	4.66611	4.61979	33.3283		292.036	247.28	205.074	248.13	17.5259	229.126	218.275	195.361	214.254	8.04555	349.706	404.501	342.509	365.572	9.27446	268.727	390.722	259.574	306.341	23.9013
Apoptosis-inducing factor 1, mitochondrial	O95831	AIFM1	1	O95831	67 kDa		304.437	304.437	304.437	304.437	0	347.291	401.707	377.413	375.47	0.0726027	342.509	294.067	359.538	332.038	10.2303	324.034	347.291	349.706	340.344	4.1653	3.61705	8.66012		352.139	390.722	390.722	377.861	5.89536	362.039	377.413	418.766	386.072	7.59916	410.148	481.036	418.766	436.65	8.85838	308.687	337.794	342.509	329.663	5.55677
Echinoderm microtubule-associated protein-like 2	O95834	EML2	1	O95834	71 kDa		183.546	183.546	183.546	183.546	0	207.937	359.538	270.597	279.357	0.272695	398.932	564.175	280.139	414.416	34.4219	237.207	354.588	225.972	272.589	26.1328	15.2069	33.1239		282.088	206.5	195.361	227.983	20.6971	284.05	321.795	206.5	270.782	21.7081	349.706	268.727	182.278	266.904	31.3704	203.657	187.403	195.361	195.474	4.15798
3'(2'),5'-bisphosphate nucleotidase 1	O95861	BPNT1	1	O95861	33 kDa		227.544	227.544	227.544	227.544	0	155.417	209.383	130.69	165.163	0.243649	256	294.067	266.871	272.313	7.20058	202.251	242.191	218.275	220.905	9.09876	4.13575	19.84		199.466	268.727	202.251	223.481	17.5446	181.019	306.555	190.019	225.864	31.0029	194.012	294.067	265.028	251.035	20.5048	209.383	249	192.672	217.018	13.3306
N(G),N(G)-dimethylarginine dimethylaminohydrolase 2	O95865	DDAH2	1	O95865	30 kDa	TRUE	247.28	247.28	247.28	247.28	0	302.334	212.306	229.126	247.922	0.193072	382.681	294.067	294.067	323.605	15.8099	328.557	216.767	265.028	270.117	20.7571	9.19003	13.1717		357.054	233.941	233.941	274.979	25.8491	317.365	192.672	242.191	250.743	25.0397	401.707	242.191	256	299.966	29.4635	467.882	374.806	388.023	410.237	12.2752
Abhydrolase domain-containing protein 16A	O95870	ABHD16A	1	O95870	63 kDa		401.707	401.707	401.707	401.707	0	304.437	451.944	284.05	346.81	0.264171	374.806	497.999	340.144	404.316	20.5192	292.036	471.136	321.795	361.656	26.5372	11.8301	7.61361		330.842	407.315	308.687	348.948	14.8294	424.612	471.136	315.173	403.64	19.8366	340.144	477.713	362.039	393.298	18.795	317.365	401.707	308.687	342.586	14.9987
Thioredoxin domain-containing protein 12	O95881	TXNDC12	1	O95881	19 kDa		477.713	477.713	477.713	477.713	0	367.093	442.643	385.343	398.36	0.0989591	436.549	458.253	508.463	467.755	7.88592	344.892	390.722	439.586	391.733	12.0886	5.01836	10.3985		300.246	461.44	464.65	408.779	22.9968	410.148	508.463	415.873	444.828	12.4057	302.334	448.822	427.565	392.907	20.1461	421.679	448.822	474.413	448.305	5.8824
Disks large-associated protein 3	O95886	DLGAP3	1	O95886	106 kDa	TRUE	352.139	352.139	352.139	352.139	0	306.555	407.315	424.612	379.494	0.168004	302.334	608.874	455.087	455.432	33.6538	335.461	415.873	424.612	391.982	12.5371	11.5897	11.079		306.555	552.565	484.382	447.834	28.3615	442.643	515.561	621.668	526.624	17.0945	427.565	410.148	526.394	454.702	13.7881	256	302.334	282.088	280.141	8.29167
Leucine-rich glioma-inactivated protein 1	O95970	LGI1	1	O95970	64 kDa		451.944	451.944	451.944	451.944	0	484.382	512	415.873	470.752	0.105133	630.346	639.145	533.742	601.078	9.72917	564.175	564.175	515.561	547.971	5.12206	3.73909	13.3747		477.713	471.136	418.766	455.872	7.08584	484.382	508.463	418.766	470.537	9.86612	556.408	548.748	484.382	529.846	7.46617	548.748	560.278	458.253	522.426	10.6951
Diphosphoinositol polyphosphate phosphohydrolase 1	O95989	NUDT3	1	O95989	19 kDa		407.315	407.315	407.315	407.315	0	280.139	199.466	229.126	236.244	0.172723	427.565	407.315	354.588	396.489	9.50181	315.173	349.706	413.001	359.293	13.8086	5.87079	22.4307		221.322	221.322	216.767	219.803	1.19638	333.144	306.555	302.334	314.011	5.31934	396.177	292.036	308.687	332.3	16.8348	259.574	288.015	183.546	243.712	22.1616
NADH dehydrogenase [ubiquinone] 1 beta subcomplex subunit 10	O96000	NDUFB10	1	O96000	21 kDa	TRUE	515.561	515.561	515.561	515.561	0	519.147	568.1	541.193	542.813	0.0451653	487.751	474.413	442.643	468.269	4.94865	560.278	556.408	568.1	561.595	1.06053	1.51359	7.7646		515.561	560.278	548.748	541.529	4.28714	576.03	608.874	537.455	574.12	6.22655	652.575	675.588	617.374	648.512	4.52098	519.147	544.958	533.742	532.616	2.42989
Cytochrome b5	P00167	CYB5A	1	P00167	15 kDa		576.03	576.03	576.03	576.03	0	568.1	652.575	515.561	578.745	0.119439	568.1	739.292	548.748	618.713	16.9499	451.944	792.353	541.193	595.163	29.6567	11.6815	3.3124		526.394	719.076	508.463	584.644	19.9721	442.643	744.434	568.1	585.059	25.9134	580.037	625.992	433.534	546.521	18.3911	666.287	648.067	537.455	617.27	11.2948
Cluster of Glutamate dehydrogenase 1, mitochondrial	P00367	GLUD1	0	P00367	61 kDa	TRUE	1260.69	1260.69	1260.69	1260.69	0	1552.09	1448.15	1448.15	1482.8	0.0404702	1176.27	1097.5	1024	1099.25	6.92731	1351.18	1176.27	1260.69	1262.71	6.92731	3.47377	12.3395		1448.15	1552.09	1448.15	1482.8	4.04702	1663.49	1448.15	1552.09	1554.58	6.92731	1448.15	1448.15	1448.15	1448.15	0	1097.5	1024	1097.5	1073	3.95462
NADH-cytochrome b5 reductase 3	P00387	CYB5R3	1	P00387	34 kDa		398.932	398.932	398.932	398.932	0	439.586	512	541.193	497.593	0.105133	477.713	474.413	477.713	476.613	0.399725	372.217	445.722	388.023	401.987	9.62491	2.53244	11.4396		484.382	512	407.315	467.899	11.5953	494.559	552.565	491.143	512.756	6.73184	494.559	471.136	544.958	503.551	7.49143	548.748	477.713	467.882	498.114	8.85838
Glutathione reductase, mitochondrial	P00390	GSR	1	P00390	56 kDa		621.668	621.668	621.668	621.668	0	689.784	837.532	891.444	806.253	0.129495	831.746	1097.5	968.763	966.002	13.7574	661.685	879.171	1016.93	852.594	21.0072	8.72351	17.6585		694.581	885.286	873.098	817.655	13.0567	849.223	1024	1024	965.741	10.4487	792.353	1016.93	867.067	892.116	12.8193	786.88	820.296	786.88	798.019	2.41754
Cytochrome c oxidase subunit 2	P00403	MT-CO2	1	P00403	26 kDa		2194.99	2194.99	2194.99	2194.99	0	2194.99	2194.99	2048	2145.99	0.0395462	2048	2048	2194.99	2097	4.04702	2521.38	2702.35	2896.31	2706.68	6.92731	2.75347	12.3868		2521.38	2521.38	2521.38	2521.38	0	2896.31	2896.31	2896.31	2896.31	0	3326.99	3565.78	3326.99	3406.58	4.04702	2048	2048	2194.99	2097	4.04702
Superoxide dismutase [Cu-Zn]	P00441	SOD1	1	P00441	16 kDa		879.171	879.171	879.171	879.171	0	1176.27	1176.27	1260.69	1204.41	0.0404702	1448.15	1448.15	1663.49	1519.93	8.17967	1176.27	1097.5	1260.69	1178.15	6.92731	3.78686	21.9048		1448.15	1351.18	1552.09	1450.47	6.92731	1782.89	1782.89	2048	1871.26	8.17967	1260.69	1351.18	1351.18	1321.01	3.95462	1663.49	1663.49	1782.89	1703.29	4.04702
Ceruloplasmin	P00450	CP	1	P00450	122 kDa	TRUE	765.363	765.363	765.363	765.363	0	512	522.758	474.413	503.057	0.0504574	372.217	367.093	398.932	379.414	4.50602	455.087	418.766	519.147	464.334	10.9459	3.87559	31.5179		310.834	385.343	415.873	370.683	14.5764	344.892	324.034	359.538	342.821	5.20459	221.322	212.306	396.177	276.601	37.4739	324.034	319.573	337.794	327.133	2.90339
Hypoxanthine-guanine phosphoribosyltransferase	P00492	HPRT1	1	P00492	25 kDa	TRUE	596.344	596.344	596.344	596.344	0	643.591	552.565	652.575	616.244	0.089786	714.109	776.047	617.374	702.51	11.3835	481.036	765.363	588.134	611.511	23.4825	8.73894	7.59835		714.109	754.826	680.287	716.407	5.20967	734.185	948.826	739.292	807.434	15.1685	661.685	675.588	600.491	645.921	6.18541	596.344	508.463	596.344	567.05	8.94765
Aspartate aminotransferase, mitochondrial	P00505	GOT2	1	P00505	48 kDa	TRUE	843.357	843.357	843.357	843.357	0	1176.27	1176.27	1097.5	1150.01	0.0395462	1002.93	1016.93	982.286	1000.71	1.74134	1176.27	1176.27	1176.27	1176.27	0	0.445223	14.7406		1097.5	1097.5	1097.5	1097.5	0	1448.15	1448.15	1448.15	1448.15	0	1552.09	1448.15	1448.15	1482.8	4.04702	1097.5	1097.5	1097.5	1097.5	0
Cluster of Phosphoglycerate kinase 1	P00558	PGK1	1	P00558	45 kDa	TRUE	1024	1024	1024	1024	0	770.686	797.865	809.002	792.518	0.0248696	1260.69	1260.69	1176.27	1232.55	3.95462	1024	1097.5	1097.5	1073	3.95462	1.98353	17.6554		916.506	955.426	955.426	942.452	2.38426	1024	1097.5	1097.5	1073	3.95462	1176.27	1176.27	1176.27	1176.27	0	891.444	962.071	962.071	938.529	4.34476
Adenylate kinase isoenzyme 1	P00568	AK1	1	P00568	22 kDa	TRUE	861.078	861.078	861.078	861.078	0	494.559	451.944	415.873	454.126	0.0867347	617.374	666.287	670.921	651.527	4.55371	617.374	689.784	689.784	665.647	6.2805	2.73023	25.2606		461.44	484.382	494.559	480.127	3.53334	568.1	572.051	477.713	539.288	9.89491	474.413	564.175	643.591	560.726	15.095	526.394	556.408	552.565	545.122	2.99612
Prothrombin	P00734	F2	1	P00734	70 kDa		680.287	680.287	680.287	680.287	0	357.054	364.557	421.679	381.097	0.0927446	372.217	296.112	367.093	345.141	12.3246	504.951	427.565	471.136	467.884	8.29167	5.17725	32.0601		324.034	265.028	290.018	293.027	10.1075	354.588	296.112	390.722	347.141	13.7531	245.572	206.5	286.026	246.032	16.1623	337.794	250.732	302.334	296.953	14.743
Cluster of Haptoglobin	P00738	HP	0	P00738	45 kDa	TRUE	1910.85	1910.85	1910.85	1910.85	0	1663.49	1782.89	1663.49	1703.29	0.0404702	621.668	724.077	729.114	691.62	8.76672	1552.09	1552.09	1552.09	1552.09	0	2.2018	36.5872		2896.31	2702.35	2896.31	2831.66	3.95462	1097.5	1176.27	1176.27	1150.01	3.95462	995.999	1009.9	1024	1009.97	1.38626	2702.35	2521.38	2521.38	2581.71	4.04702
Plasminogen	P00747	PLG	1	P00747	91 kDa	TRUE	1097.5	1097.5	1097.5	1097.5	0	648.067	643.591	670.921	654.193	0.0224077	544.958	596.344	541.193	560.831	5.49398	621.668	657.114	666.287	648.356	3.63436	2.28769	32.6906		613.109	584.071	596.344	597.841	2.43825	600.491	504.951	572.051	559.165	8.77317	369.646	390.722	352.139	370.836	5.20967	436.549	455.087	415.873	435.837	4.50096
Complement factor B	P00751	CFB	1	P00751	86 kDa		484.382	484.382	484.382	484.382	0	418.766	404.501	427.565	416.944	0.0279159	237.207	288.015	198.088	241.103	18.7014	324.034	319.573	252.476	298.694	13.4212	8.03765	30.661		560.278	613.109	487.751	553.713	11.3663	324.034	385.343	374.806	361.394	9.0708	196.72	158.683	148.056	167.82	15.2463	385.343	324.034	390.722	366.7	10.103
Carbonic anhydrase 1	P00915	CA1	1	P00915	29 kDa		849.223	849.223	849.223	849.223	0	491.143	537.455	526.394	518.331	0.0466611	1176.27	1176.27	1097.5	1150.01	3.95462	1024	1176.27	1097.5	1099.25	6.92731	2.73215	31.9505		448.822	515.561	487.751	484.045	6.92571	572.051	625.992	576.03	591.358	5.08322	975.501	1024	975.501	991.668	2.8236	820.296	897.644	891.444	869.795	4.94132
Carbonic anhydrase 2	P00918	CA2	1	P00918	29 kDa		1260.69	1260.69	1260.69	1260.69	0	781.445	916.506	792.353	830.101	0.0903829	2048	1910.85	1782.89	1913.91	6.92731	1351.18	1351.18	1260.69	1321.01	3.95462	2.74308	33.4692		1176.27	1097.5	1097.5	1123.75	4.04702	929.3	1024	948.826	967.375	5.16872	1351.18	1260.69	1351.18	1321.01	3.95462	1782.89	1782.89	1782.89	1782.89	0
Antithrombin-III	P01008	SERPINC1	1	P01008	53 kDa	TRUE	385.343	385.343	385.343	385.343	0	312.996	268.727	310.834	297.519	0.083886	229.126	200.854	266.871	232.284	14.2592	324.034	433.534	393.44	383.669	14.4395	7.19567	22.7945		282.088	272.479	324.034	292.867	9.36113	278.204	302.334	296.112	292.217	4.28714	166.572	137.187	203.657	169.139	19.6936	268.727	280.139	315.173	288.013	8.40351
Alpha-1-antitrypsin	P01009	SERPINA1	1	P01009	47 kDa	TRUE	1176.27	1176.27	1176.27	1176.27	0	849.223	873.098	897.644	873.322	0.0277232	699.413	613.109	596.344	636.288	8.69199	867.067	797.865	826.001	830.311	4.19145	3.22779	25.4102		621.668	608.874	648.067	626.203	3.19168	643.591	634.73	648.067	642.13	1.05704	427.565	377.413	407.315	404.098	6.24363	675.588	648.067	719.076	680.91	5.25798
Alpha-1-antichymotrypsin	P01011	SERPINA3	1	P01011	48 kDa		2896.31	2896.31	2896.31	2896.31	0	1552.09	1663.49	1663.49	1626.36	0.0395462	1024	1016.93	1024	1021.64	0.399725	1351.18	1176.27	1351.18	1292.87	7.8108	2.06252	48.5046		968.763	1002.93	968.763	980.151	2.01237	739.292	704.277	714.109	719.226	2.51094	530.056	522.758	508.463	520.426	2.11048	1024	1009.9	1009.9	1014.6	0.802218
Angiotensinogen	P01019	AGT	1	P01019	53 kDa		754.826	754.826	754.826	754.826	0	576.03	552.565	657.114	595.236	0.0921601	719.076	600.491	744.434	688	11.1683	734.185	596.344	744.434	691.654	11.9569	5.80435	9.63129		809.002	613.109	739.292	720.468	13.7819	639.145	501.463	588.134	576.247	12.0793	494.559	471.136	491.143	485.613	2.6056	754.826	680.287	867.067	767.393	12.2521
Cluster of Alpha-2-macroglobulin	P01023	A2M	0	P01023	163 kDa	TRUE	749.612	749.612	749.612	749.612	0	891.444	891.444	955.426	912.771	0.0404702	1024	1009.9	995.999	1009.97	1.38626	680.287	734.185	666.287	693.586	5.16872	1.64886	17.3278		831.746	792.353	843.357	822.486	3.25031	689.784	661.685	685.019	678.829	2.2152	604.668	576.03	625.992	602.23	4.16287	879.171	809.002	861.078	849.75	4.28714
Complement C3	P01024	C3	1	P01024	187 kDa	TRUE	935.763	935.763	935.763	935.763	0	968.763	1002.93	935.763	969.151	0.0346522	770.686	803.414	781.445	785.182	2.12446	694.581	776.047	724.077	731.569	5.63804	1.94929	13.4416		1176.27	1176.27	1097.5	1150.01	3.95462	855.13	820.296	770.686	815.371	5.20459	504.951	560.278	477.713	514.314	8.18012	814.629	797.865	689.784	767.426	8.8296
Metalloproteinase inhibitor 1	P01033	TIMP1	1	P01033	23 kDa		317.365	317.365	317.365	317.365	0	522.758	501.463	584.071	536.097	0.0800022	512	374.806	522.758	469.855	17.5565	333.144	263.197	292.036	296.125	11.8707	7.3768	28.8492		421.679	448.822	530.056	466.852	12.0795	268.727	199.466	200.854	223.016	17.7537	216.767	174.853	133.436	175.019	23.8065	224.411	106.891	186.108	172.47	34.751
Cystatin-C	P01034	CST3	1	P01034	16 kDa		903.888	903.888	903.888	903.888	0	724.077	617.374	709.176	683.542	0.0845392	891.444	765.363	809.002	821.936	7.78988	803.414	689.784	885.286	792.828	12.3835	5.06449	11.3772		648.067	584.071	600.491	610.877	5.44105	754.826	714.109	652.575	707.17	7.27935	1024	975.501	1097.5	1032.33	5.9499	803.414	897.644	929.3	876.786	7.46859
Kininogen-1	P01042	KNG1	1	P01042	72 kDa		1097.5	1097.5	1097.5	1097.5	0	803.414	749.612	820.296	791.107	0.0466611	685.019	680.287	670.921	678.742	1.05704	867.067	861.078	861.078	863.074	0.40065	0.376087	20.6394		1024	968.763	1024	1005.59	3.17139	765.363	826.001	781.445	790.936	3.97171	377.413	413.001	487.751	426.055	13.2179	560.278	530.056	621.668	570.667	8.18012
Ig kappa chain V-III region Ti	P01622	IGKV3-20	1	P01622	12 kDa	TRUE	548.748	548.748	548.748	548.748	0	613.109	584.071	576.03	591.07	0.0329999	467.882	477.713	471.136	472.244	1.06053	474.413	474.413	467.882	472.236	0.79852	0.473013	11.3183		666.287	699.413	680.287	681.996	2.43825	357.054	296.112	344.892	332.686	9.69457	317.365	280.139	319.573	305.692	7.24819	404.501	335.461	372.217	370.726	9.31802
Ig kappa chain V-IV region Len	P01625	IGKV4-1	1	P01625	13 kDa		263.197	263.197	263.197	263.197	0	168.897	242.191	263.197	224.762	0.220265	242.191	237.207	319.573	266.323	17.3408	282.088	265.028	464.65	337.255	32.8109	12.593	17.1835		187.403	319.573	306.555	271.177	26.8613	216.767	300.246	215.269	244.094	19.9245	270.597	225.972	296.112	264.227	13.4359	216.767	235.568	235.568	229.301	4.73391
Ig kappa chain C region	P01834	IGKC	1	P01834	12 kDa	TRUE	564.175	564.175	564.175	564.175	0	661.685	749.612	714.109	708.468	0.0624363	382.681	380.038	372.217	378.312	1.43837	315.173	333.144	342.509	330.275	4.20622	1.42676	35.183		962.071	935.763	843.357	913.731	6.82351	354.588	362.039	364.557	360.395	1.43837	268.727	274.374	290.018	277.707	3.97171	233.941	276.282	286.026	265.416	10.4328
Ig gamma-1 chain C region	P01857	IGHG1	1	P01857	36 kDa	TRUE	1448.15	1448.15	1448.15	1448.15	0	1351.18	1260.69	1351.18	1321.01	0.0395462	849.223	942.272	879.171	890.222	5.3356	797.865	809.002	837.532	814.8	2.51094	1.97152	27.9885		2352.53	2194.99	2521.38	2356.3	6.92731	929.3	935.763	910.175	925.079	1.43837	621.668	670.921	675.588	656.059	4.55371	675.588	754.826	734.185	721.533	5.69705
Cluster of Ig gamma-2 chain C region	P01859	IGHG2	0	P01859	36 kDa	TRUE	891.444	867.067	809.002	855.838	4.94865	1448.15	1663.49	1663.49	1591.71	0.078108	584.071	786.88	704.277	691.743	14.743	430.539	515.561	464.65	470.25	9.09876	7.21714	53.852		1351.18	1552.09	1448.15	1450.47	6.92731	729.114	826.001	765.363	773.493	6.32878	337.794	398.932	328.557	355.094	10.7703	433.534	617.374	548.748	533.218	17.4223
Ig mu chain C region	P01871	IGHM	1	P01871	49 kDa		666.287	666.287	666.287	666.287	0	526.394	494.559	501.463	507.472	0.0329999	576.03	526.394	552.565	551.663	4.50096	544.958	548.748	580.037	557.914	3.45074	1.99617	11.8212		855.13	831.746	916.506	867.794	5.04448	670.921	596.344	648.067	638.444	5.98469	481.036	491.143	481.036	484.405	1.2047	458.253	448.822	445.722	450.932	1.44734
Cluster of Ig alpha-1 chain C region	P01876	IGHA1	0	P01876	38 kDa	TRUE	1260.69	1176.27	1176.27	1204.41	4.04702	1910.85	1910.85	1910.85	1910.85	0	826.001	849.223	849.223	841.483	1.59329	694.581	709.176	699.413	701.057	1.06053	1.67521	46.452		2352.53	2194.99	2194.99	2247.51	4.04702	1097.5	1097.5	1176.27	1123.75	4.04702	792.353	820.296	843.357	818.669	3.1198	694.581	621.668	643.591	653.28	5.72649
Cluster of Collagen alpha-1(IV) chain	P02462	COL4A1	0	P02462	161 kDa	TRUE	1910.85	1910.85	1910.85	1910.85	0	1782.89	1663.49	1448.15	1631.51	0.103979	1552.09	1663.49	1552.09	1589.23	4.04702	1782.89	1552.09	1552.09	1629.03	8.17967	3.08267	8.78038		1552.09	1663.49	1552.09	1589.23	4.04702	1351.18	1002.93	1351.18	1235.09	16.2791	3104.19	3326.99	2521.38	2984.19	13.9399	1552.09	1663.49	1663.49	1626.36	3.95462
Alpha-crystallin B chain	P02511	CRYAB	1	P02511	20 kDa		2702.35	2702.35	2702.35	2702.35	0	1782.89	1910.85	1910.85	1868.2	0.0395462	2521.38	2521.38	2702.35	2581.71	4.04702	2194.99	2194.99	2194.99	2194.99	0	1.02164	16.2635		2521.38	2521.38	2702.35	2581.71	4.04702	1552.09	1552.09	1448.15	1517.45	3.95462	1260.69	1351.18	1351.18	1321.01	3.95462	5042.77	5042.77	5042.77	5042.77	0
Prelamin-A/C	P02545	LMNA	1	P02545	74 kDa	TRUE	608.874	608.874	608.874	608.874	0	760.076	719.076	729.114	736.089	0.0290339	1097.5	1002.93	1024	1041.47	4.76703	714.109	699.413	689.784	701.102	1.74728	1.63584	24.2997		734.185	719.076	734.185	729.149	1.19638	544.958	497.999	552.565	531.841	5.55677	675.588	639.145	661.685	658.806	2.79159	1097.5	1002.93	1024	1041.47	4.76703
Spectrin alpha chain, erythrocytic 1	P02549	SPTA1	1	P02549	280 kDa	TRUE	639.145	639.145	639.145	639.145	0	474.413	501.463	424.612	466.829	0.083506	442.643	464.65	439.586	448.959	3.0457	922.88	897.644	955.426	925.317	3.13057	1.56495	35.6145		352.139	342.509	326.288	340.312	3.83911	413.001	388.023	328.557	376.527	11.521	347.291	377.413	367.093	363.932	4.20622	477.713	487.751	497.999	487.821	2.07933
Apolipoprotein A-I	P02647	APOA1	1	P02647	31 kDa	TRUE	1663.49	1663.49	1663.49	1663.49	1.67404e-14	1448.15	1552.09	1552.09	1517.45	0.0395462	1351.18	1448.15	1448.15	1415.83	3.95462	1097.5	1176.27	1260.69	1178.15	6.92731	2.73037	14.1409		1910.85	1910.85	1910.85	1910.85	0	1097.5	1097.5	1260.69	1151.89	8.17967	544.958	613.109	613.109	590.392	6.66461	797.865	855.13	849.223	834.073	3.77616
Apolipoprotein E	P02649	APOE	1	P02649	36 kDa	TRUE	975.501	975.501	975.501	975.501	1.42734e-14	617.374	604.668	596.344	606.128	0.0174728	1097.5	989.119	1097.5	1061.37	5.89536	803.414	729.114	792.353	774.96	5.17287	2.77143	23.9315		560.278	584.071	568.1	570.816	2.12446	661.685	666.287	639.145	655.706	2.2152	634.73	675.588	699.413	669.91	4.88316	580.037	608.874	661.685	616.865	6.7124
Apolipoprotein A-II	P02652	APOA2	1	P02652	11 kDa		2352.53	2352.53	2352.53	2352.53	0	2521.38	2352.53	2521.38	2465.1	0.0395462	1448.15	1552.09	1448.15	1482.8	4.04702	2194.99	2048	2048	2097	4.04702	2.0334	20.9085		3326.99	3326.99	3326.99	3326.99	1.67404e-14	2194.99	2521.38	2194.99	2303.79	8.17967	776.047	989.119	786.88	850.682	14.1078	1448.15	1782.89	1448.15	1559.73	12.3905
Apolipoprotein C-III	P02656	APOC3	1	P02656	11 kDa		916.506	916.506	916.506	916.506	0	504.951	442.643	526.394	491.329	0.0885465	515.561	600.491	744.434	620.162	18.656	661.685	648.067	770.686	693.479	9.69155	7.10902	26.1954		560.278	630.346	634.73	608.452	6.86608	477.713	600.491	1024	700.735	40.901	404.501	439.586	556.408	466.832	17.037	418.766	404.501	522.758	448.675	14.3875
Fibrinogen alpha chain	P02671	FGA	1	P02671	95 kDa	TRUE	4096	4096	4096	4096	0	2702.35	2521.38	2702.35	2642.03	0.0395462	724.077	604.668	724.077	684.274	10.075	6208.38	6653.97	6208.38	6356.91	4.04702	3.5404	69.4468		849.223	709.176	885.286	814.562	11.421	1351.18	1260.69	1448.15	1353.34	6.92731	694.581	625.992	719.076	679.883	7.097	1097.5	1024	1024	1048.5	4.04702
Fibrinogen beta chain	P02675	FGB	1	P02675	56 kDa		2194.99	2194.99	2194.99	2194.99	0	1448.15	1351.18	1448.15	1415.83	0.0395462	515.561	464.65	497.999	492.737	5.24833	3104.19	3104.19	3104.19	3104.19	0	1.32197	61.743		526.394	501.463	580.037	535.965	7.49143	814.629	873.098	867.067	851.598	3.77616	552.565	530.056	541.193	541.271	2.07933	675.588	714.109	734.185	707.961	4.20622
Fibrinogen gamma chain	P02679	FGG	1	P02679	52 kDa	TRUE	2896.31	2896.31	2896.31	2896.31	0	1782.89	1782.89	1910.85	1825.54	0.0404702	367.093	349.706	442.643	386.481	12.7843	4389.98	4389.98	4389.98	4389.98	0	3.20619	71.2524		588.134	526.394	600.491	571.673	6.94391	975.501	916.506	995.999	962.669	4.28714	568.1	556.408	621.668	582.059	5.97829	837.532	792.353	837.532	822.472	3.17139
Myelin basic protein	P02686	MBP	1	P02686	33 kDa	TRUE	1663.49	1663.49	1663.49	1663.49	1.67404e-14	2048	2352.53	2194.99	2198.51	0.0692731	2048	2194.99	2352.53	2198.51	6.92731	1552.09	1663.49	1782.89	1666.16	6.92731	3.48097	15.9512		2896.31	3326.99	3104.19	3109.16	6.92731	1351.18	1448.15	1552.09	1450.47	6.92731	1552.09	1782.89	1782.89	1705.96	7.8108	5404.7	5792.62	5792.62	5663.31	3.95462
Myelin P2 protein	P02689	PMP2	1	P02689	15 kDa	TRUE	504.951	504.951	504.951	504.951	0	685.019	580.037	719.076	661.377	0.109577	657.114	580.037	613.109	616.753	6.26957	439.586	491.143	548.748	493.159	11.0733	4.36312	14.5858		760.076	596.344	929.3	761.906	21.8512	369.646	324.034	393.44	362.373	9.73309	474.413	398.932	451.944	441.763	8.77317	1663.49	1176.27	1552.09	1463.95	17.4386
Band 3 anion transport protein	P02730	SLC4A1	1	P02730	102 kDa	TRUE	1024	1024	1024	1024	0	754.826	770.686	770.686	765.4	0.0119638	685.019	724.077	657.114	688.737	4.88374	1782.89	1552.09	1663.49	1666.16	6.92731	2.95575	42.8415		421.679	481.036	448.822	450.512	6.59574	494.559	526.394	458.253	493.069	6.91489	588.134	544.958	519.147	550.746	6.32878	814.629	855.13	803.414	824.391	3.29999
C-reactive protein	P02741	CRP	1	P02741	25 kDa		948.826	948.826	948.826	948.826	0	809.002	497.999	724.077	677.026	0.237438	564.175	613.109	430.539	535.941	17.6331	989.119	903.888	995.999	963.002	5.32809	5.79966	26.867		455.087	484.382	501.463	480.311	4.88316	576.03	458.253	342.509	458.931	25.4421	369.646	439.586	451.944	420.392	10.5567	497.999	477.713	491.143	488.952	2.11048
Complement C1q subcomponent subunit B	P02746	C1QB	1	P02746	27 kDa		885.286	885.286	885.286	885.286	0	617.374	648.067	634.73	633.39	0.0242989	867.067	831.746	1002.93	900.58	10.0354	661.685	552.565	501.463	571.904	14.3106	6.09257	22.6776		831.746	685.019	744.434	753.733	9.79186	533.742	580.037	515.561	543.113	6.1209	494.559	357.054	401.707	417.774	16.7905	477.713	367.093	445.722	430.176	13.233
Complement C1q subcomponent subunit C	P02747	C1QC	1	P02747	26 kDa		564.175	564.175	564.175	564.175	0	424.612	464.65	415.873	435.045	0.0597829	576.03	477.713	588.134	547.292	11.0655	367.093	330.842	357.054	351.663	5.32237	4.11191	21.0679		487.751	455.087	512	484.946	5.88926	278.204	263.197	342.509	294.637	14.2998	247.28	257.781	317.365	274.142	13.7881	272.479	296.112	312.996	293.862	6.92571
Complement component C9	P02748	C9	1	P02748	63 kDa	TRUE	1097.5	1097.5	1097.5	1097.5	0	826.001	843.357	760.076	809.811	0.0542566	364.557	576.03	467.882	469.489	22.5236	729.114	719.076	770.686	739.625	3.6997	6.56938	33.1186		608.874	694.581	685.019	662.825	7.08584	424.612	497.999	592.224	504.945	16.6398	367.093	494.559	415.873	425.842	15.1031	621.668	719.076	666.287	669.01	7.28854
Beta-2-glycoprotein 1	P02749	APOH	1	P02749	38 kDa		781.445	781.445	781.445	781.445	0	760.076	814.629	861.078	811.928	0.0622655	461.44	410.148	491.143	454.244	9.02037	464.65	455.087	508.463	476.067	5.97829	3.76523	30.4349		749.612	776.047	797.865	774.508	3.1198	504.951	494.559	530.056	509.855	3.5793	294.067	278.204	321.795	298.022	7.4032	576.03	675.588	724.077	658.565	11.4609
Leucine-rich alpha-2-glycoprotein	P02750	LRG1	1	P02750	38 kDa		504.951	504.951	504.951	504.951	0	415.873	494.559	433.534	447.989	0.0921601	364.557	424.612	298.172	362.447	17.4498	803.414	548.748	556.408	636.19	22.7716	10.0784	23.552		296.112	304.437	256	285.516	9.0708	294.067	230.72	238.856	254.548	13.5399	245.572	242.191	210.839	232.867	8.22421	390.722	427.565	310.834	376.374	15.8549
Fibronectin	P02751	FN1	1	P02751	263 kDa		675.588	675.588	675.588	675.588	0	580.037	522.758	477.713	526.836	0.0973426	448.822	421.679	407.315	425.938	4.94885	487.751	442.643	448.822	459.739	5.31934	2.59138	21.1925		519.147	494.559	455.087	489.598	6.60068	367.093	321.795	352.139	347.009	6.65117	357.054	374.806	317.365	349.742	8.40914	418.766	398.932	337.794	385.164	10.9577
Protein AMBP	P02760	AMBP	1	P02760	39 kDa		604.668	604.668	604.668	604.668	0	474.413	451.944	461.44	462.599	0.0243825	421.679	424.612	398.932	415.074	3.38638	413.001	501.463	572.051	495.505	16.0831	4.87346	16.2901		533.742	537.455	584.071	551.756	5.08322	393.44	369.646	421.679	394.922	6.59574	385.343	304.437	396.177	361.986	13.8492	380.038	359.538	430.539	390.038	9.36873
Cluster of Alpha-1-acid glycoprotein 1	P02763	ORM1	0	P02763	24 kDa	TRUE	2194.99	2194.99	2048	2145.99	3.95462	1782.89	1782.89	2352.53	1972.77	0.166713	1448.15	1351.18	2521.38	1773.57	36.6175	1448.15	1552.09	2521.38	1840.54	32.1595	18.2246	8.49511		1910.85	1910.85	2194.99	2005.57	8.17967	1448.15	1552.09	2048	1682.75	19.0496	588.134	572.051	975.501	711.895	32.0877	1351.18	1260.69	1552.09	1387.99	10.7456
Alpha-2-HS-glycoprotein	P02765	AHSG	1	P02765	39 kDa		1176.27	1176.27	1176.27	1176.27	0	922.88	1097.5	1176.27	1065.55	0.121702	501.463	596.344	724.077	607.295	18.3948	522.758	630.346	754.826	635.977	18.2611	9.19439	33.5156		903.888	1002.93	1176.27	1027.69	13.4153	1176.27	1024	1260.69	1153.65	10.3979	330.842	501.463	568.1	466.802	26.214	504.951	729.114	501.463	578.509	22.5474
Transthyretin	P02766	TTR	1	P02766	16 kDa		955.426	955.426	955.426	955.426	0	781.445	837.532	935.763	851.58	0.0917267	809.002	652.575	675.588	712.388	11.8555	576.03	427.565	709.176	570.924	24.6749	9.15555	21.654		1448.15	1260.69	1351.18	1353.34	6.92731	729.114	955.426	903.888	862.809	13.7477	418.766	418.766	364.557	400.696	7.8108	390.722	467.882	445.722	434.775	9.13744
Serum albumin	P02768	ALB	1	P02768	69 kDa	TRUE	1782.89	1782.89	1782.89	1782.89	0	2352.53	2048	2194.99	2198.51	0.0692731	2048	1910.85	1782.89	1913.91	6.92731	1448.15	1351.18	1351.18	1383.5	4.04702	2.7609	18.6087		2702.35	2702.35	2896.31	2767	4.04702	2352.53	2352.53	2194.99	2300.02	3.95462	792.353	754.826	781.445	776.208	2.48696	1176.27	1176.27	1097.5	1150.01	3.95462
Vitamin D-binding protein	P02774	GC	1	P02774	53 kDa		1097.5	1097.5	1097.5	1097.5	0	861.078	781.445	803.414	815.312	0.0504448	552.565	552.565	608.874	571.335	5.69021	855.13	843.357	786.88	828.456	4.40381	2.53611	25.9607		1097.5	1016.93	962.071	1025.5	6.64243	826.001	765.363	689.784	760.383	8.97512	410.148	471.136	321.795	401.026	18.7237	685.019	657.114	584.071	642.068	8.11888
Serotransferrin	P02787	TF	1	P02787	77 kDa	TRUE	1351.18	1351.18	1351.18	1351.18	0	1552.09	1552.09	1552.09	1552.09	0	1260.69	1351.18	1448.15	1353.34	6.92731	1176.27	1176.27	1260.69	1204.41	4.04702	2.74358	10.4549		1782.89	1910.85	1910.85	1868.2	3.95462	1448.15	1448.15	1552.09	1482.8	4.04702	719.076	699.413	709.176	709.221	1.38626	1024	1097.5	1097.5	1073	3.95462
Lactotransferrin	P02788	LTF	1	P02788	78 kDa	TRUE	1448.15	1448.15	1448.15	1448.15	0	797.865	820.296	814.629	810.93	0.0143837	362.039	357.054	340.144	353.079	3.25031	564.175	556.408	541.193	553.926	2.11048	1.34379	60.1594		401.707	380.038	359.538	380.428	5.54305	455.087	436.549	430.539	440.725	2.90339	530.056	515.561	508.463	518.027	2.12446	349.706	364.557	352.139	355.467	2.24077
Hemopexin	P02790	HPX	1	P02790	52 kDa		613.109	613.109	613.109	613.109	0	675.588	608.874	661.685	648.716	0.0542566	537.455	487.751	474.413	499.873	6.64633	617.374	544.958	568.1	576.81	6.41208	3.27817	10.8913		797.865	776.047	831.746	801.886	3.50009	613.109	572.051	604.668	596.609	3.63436	398.932	354.588	357.054	370.192	6.73184	504.951	467.882	461.44	478.091	4.91192
Ferritin light chain	P02792	FTL	1	P02792	20 kDa		448.822	448.822	448.822	448.822	0	404.501	359.538	380.038	381.359	0.0590276	484.382	421.679	474.413	460.158	7.3224	433.534	427.565	455.087	438.729	3.29999	2.67035	8.10823		592.224	564.175	714.109	623.503	12.7843	481.036	415.873	491.143	462.684	8.8296	556.408	501.463	552.565	536.812	5.71397	897.644	962.071	1097.5	985.737	10.3482
Ferritin heavy chain	P02794	FTH1	1	P02794	21 kDa		1663.49	1663.49	1663.49	1663.49	1.67404e-14	1260.69	1448.15	1351.18	1353.34	0.0692731	1552.09	1782.89	1663.49	1666.16	6.92731	1351.18	1448.15	1448.15	1415.83	3.95462	2.7378	10.743		1782.89	2048	2048	1959.63	7.8108	1552.09	1552.09	1663.49	1589.23	4.04702	1663.49	1663.49	1663.49	1663.49	1.67404e-14	4096	5042.77	4389.98	4509.58	10.7456
C4b-binding protein alpha chain	P04003	C4BPA	1	P04003	67 kDa		1260.69	1260.69	1260.69	1260.69	0	689.784	765.363	792.353	749.167	0.07097	442.643	530.056	541.193	504.631	10.6951	530.056	714.109	699.413	647.859	15.7882	6.63856	41.6232		685.019	739.292	820.296	748.202	9.09876	424.612	537.455	487.751	483.272	11.7025	298.172	382.681	404.501	361.785	15.5231	494.559	552.565	564.175	537.1	6.94391
Vitronectin	P04004	VTN	1	P04004	54 kDa		1663.49	1663.49	1663.49	1663.49	1.67404e-14	724.077	781.445	739.292	748.271	0.0397171	689.784	596.344	704.277	663.468	8.8296	1097.5	1016.93	1097.5	1070.64	4.34476	3.30352	43.7376		430.539	537.455	481.036	483.01	11.0733	526.394	596.344	625.992	582.91	8.77317	319.573	328.557	374.806	340.979	8.69199	372.217	418.766	421.679	404.22	6.86608
Catalase	P04040	CAT	1	P04040	60 kDa		467.882	467.882	467.882	467.882	0	504.951	436.549	413.001	451.5	0.105789	643.591	596.344	580.037	606.657	5.44105	657.114	580.037	541.193	592.781	9.95341	3.87506	15.3517		337.794	306.555	321.795	322.048	4.8506	418.766	401.707	424.612	415.028	2.8675	491.143	512	519.147	507.43	2.8675	451.944	374.806	367.093	397.947	11.7908
Fructose-bisphosphate aldolase A	P04075	ALDOA	1	P04075	39 kDa	TRUE	1097.5	1097.5	1097.5	1097.5	0	1351.18	1260.69	1351.18	1321.01	0.0395462	1663.49	1663.49	1782.89	1703.29	4.04702	1351.18	1351.18	1351.18	1351.18	0	1.02164	18.3		1448.15	1552.09	1663.49	1554.58	6.92731	1663.49	1663.49	1782.89	1703.29	4.04702	1552.09	1552.09	1552.09	1552.09	0	1448.15	1351.18	1448.15	1415.83	3.95462
Annexin A1	P04083	ANXA1	1	P04083	39 kDa	TRUE	643.591	643.591	643.591	643.591	0	418.766	352.139	382.681	384.529	0.0867347	903.888	765.363	754.826	808.026	10.295	455.087	413.001	415.873	427.987	5.49398	3.96893	34.8259		321.795	321.795	317.365	320.319	0.79852	352.139	352.139	330.842	345.04	3.56349	427.565	388.023	421.679	412.422	5.17287	404.501	359.538	249	337.68	23.6976
Apolipoprotein B-100	P04114	APOB	1	P04114	516 kDa	TRUE	455.087	455.087	455.087	455.087	0	367.093	347.291	439.586	384.656	0.126319	424.612	312.996	398.932	378.847	15.43	359.538	340.144	372.217	357.299	4.52098	5.01932	10.7644		541.193	474.413	522.758	512.788	6.72566	388.023	306.555	357.054	350.544	11.7311	284.05	232.325	263.197	259.857	10.0146	354.588	306.555	347.291	336.144	7.70027
Major prion protein	P04156	PRNP	1	P04156	28 kDa		749.612	749.612	749.612	749.612	0	867.067	910.175	879.171	885.471	0.0251094	1016.93	1024	1176.27	1072.4	8.39454	995.999	897.644	1016.93	970.19	6.56488	3.74613	14.8557		1024	1024	1097.5	1048.5	4.04702	1097.5	982.286	1176.27	1085.35	8.98872	1097.5	1024	1097.5	1073	3.95462	1024	1024	1097.5	1048.5	4.04702
Superoxide dismutase [Mn], mitochondrial	P04179	SOD2	1	P04179	25 kDa		861.078	861.078	861.078	861.078	0	1260.69	1351.18	1260.69	1290.85	0.0404702	1448.15	1448.15	1448.15	1448.15	0	1552.09	1351.18	1351.18	1418.15	8.17967	2.05503	21.6043		1260.69	1260.69	1260.69	1260.69	0	1663.49	1663.49	1782.89	1703.29	4.04702	1448.15	1552.09	1552.09	1517.45	3.95462	1351.18	1351.18	1448.15	1383.5	4.04702
Ornithine aminotransferase, mitochondrial	P04181	OAT	1	P04181	49 kDa		526.394	526.394	526.394	526.394	0	430.539	515.561	415.873	453.991	0.118555	451.944	467.882	436.549	452.125	3.46522	367.093	458.253	464.65	429.998	12.6912	4.06874	9.00965		541.193	541.193	467.882	516.756	8.1908	448.822	501.463	455.087	468.458	6.13819	481.036	556.408	501.463	512.969	7.59916	413.001	388.023	404.501	401.842	3.16024
Thy-1 membrane glycoprotein	P04216	THY1	1	P04216	18 kDa	TRUE	237.207	237.207	237.207	237.207	0	256	270.597	240.518	255.705	0.058824	306.555	317.365	288.015	303.978	4.88316	321.795	312.996	232.325	289.039	17.0608	5.50069	11.229		274.374	302.334	257.781	278.163	8.09494	326.288	340.144	245.572	304.001	16.8004	335.461	354.588	306.555	332.201	7.27935	393.44	354.588	302.334	350.121	13.0575
Alpha-1B-glycoprotein	P04217	A1BG	1	P04217	54 kDa		935.763	935.763	935.763	935.763	0	1260.69	1260.69	1176.27	1232.55	0.0395462	1260.69	1260.69	1260.69	1260.69	0	1260.69	1097.5	1176.27	1178.15	6.92731	1.74171	12.8527		1552.09	1663.49	1663.49	1626.36	3.95462	968.763	935.763	1009.9	971.476	3.82344	734.185	724.077	797.865	752.042	5.31934	1351.18	1351.18	1351.18	1351.18	0
Keratin, type II cytoskeletal 1	P04264	KRT1	1	P04264	66 kDa	TRUE	467.882	467.882	467.882	467.882	0	390.722	385.343	382.681	386.249	0.0106053	393.44	385.343	418.766	399.183	4.36786	533.742	519.147	556.408	536.433	3.50009	1.96964	15.4899		424.612	451.944	430.539	435.698	3.29999	455.087	467.882	481.036	468.002	2.77232	604.668	556.408	564.175	575.084	4.50602	508.463	487.751	519.147	505.12	3.16024
von Willebrand factor	P04275	VWF	1	P04275	309 kDa	TRUE	154.343	154.343	154.343	154.343	0	140.07	192.672	103.25	145.33	0.309242	105.42	157.586	134.364	132.457	19.7315	113.772	198.088	188.706	166.856	27.6949	11.9339	9.69486		85.6274	124.5	90.5097	100.212	21.13	92.4115	137.187	97.6806	109.093	22.4325	100.427	137.187	97.0059	111.54	19.9721	108.383	122.786	133.436	121.535	10.3451
Cluster of Tubulin beta-4A chain	P04350	TUBB4A	0	P04350	50 kDa	TRUE	2194.99	2352.53	2194.99	2247.51	4.04702	1552.09	1663.49	1552.09	1589.23	0.0404702	1782.89	1910.85	1782.89	1825.54	4.04702	1663.49	1782.89	1782.89	1743.09	3.95462	3.02228	15.215		1782.89	1782.89	1552.09	1705.96	7.8108	1663.49	1910.85	1663.49	1745.95	8.17967	1351.18	1448.15	1351.18	1383.5	4.04702	1448.15	1663.49	1552.09	1554.58	6.92731
Glyceraldehyde-3-phosphate dehydrogenase	P04406	GAPDH	1	P04406	36 kDa	TRUE	1552.09	1552.09	1552.09	1552.09	0	1663.49	1663.49	1782.89	1703.29	0.0404702	1782.89	1782.89	1910.85	1825.54	4.04702	1552.09	1552.09	1663.49	1589.23	4.04702	2.03363	7.40183		1910.85	1910.85	2048	1956.57	4.04702	1552.09	1552.09	1782.89	1629.03	8.17967	1448.15	1448.15	1552.09	1482.8	4.04702	1260.69	1351.18	1448.15	1353.34	6.92731
Ig kappa chain V-III region VG (Fragment)	P04433	IGKV3-11	1	P04433	13 kDa	TRUE	885.286	885.286	885.286	885.286	0	1009.9	714.109	1097.5	940.502	0.213604	436.549	675.588	803.414	638.517	29.1646	803.414	820.296	781.445	801.718	2.42989	7.95202	16.125		1024	709.176	1351.18	1028.12	31.224	661.685	714.109	714.109	696.634	4.34476	497.999	814.629	564.175	625.601	26.6965	709.176	604.668	729.114	680.986	9.81528
Calpain small subunit 1	P04632	CAPNS1	1	P04632	28 kDa		481.036	481.036	481.036	481.036	0	349.706	349.706	369.646	356.353	0.0323054	461.44	427.565	430.539	439.848	4.26474	430.539	380.038	494.559	435.045	13.1925	4.3724	12.1656		315.173	367.093	464.65	382.305	19.8508	357.054	362.039	342.509	353.868	2.8675	359.538	364.557	442.643	388.913	11.982	442.643	401.707	410.148	418.166	5.16872
Heat shock protein beta-1	P04792	HSPB1	1	P04792	23 kDa		744.434	744.434	744.434	744.434	0	820.296	765.363	843.357	809.672	0.0494865	1910.85	1663.49	1782.89	1785.74	6.92731	1024	995.999	1002.93	1007.64	1.44734	2.10604	44.0868		897.644	744.434	873.098	838.392	9.81528	680.287	699.413	685.019	688.24	1.44734	765.363	689.784	786.88	747.342	6.82351	1260.69	1097.5	1097.5	1151.89	8.17967
Dolichyl-diphosphooligosaccharide--protein glycosyltransferase subunit 1	P04843	RPN1	1	P04843	69 kDa		298.172	298.172	298.172	298.172	0	382.681	300.246	335.461	339.463	0.121849	369.646	310.834	300.246	326.909	11.4369	344.892	270.597	326.288	313.925	12.3149	5.96842	5.53622		324.034	317.365	326.288	322.562	1.43837	349.706	286.026	362.039	332.59	12.2658	315.173	310.834	308.687	311.565	1.06053	340.144	321.795	344.892	335.61	3.63436
Cluster of Sodium/potassium-transporting ATPase subunit alpha-1	P05023	ATP1A1	0	P05023	113 kDa	TRUE	1448.15	1351.18	1351.18	1383.5	4.04702	1663.49	1663.49	1663.49	1663.49	1.67404e-16	1552.09	1552.09	1663.49	1589.23	4.04702	1552.09	1663.49	1663.49	1626.36	3.95462	3.01216	7.99393		1448.15	1552.09	1552.09	1517.45	3.95462	1663.49	1782.89	1782.89	1743.09	3.95462	1663.49	1663.49	1663.49	1663.49	1.67404e-14	1176.27	1351.18	1351.18	1292.87	7.8108
Sodium/potassium-transporting ATPase subunit beta-1	P05026	ATP1B1	1	P05026	35 kDa		1260.69	1260.69	1260.69	1260.69	0	1351.18	1351.18	1260.69	1321.01	0.0395462	1351.18	1351.18	1260.69	1321.01	3.95462	1351.18	1351.18	1260.69	1321.01	3.95462	1.9872	2.30957		1176.27	1260.69	1176.27	1204.41	4.04702	1448.15	1448.15	1351.18	1415.83	3.95462	1448.15	1552.09	1552.09	1517.45	3.95462	1260.69	1351.18	1351.18	1321.01	3.95462
Amyloid beta A4 protein	P05067	APP	1	P05067	87 kDa	TRUE	458.253	458.253	458.253	458.253	0	652.575	564.175	621.668	612.806	0.0732061	596.344	604.668	617.374	606.128	1.74728	522.758	501.463	471.136	498.452	5.20459	1.75627	14.2497		576.03	560.278	471.136	535.815	10.5567	572.051	442.643	439.586	484.76	15.5978	564.175	481.036	458.253	501.155	11.1251	634.73	596.344	584.071	605.048	4.36786
Apolipoprotein D	P05090	APOD	1	P05090	21 kDa		1448.15	1448.15	1448.15	1448.15	0	1782.89	1663.49	1663.49	1703.29	0.0404702	1663.49	1552.09	1448.15	1554.58	6.92731	1351.18	1260.69	1176.27	1262.71	6.92731	3.47377	12.4209		1910.85	1910.85	1910.85	1910.85	0	1097.5	1024	975.501	1032.33	5.9499	1176.27	1176.27	1097.5	1150.01	3.95462	2896.31	2702.35	2194.99	2597.88	13.9399
Cluster of Aldehyde dehydrogenase, mitochondrial	P05091	ALDH2	0	P05091	56 kDa	TRUE	814.629	814.629	831.746	820.335	1.2047	448.822	424.612	393.44	422.291	0.0657458	458.253	471.136	487.751	472.38	3.13057	843.357	803.414	820.296	822.356	2.43825	1.70982	34.1934		803.414	814.629	809.002	809.015	0.693143	910.175	903.888	885.286	899.783	1.43837	935.763	1024	1097.5	1019.09	7.94615	803.414	754.826	820.296	792.845	4.28714
Protein S100-A8	P05109	S100A8	1	P05109	11 kDa		2194.99	2194.99	2194.99	2194.99	0	1260.69	1448.15	1260.69	1323.18	0.0817967	652.575	625.992	477.713	585.427	16.0951	803.414	734.185	661.685	733.095	9.66738	6.46107	60.4067		592.224	568.1	385.343	515.222	21.9563	418.766	407.315	398.932	408.338	2.43825	922.88	948.826	861.078	910.928	4.94865	584.071	604.668	427.565	538.768	17.9769
Protein kinase C gamma type	P05129	PRKCG	1	P05129	78 kDa	TRUE	592.224	592.224	592.224	592.224	0	481.036	464.65	439.586	461.757	0.0452098	491.143	474.413	515.561	493.706	4.19145	537.455	512	541.193	530.216	2.99612	1.80819	10.7774		608.874	576.03	564.175	583.026	3.97171	809.002	814.629	861.078	828.237	3.45074	512	530.056	504.951	515.669	2.51094	588.134	600.491	588.134	592.253	1.2047
Plasma protease C1 inhibitor	P05155	SERPING1	1	P05155	55 kDa		903.888	903.888	903.888	903.888	0	634.73	580.037	680.287	631.685	0.0794615	494.559	467.882	541.193	501.211	7.4032	867.067	770.686	670.921	769.558	12.7447	5.05684	24.7674		643.591	617.374	648.067	636.344	2.6056	548.748	424.612	572.051	515.137	15.3859	362.039	347.291	424.612	377.98	10.8608	564.175	541.193	639.145	581.505	8.80883
Myeloperoxidase	P05164	MPO	1	P05164	84 kDa	TRUE	861.078	861.078	861.078	861.078	0	458.253	512	544.958	505.07	0.0866529	335.461	330.842	321.795	329.366	2.11048	560.278	504.951	512	525.743	5.72814	1.98132	39.9896		247.28	265.028	227.544	246.617	7.60322	372.217	344.892	359.538	358.882	3.81027	652.575	666.287	625.992	648.285	3.16024	300.246	347.291	308.687	318.741	7.86919
Propionyl-CoA carboxylase alpha chain, mitochondrial	P05165	PCCA	1	P05165	80 kDa		410.148	410.148	410.148	410.148	0	404.501	398.932	407.315	403.583	0.0105704	377.413	308.687	364.557	350.219	10.4328	413.001	326.288	385.343	374.877	11.8156	5.56474	7.18105		385.343	390.722	398.932	391.666	1.74728	455.087	352.139	451.944	419.723	13.9499	494.559	464.65	445.722	468.31	5.25798	388.023	467.882	382.681	412.862	11.5591
Propionyl-CoA carboxylase beta chain, mitochondrial	P05166	PCCB	1	P05166	58 kDa		274.374	274.374	274.374	274.374	0	282.088	380.038	286.026	316.05	0.175446	235.568	324.034	229.126	262.909	20.1716	272.479	362.039	263.197	299.238	18.2411	9.64705	8.3298		270.597	286.026	230.72	262.447	10.8742	315.173	349.706	294.067	319.649	8.7873	310.834	385.343	315.173	337.117	12.4057	256	308.687	266.871	277.186	10.0354
Eukaryotic translation initiation factor 2 subunit 1	P05198	EIF2S1	1	P05198	36 kDa		634.73	634.73	634.73	634.73	0	621.668	604.668	630.346	618.894	0.0211048	613.109	754.826	596.344	654.76	13.2972	564.175	533.742	541.193	546.37	2.90339	4.05542	7.69401		661.685	621.668	661.685	648.346	3.56349	474.413	552.565	512	512.993	7.61908	552.565	430.539	580.037	521.047	15.2724	501.463	596.344	556.408	551.405	8.63932
60S acidic ribosomal protein P2	P05387	RPLP2	1	P05387	12 kDa		903.888	903.888	903.888	903.888	0	1260.69	1552.09	1552.09	1454.96	0.115633	1009.9	1097.5	1260.69	1122.7	11.337	843.357	982.286	1097.5	974.38	13.06	6.12815	21.9868		1351.18	1552.09	1663.49	1522.25	10.3979	781.445	873.098	903.888	852.81	7.46859	1097.5	1176.27	1260.69	1178.15	6.92731	1351.18	1448.15	1663.49	1487.61	10.7456
60S acidic ribosomal protein P0	P05388	RPLP0	1	P05388	34 kDa		639.145	639.145	639.145	639.145	0	781.445	666.287	689.784	712.505	0.0854006	776.047	670.921	749.612	732.193	7.46859	648.067	600.491	564.175	604.245	6.9627	3.62917	8.98354		814.629	714.109	724.077	750.938	7.37513	630.346	588.134	588.134	602.204	4.04702	670.921	709.176	657.114	679.071	3.97171	592.224	564.175	604.668	587.023	3.53334
Fatty acid-binding protein, heart	P05413	FABP3	1	P05413	15 kDa	TRUE	533.742	533.742	533.742	533.742	0	533.742	430.539	537.455	500.579	0.121229	1002.93	1260.69	1260.69	1174.77	12.6681	837.532	670.921	837.532	781.995	12.3009	6.27256	41.6081		617.374	814.629	600.491	677.498	17.5733	709.176	512	792.353	671.176	21.453	685.019	855.13	849.223	796.457	12.1229	648.067	814.629	657.114	706.604	13.2553
Lupus La protein	P05455	SSB	1	P05455	47 kDa		401.707	401.707	401.707	401.707	0	382.681	203.657	261.379	282.573	0.323366	304.437	308.687	294.067	302.397	2.48696	458.253	315.173	261.379	344.935	29.4999	8.07755	15.8406		245.572	288.015	266.871	266.819	7.9536	238.856	188.706	212.306	213.29	11.7631	328.557	263.197	235.568	275.774	17.3161	227.544	152.219	183.546	187.77	20.1522
Integrin beta-1	P05556	ITGB1	1	P05556	88 kDa	TRUE	648.067	648.067	648.067	648.067	0	621.668	685.019	781.445	696.044	0.115592	572.051	652.575	648.067	624.231	7.24819	596.344	639.145	617.374	617.621	3.46522	2.70725	5.49569		576.03	592.224	630.346	599.533	4.65127	576.03	630.346	648.067	618.148	6.07232	544.958	596.344	584.071	575.124	4.66611	541.193	657.114	621.668	606.658	9.79136
Protein kinase C beta type	P05771	PRKCB	1	P05771	77 kDa	TRUE	1176.27	1176.27	1176.27	1176.27	0	855.13	903.888	1024	927.673	0.0936873	1097.5	1176.27	1260.69	1178.15	6.92731	942.272	995.999	1009.9	982.724	3.63436	2.66384	12.2055		1097.5	1097.5	1097.5	1097.5	0	1260.69	1260.69	1351.18	1290.85	4.04702	1176.27	1176.27	1260.69	1204.41	4.04702	1176.27	1176.27	1176.27	1176.27	0
Gelsolin	P06396	GSN	1	P06396	86 kDa	TRUE	1351.18	1351.18	1351.18	1351.18	0	1176.27	1176.27	1176.27	1176.27	0	1448.15	1663.49	1552.09	1554.58	6.92731	1260.69	1176.27	1260.69	1232.55	3.95462	2.72048	12.5948		1351.18	1448.15	1351.18	1383.5	4.04702	1097.5	1097.5	1097.5	1097.5	0	1024	1024	1097.5	1048.5	4.04702	1782.89	2048	1910.85	1913.91	6.92731
ATP synthase subunit beta, mitochondrial	P06576	ATP5F1B	1	P06576	57 kDa	TRUE	1002.93	1002.93	1002.93	1002.93	0	1176.27	1097.5	1260.69	1178.15	0.0692731	873.098	891.444	989.119	917.887	6.79462	1097.5	1176.27	1260.69	1178.15	6.92731	3.4478	12.1971		1097.5	1097.5	1176.27	1123.75	4.04702	1097.5	1097.5	1260.69	1151.89	8.17967	1351.18	1260.69	1351.18	1321.01	3.95462	1176.27	1097.5	1176.27	1150.01	3.95462
Protein S100-A9	P06702	S100A9	1	P06702	13 kDa		4389.98	4389.98	4389.98	4389.98	0	2521.38	2352.53	2521.38	2465.1	0.0395462	995.999	744.434	855.13	865.188	14.573	1260.69	1016.93	1448.15	1241.92	17.4105	8.00576	70.848		1024	910.175	1024	986.058	6.66461	820.296	675.588	891.444	795.776	13.8226	1663.49	1552.09	1663.49	1626.36	3.95462	1002.93	709.176	1024	912.034	19.2971
Protein S100-A6	P06703	S100A6	1	P06703	10 kDa		1663.49	1663.49	1663.49	1663.49	1.67404e-14	1448.15	1260.69	1260.69	1323.18	0.0817967	2896.31	3104.19	3104.19	3034.89	3.95462	1663.49	1782.89	1782.89	1743.09	3.95462	1.99776	38.7165		903.888	814.629	714.109	810.875	11.709	1176.27	1024	1016.93	1072.4	8.39454	1351.18	1260.69	1176.27	1262.71	6.92731	1552.09	1552.09	1351.18	1485.12	7.8108
Apolipoprotein A-IV	P06727	APOA4	1	P06727	45 kDa		855.13	855.13	855.13	855.13	0	464.65	421.679	487.751	458.026	0.0732061	474.413	461.44	491.143	475.666	3.13057	879.171	724.077	849.223	817.491	10.064	3.31695	32.8409		564.175	494.559	512	523.578	6.91844	572.051	522.758	497.999	530.936	7.10012	385.343	306.555	333.144	341.68	11.7309	337.794	308.687	359.538	335.34	7.60848
Alpha-enolase	P06733	ENO1	1	P06733	47 kDa	TRUE	1176.27	1176.27	1176.27	1176.27	0	1097.5	1024	1097.5	1073	0.0395462	1782.89	1782.89	1782.89	1782.89	0	1552.09	1448.15	1448.15	1482.8	4.04702	1.02164	23.2639		1448.15	1448.15	1448.15	1448.15	0	1782.89	1552.09	1663.49	1666.16	6.92731	1663.49	1663.49	1663.49	1663.49	1.67404e-14	1448.15	1351.18	1552.09	1450.47	6.92731
Glucose-6-phosphate isomerase	P06744	GPI	1	P06744	63 kDa	TRUE	2048	2048	2048	2048	0	1176.27	1176.27	1176.27	1176.27	0	1782.89	1663.49	1663.49	1703.29	4.04702	1448.15	1448.15	1351.18	1415.83	3.95462	2.00041	23.7073		1260.69	1260.69	1260.69	1260.69	0	1552.09	1552.09	1552.09	1552.09	0	1552.09	1552.09	1552.09	1552.09	0	1176.27	1176.27	1176.27	1176.27	0
Nucleophosmin	P06748	NPM1	1	P06748	33 kDa	TRUE	1552.09	1552.09	1552.09	1552.09	0	1910.85	2048	1910.85	1956.57	0.0404702	1176.27	1024	1097.5	1099.25	6.92731	1176.27	995.999	1097.5	1089.92	8.29167	3.81486	29.146		1910.85	1782.89	1910.85	1868.2	3.95462	955.426	776.047	955.426	895.633	11.5633	1176.27	1176.27	1097.5	1150.01	3.95462	1552.09	1663.49	1782.89	1666.16	6.92731
Cluster of Tropomyosin alpha-3 chain	P06753	TPM3	0	P06753	33 kDa	TRUE	494.559	515.561	484.382	498.167	3.19168	739.292	754.826	786.88	760.333	0.0319168	661.685	661.685	675.588	666.319	1.2047	568.1	621.668	613.109	600.959	4.7885	2.3042	17.4732		685.019	709.176	699.413	697.869	1.74134	613.109	652.575	604.668	623.451	4.10185	630.346	666.287	685.019	660.551	4.20622	843.357	820.296	809.002	824.218	2.12446
Epoxide hydrolase 1	P07099	EPHX1	1	P07099	53 kDa		576.03	576.03	576.03	576.03	0	670.921	544.958	556.408	590.762	0.117908	592.224	592.224	544.958	576.469	4.73391	515.561	552.565	439.586	502.571	11.4609	4.07818	7.09765		670.921	652.575	552.565	625.354	10.1864	501.463	519.147	504.951	508.521	1.84197	537.455	560.278	487.751	528.495	7.01706	770.686	719.076	734.185	741.316	3.5793
Cluster of L-lactate dehydrogenase B chain	P07195	LDHB	0	P07195	37 kDa	TRUE	873.098	891.444	929.3	897.947	3.19168	1176.27	1260.69	1176.27	1204.41	0.0404702	1448.15	1448.15	1448.15	1448.15	0	1176.27	1176.27	1097.5	1150.01	3.95462	1.79669	19.2089		1552.09	1448.15	1448.15	1482.8	4.04702	1663.49	1663.49	1663.49	1663.49	1.67404e-14	1663.49	1552.09	1552.09	1589.23	4.04702	1782.89	1663.49	1552.09	1666.16	6.92731
Neurofilament light polypeptide	P07196	NEFL	1	P07196	62 kDa	TRUE	1448.15	1448.15	1448.15	1448.15	0	1351.18	1448.15	1448.15	1415.83	0.0395462	1663.49	1782.89	1910.85	1785.74	6.92731	1176.27	1260.69	1260.69	1232.55	3.95462	2.73037	15.6789		1351.18	1448.15	1552.09	1450.47	6.92731	922.88	922.88	975.501	940.421	3.23054	1260.69	1260.69	1351.18	1290.85	4.04702	3821.7	3821.7	3565.78	3736.39	3.95462
Neurofilament medium polypeptide	P07197	NEFM	1	P07197	102 kDa	TRUE	1448.15	1448.15	1448.15	1448.15	0	1448.15	1448.15	1448.15	1448.15	0	1782.89	1782.89	1663.49	1743.09	3.95462	1260.69	1351.18	1351.18	1321.01	3.95462	1.97731	12.0119		1663.49	1663.49	1663.49	1663.49	1.67404e-14	1097.5	1097.5	1176.27	1123.75	4.04702	1351.18	1351.18	1260.69	1321.01	3.95462	4096	4096	3821.7	4004.57	3.95462
Glutathione peroxidase 1	P07203	GPX1	1	P07203	22 kDa		455.087	455.087	455.087	455.087	0	445.722	515.561	413.001	458.095	0.11436	484.382	362.039	471.136	439.185	15.287	474.413	533.742	487.751	498.635	6.24231	5.41093	5.47182		430.539	508.463	461.44	466.814	8.40574	421.679	317.365	560.278	433.107	28.136	451.944	418.766	491.143	453.951	7.98113	515.561	501.463	648.067	555.031	14.5722
Protein disulfide-isomerase	P07237	P4HB	1	P07237	57 kDa	TRUE	948.826	948.826	948.826	948.826	0	837.532	861.078	873.098	857.236	0.0211048	1097.5	1024	1097.5	1073	3.95462	831.746	861.078	903.888	865.571	4.19145	2.04179	10.6992		879.171	873.098	885.286	879.185	0.693143	879.171	867.067	861.078	869.105	1.06053	916.506	955.426	942.272	938.068	2.11048	948.826	885.286	935.763	923.292	3.63436
Histone H1.0	P07305	H1-0	1	P07305	21 kDa	TRUE	786.88	786.88	786.88	786.88	0	1260.69	1176.27	1260.69	1232.55	0.0395462	477.713	617.374	652.575	582.554	15.8758	776.047	867.067	873.098	838.737	6.48299	5.59959	31.5939		1097.5	1097.5	1176.27	1123.75	4.04702	765.363	770.686	781.445	772.498	1.06053	1024	1009.9	1176.27	1070.06	8.62112	1097.5	989.119	1176.27	1087.63	8.63932
Cathepsin D	P07339	CTSD	1	P07339	45 kDa		689.784	689.784	689.784	689.784	2.01857e-14	754.826	739.292	709.176	734.431	0.0316024	596.344	621.668	657.114	625.042	4.88374	661.685	639.145	666.287	655.706	2.2152	1.78263	6.94261		704.277	675.588	719.076	699.647	3.16024	588.134	568.1	576.03	577.421	1.74728	744.434	709.176	749.612	734.407	2.99612	657.114	680.287	685.019	674.14	2.2152
Annexin A2	P07355	ANXA2	1	P07355	39 kDa	TRUE	639.145	639.145	639.145	639.145	0	675.588	699.413	680.287	685.096	0.0184197	989.119	1002.93	1002.93	998.324	0.79852	564.175	568.1	533.742	555.339	3.38638	1.05083	26.8952		652.575	617.374	568.1	612.683	6.92571	427.565	461.44	380.038	423.014	9.66668	556.408	533.742	541.193	543.781	2.12446	433.534	418.766	398.932	417.077	4.16287
Calpain-1 catalytic subunit	P07384	CAPN1	1	P07384	82 kDa		714.109	714.109	714.109	714.109	0	657.114	541.193	719.076	639.128	0.141278	689.784	831.746	709.176	743.569	10.3524	729.114	739.292	661.685	710.03	5.9401	4.10845	6.3154		648.067	526.394	564.175	579.546	10.7456	584.071	608.874	685.019	625.988	8.40351	704.277	596.344	680.287	660.303	8.58306	639.145	630.346	580.037	616.509	5.17287
Proactivator polypeptide	P07602	PSAP	1	P07602	58 kDa		2352.53	2352.53	2352.53	2352.53	0	2896.31	2896.31	2896.31	2896.31	0	2194.99	2352.53	2352.53	2300.02	3.95462	2352.53	2521.38	2352.53	2408.82	4.04702	2.00041	11.0417		3326.99	3104.19	3104.19	3178.45	4.04702	2352.53	2352.53	2194.99	2300.02	3.95462	2048	2048	2048	2048	0	2194.99	2352.53	2194.99	2247.51	4.04702
Profilin-1	P07737	PFN1	1	P07737	15 kDa	TRUE	604.668	604.668	604.668	604.668	0	382.681	382.681	398.932	388.098	0.0241754	639.145	621.668	580.037	613.617	4.94865	588.134	604.668	596.344	596.382	1.38626	1.58977	19.7249		380.038	390.722	407.315	392.692	3.50009	418.766	418.766	369.646	402.393	7.0477	407.315	451.944	494.559	451.273	9.66738	515.561	504.951	556.408	525.64	5.16872
Bisphosphoglycerate mutase	P07738	BPGM	1	P07738	30 kDa	TRUE	526.394	526.394	526.394	526.394	0	515.561	537.455	385.343	479.453	0.171515	903.888	729.114	634.73	755.911	18.0663	922.88	867.067	497.999	762.649	30.2742	12.128	23.652		448.822	439.586	357.054	415.154	12.1707	458.253	548.748	342.509	449.837	22.9809	519.147	564.175	508.463	530.595	5.57256	265.028	519.147	362.039	382.071	33.5641
Bifunctional glutamate/proline--tRNA ligase	P07814	EPRS1	1	P07814	171 kDa	TRUE	491.143	491.143	491.143	491.143	0	537.455	467.882	497.999	501.112	0.069627	501.463	436.549	491.143	476.385	7.3224	508.463	439.586	481.036	476.362	7.27935	3.66784	2.49038		522.758	522.758	522.758	522.758	0	442.643	390.722	424.612	419.326	6.28649	487.751	474.413	519.147	493.77	4.65127	497.999	458.253	481.036	479.096	4.16287
Cathepsin B	P07858	CTSB	1	P07858	38 kDa		588.134	588.134	588.134	588.134	0	584.071	867.067	831.746	760.962	0.202647	1024	867.067	1552.09	1147.72	31.269	584.071	639.145	670.921	631.379	6.95983	9.60787	32.5556		530.056	625.992	861.078	672.375	25.3305	552.565	897.644	689.784	713.331	24.3562	675.588	770.686	843.357	763.211	11.0237	760.076	922.88	792.353	825.103	10.4474
Cluster of Heat shock protein HSP 90-alpha	P07900	HSP90AA1	0	P07900	85 kDa	TRUE	2048	1910.85	1910.85	1956.57	4.04702	1448.15	1448.15	1448.15	1448.15	0	1552.09	1448.15	1552.09	1517.45	3.95462	1552.09	1552.09	1552.09	1552.09	0	2.00041	14.1755		1448.15	1552.09	1552.09	1517.45	3.95462	1260.69	1260.69	1351.18	1290.85	4.04702	1260.69	1351.18	1351.18	1321.01	3.95462	1663.49	1552.09	1782.89	1666.16	6.92731
Cluster of Heterogeneous nuclear ribonucleoproteins C1/C2	P07910	HNRNPC	0	P07910	34 kDa	TRUE	304.437	304.437	304.437	304.437	0	487.751	390.722	413.001	430.491	0.11806	357.054	286.026	288.015	310.365	13.0319	328.557	249	294.067	290.541	13.7315	6.72037	19.4303		508.463	436.549	418.766	454.593	10.4474	278.204	247.28	218.275	247.919	12.0886	415.873	294.067	319.573	343.171	18.7197	418.766	344.892	372.217	378.625	9.86506
Cytochrome b-c1 complex subunit 6, mitochondrial	P07919	UQCRH	1	P07919	11 kDa		922.88	922.88	922.88	922.88	1.50873e-14	1097.5	1097.5	1097.5	1097.5	0	1176.27	1024	1097.5	1099.25	6.92731	1260.69	1351.18	1448.15	1353.34	6.92731	3.46366	15.8487		968.763	962.071	1024	984.945	3.45074	1176.27	1024	1176.27	1125.51	7.8108	1176.27	1097.5	1176.27	1150.01	3.95462	1260.69	1097.5	1351.18	1236.45	10.3979
Fumarate hydratase, mitochondrial	P07954	FH	1	P07954	55 kDa		661.685	661.685	661.685	661.685	0	734.185	809.002	744.434	762.54	0.0531934	657.114	714.109	666.287	679.17	4.50602	776.047	861.078	820.296	819.14	5.1917	2.43773	10.0744		781.445	873.098	831.746	828.763	5.53831	826.001	948.826	910.175	895.001	7.01706	897.644	1024	962.071	961.239	6.57298	729.114	820.296	749.612	766.34	6.24231
Thrombospondin-1	P07996	THBS1	1	P07996	129 kDa		172.446	172.446	172.446	172.446	2.01857e-14	138.141	158.683	151.167	149.33	0.0695983	128.89	111.43	78.249	106.19	24.2247	128.89	163.144	62.6829	118.239	43.1925	16.8717	22.0059		101.125	129.787	181.019	137.31	29.4769	114.563	179.769	99.7331	131.355	32.4146	121.938	114.563	83.2859	106.596	19.2511	106.153	150.123	94.3532	116.876	25.1467
Cluster of Heat shock 70 kDa protein 1A/1B	P08107	HSPA1A/1B	0	P08107	70 kDa	TRUE	1351.18	1448.15	1448.15	1415.83	3.95462	1260.69	1260.69	1097.5	1206.29	0.078108	1260.69	1351.18	1260.69	1290.85	4.04702	1176.27	1176.27	1097.5	1150.01	3.95462	3.00859	9.13232		1176.27	1260.69	1176.27	1204.41	4.04702	1097.5	1097.5	975.501	1056.83	6.66461	1097.5	1024	989.119	1036.87	5.3356	1097.5	1009.9	1002.93	1036.77	5.08322
Annexin A6	P08133	ANXA6	1	P08133	76 kDa	TRUE	1097.5	1097.5	1097.5	1097.5	0	935.763	968.763	968.763	957.763	0.0198925	962.071	929.3	916.506	935.959	2.51094	843.357	814.629	849.223	835.737	2.2152	1.18651	11.2714		929.3	942.272	897.644	923.072	2.48696	989.119	1024	1024	1012.37	1.98925	820.296	814.629	843.357	826.094	1.84197	1024	995.999	995.999	1005.33	1.60808
4F2 cell-surface antigen heavy chain	P08195	SLC3A2	1	P08195	68 kDa	TRUE	760.076	760.076	760.076	760.076	0	867.067	867.067	855.13	863.088	0.0079852	1002.93	968.763	962.071	977.92	2.24077	861.078	831.746	820.296	837.707	2.51094	1.18992	10.4895		910.175	831.746	831.746	857.889	5.27815	955.426	942.272	897.644	931.781	3.25031	989.119	989.119	948.826	975.688	2.38426	781.445	754.826	760.076	765.449	1.84197
6-phosphofructokinase, muscle type	P08237	PFKM	1	P08237	85 kDa	TRUE	861.078	861.078	861.078	861.078	0	643.591	657.114	604.668	635.124	0.0428714	634.73	666.287	596.344	632.454	5.53831	776.047	739.292	699.413	738.25	5.1917	2.69322	15.0834		648.067	643.591	648.067	646.575	0.399725	770.686	760.076	734.185	754.982	2.48696	749.612	704.277	666.287	706.725	5.90276	643.591	613.109	556.408	604.369	7.32061
Neutrophil elastase	P08246	ELANE	1	P08246	29 kDa		3326.99	3326.99	3326.99	3326.99	1.67404e-14	1782.89	1910.85	1910.85	1868.2	0.0395462	903.888	843.357	694.581	813.942	13.233	2048	2048	1910.85	2002.28	3.95462	4.30679	51.445		709.176	613.109	709.176	677.154	8.1908	1260.69	1260.69	1097.5	1206.29	7.8108	2194.99	2352.53	2521.38	2356.3	6.92731	867.067	744.434	685.019	765.507	12.1273
Synaptophysin	P08247	SYP	1	P08247	34 kDa	TRUE	3821.7	3821.7	3821.7	3821.7	0	3326.99	3565.78	3565.78	3486.18	0.0395462	3565.78	3326.99	3565.78	3486.18	3.95462	3565.78	3326.99	3565.78	3486.18	3.95462	1.9872	4.69914		3326.99	3326.99	3565.78	3406.58	4.04702	4389.98	4096	4389.98	4291.99	3.95462	4096	4096	4389.98	4193.99	4.04702	2896.31	3104.19	3104.19	3034.89	3.95462
Cathepsin G	P08311	CTSG	1	P08311	29 kDa	TRUE	1024	1024	1024	1024	0	855.13	797.865	792.353	815.116	0.0426474	508.463	613.109	613.109	578.227	10.4487	781.445	831.746	792.353	801.848	3.29999	3.44784	22.6288		471.136	418.766	359.538	416.48	13.4062	652.575	608.874	600.491	620.647	4.50602	739.292	719.076	786.88	748.416	4.65127	385.343	315.173	424.612	375.043	14.7828
Cluster of Pyruvate dehydrogenase E1 component subunit alpha, somatic form, mitochondrial	P08559	PDHA1	0	P08559	43 kDa	TRUE	776.047	776.047	776.047	776.047	0	760.076	744.434	826.001	776.837	0.0557256	630.346	634.73	704.277	656.451	6.31832	792.353	760.076	855.13	802.52	6.02298	3.09926	8.6998		709.176	729.114	749.612	729.301	2.77232	792.353	739.292	849.223	793.623	6.92731	879.171	903.888	942.272	908.444	3.50009	729.114	714.109	786.88	743.368	5.16872
Collagen alpha-2(IV) chain	P08572	COL4A2	1	P08572	168 kDa	TRUE	797.865	797.865	797.865	797.865	0	744.434	630.346	786.88	720.553	0.112349	584.071	424.612	455.087	487.923	17.3489	776.047	666.287	749.612	730.649	7.84022	6.32536	19.7744		675.588	604.668	600.491	626.916	6.73184	608.874	451.944	564.175	541.664	14.9263	1097.5	1002.93	1024	1041.47	4.76703	661.685	533.742	576.03	590.486	11.0391
Cytochrome c1, heme protein, mitochondrial	P08574	CYC1	1	P08574	35 kDa		344.892	344.892	344.892	344.892	2.01857e-14	424.612	367.093	393.44	395.048	0.0728854	372.217	310.834	333.144	338.731	9.17267	407.315	377.413	436.549	407.092	7.26339	4.12724	9.3301		354.588	317.365	377.413	349.789	8.66529	458.253	421.679	436.549	438.827	4.19145	433.534	396.177	451.944	427.218	6.65117	352.139	333.144	369.646	351.643	5.1917
Complement factor H	P08603	CFH	1	P08603	139 kDa	TRUE	891.444	891.444	891.444	891.444	0	729.114	744.434	744.434	739.327	0.0119638	474.413	481.036	497.999	484.483	2.51094	541.193	560.278	600.491	567.321	5.3356	1.96463	27.0601		916.506	891.444	855.13	887.693	3.47634	436.549	424.612	477.713	446.291	6.24231	310.834	404.501	382.681	366.005	13.3904	407.315	458.253	487.751	451.106	9.02037
Cluster of Vimentin	P08670	VIM	0	P08670	54 kDa	TRUE	781.445	729.114	749.612	753.39	3.50009	942.272	873.098	910.175	908.515	0.0381027	2048	2194.99	1910.85	2051.28	6.92731	935.763	891.444	837.532	888.246	5.53831	4.00095	52.5531		855.13	922.88	891.444	889.818	3.81027	630.346	652.575	630.346	637.756	2.01237	1024	1024	968.763	1005.59	3.17139	1176.27	1097.5	1097.5	1123.75	4.04702
Annexin A5	P08758	ANXA5	1	P08758	36 kDa	TRUE	704.277	704.277	704.277	704.277	0	504.951	477.713	494.559	492.408	0.0279159	820.296	873.098	873.098	855.497	3.56349	630.346	699.413	709.176	679.645	6.32276	2.47854	21.8073		512	477.713	522.758	504.157	4.66611	556.408	526.394	497.999	526.934	5.54305	604.668	596.344	621.668	607.56	2.12446	670.921	675.588	661.685	669.398	1.05704
40S ribosomal protein SA	P08865	RPSA	1	P08865	33 kDa	TRUE	544.958	544.958	544.958	544.958	0	657.114	648.067	621.668	642.283	0.028675	588.134	596.344	625.992	603.49	3.29999	519.147	592.224	526.394	545.922	7.37513	2.67595	8.12057		709.176	699.413	661.685	690.091	3.63436	367.093	430.539	390.722	396.118	8.09494	600.491	564.175	533.742	566.136	5.90276	552.565	548.748	544.958	548.757	0.693143
Gamma-enolase	P09104	ENO2	1	P09104	47 kDa	TRUE	604.668	604.668	604.668	604.668	0	781.445	760.076	781.445	774.322	0.0159329	916.506	929.3	867.067	904.291	3.63436	826.001	855.13	765.363	815.498	5.61571	2.3165	16.2202		831.746	879.171	724.077	811.665	9.79136	1002.93	1009.9	910.175	974.335	5.71397	975.501	1024	968.763	989.421	3.0457	975.501	1024	897.644	965.715	6.60068
3-ketoacyl-CoA thiolase, peroxisomal	P09110	ACAA1	1	P09110	44 kDa		282.088	282.088	282.088	282.088	0	564.175	357.054	257.781	393.003	0.39778	427.565	357.054	556.408	447.009	22.6146	263.197	306.555	198.088	255.947	21.3308	11.0858	26.2835		481.036	274.374	388.023	381.144	27.1557	533.742	340.144	263.197	379.028	36.7786	487.751	333.144	451.944	424.279	19.0749	504.951	357.054	367.093	409.699	20.1716
Glutathione S-transferase P	P09211	GSTP1	1	P09211	23 kDa		596.344	596.344	596.344	596.344	0	418.766	377.413	433.534	409.904	0.07097	564.175	544.958	596.344	568.492	4.5671	442.643	421.679	477.713	447.345	6.32878	2.74171	17.9643		451.944	458.253	481.036	463.744	3.29999	388.023	398.932	464.65	417.202	9.93562	467.882	481.036	504.951	484.623	3.87792	504.951	504.951	537.455	515.786	3.63835
Galectin-1	P09382	LGALS1	1	P09382	15 kDa		1097.5	1097.5	1097.5	1097.5	0	1260.69	1260.69	1351.18	1290.85	0.0404702	1097.5	1176.27	1176.27	1150.01	3.95462	1024	1097.5	1176.27	1099.25	6.92731	2.7306	7.84487		1097.5	1097.5	1097.5	1097.5	0	885.286	849.223	855.13	863.213	2.24077	1260.69	1176.27	1176.27	1204.41	4.04702	1552.09	1552.09	1448.15	1517.45	3.95462
Dihydropteridine reductase	P09417	QDPR	1	P09417	26 kDa	TRUE	1351.18	1351.18	1351.18	1351.18	0	1176.27	1260.69	1260.69	1232.55	0.0395462	1024	1024	1024	1024	0	1024	1097.5	1097.5	1073	3.95462	0.998541	12.815		1176.27	1176.27	1260.69	1204.41	4.04702	792.353	770.686	770.686	777.909	1.60808	760.076	749.612	739.292	749.66	1.38626	1448.15	1351.18	1448.15	1415.83	3.95462
Guanine nucleotide-binding protein G(o) subunit alpha	P09471	GNAO1	1	P09471	40 kDa	TRUE	2194.99	2194.99	2194.99	2194.99	0	2194.99	2352.53	2194.99	2247.51	0.0404702	2194.99	2352.53	2352.53	2300.02	3.95462	2521.38	2702.35	2521.38	2581.71	4.04702	2.01053	7.40067		2048	2194.99	2352.53	2198.51	6.92731	2896.31	2896.31	2896.31	2896.31	0	2521.38	2521.38	2352.53	2465.1	3.95462	2048	2048	2048	2048	0
Clathrin light chain A	P09496	CLTA	1	P09496	27 kDa		1552.09	1552.09	1552.09	1552.09	0	1552.09	1552.09	1552.09	1552.09	0	1260.69	1260.69	1351.18	1290.85	4.04702	1351.18	1260.69	1351.18	1321.01	3.95462	2.00041	9.98261		1663.49	1782.89	1782.89	1743.09	3.95462	1552.09	1663.49	1663.49	1626.36	3.95462	1448.15	1351.18	1552.09	1450.47	6.92731	1663.49	1663.49	1782.89	1703.29	4.04702
Clathrin light chain B	P09497	CLTB	1	P09497	25 kDa		2048	2048	2048	2048	0	2194.99	2194.99	2194.99	2194.99	0	1448.15	1663.49	1552.09	1554.58	6.92731	1552.09	1552.09	1552.09	1552.09	0	1.73183	18.149		2194.99	2352.53	2352.53	2300.02	3.95462	2352.53	2352.53	2352.53	2352.53	0	1910.85	2048	2048	2002.28	3.95462	2194.99	2521.38	2352.53	2356.3	6.92731
2',3'-cyclic-nucleotide 3'-phosphodiesterase	P09543	CNP	1	P09543	48 kDa	TRUE	1782.89	1782.89	1782.89	1782.89	0	1552.09	1552.09	1552.09	1552.09	0	1663.49	1552.09	1552.09	1589.23	4.04702	1351.18	1351.18	1260.69	1321.01	3.95462	2.00041	12.1357		1910.85	1910.85	1782.89	1868.2	3.95462	1097.5	1176.27	1024	1099.25	6.92731	1097.5	1024	1097.5	1073	3.95462	3326.99	3326.99	3565.78	3406.58	4.04702
Dihydrolipoyl dehydrogenase, mitochondrial	P09622	DLD	1	P09622	54 kDa		1552.09	1552.09	1552.09	1552.09	0	1910.85	1782.89	2048	1913.91	0.0692731	1448.15	1448.15	1448.15	1448.15	0	1910.85	1910.85	1910.85	1910.85	0	0.0173183	14.1698		1910.85	1910.85	1910.85	1910.85	0	2194.99	2194.99	2048	2145.99	3.95462	2048	2048	2048	2048	0	1910.85	1910.85	1910.85	1910.85	0
Heterogeneous nuclear ribonucleoprotein A1	P09651	HNRNPA1	1	P09651	39 kDa	TRUE	2048	2048	2048	2048	0	2352.53	2194.99	2352.53	2300.02	0.0395462	2048	2048	1176.27	1757.42	28.6383	1910.85	1910.85	1097.5	1639.73	28.6383	14.329	15.3412		2896.31	2352.53	1552.09	2266.98	29.8273	1552.09	1552.09	1176.27	1426.82	15.2075	2048	1448.15	1448.15	1648.1	21.0133	2048	2048	1351.18	1815.73	22.1571
Cytochrome c oxidase subunit 6C	P09669	COX6C	1	P09669	9 kDa		1448.15	1448.15	1448.15	1448.15	0	1782.89	1663.49	1663.49	1703.29	0.0404702	1260.69	1260.69	1260.69	1260.69	0	1663.49	1663.49	1663.49	1663.49	1.67404e-14	0.0101175	13.5237		1782.89	1782.89	1663.49	1743.09	3.95462	2194.99	2048	1910.85	2051.28	6.92731	2194.99	2194.99	2194.99	2194.99	0	1097.5	1024	1097.5	1073	3.95462
Ubiquitin carboxyl-terminal hydrolase isozyme L1	P09936	UCHL1	1	P09936	25 kDa	TRUE	3104.19	3104.19	3104.19	3104.19	0	1176.27	1260.69	1176.27	1204.41	0.0404702	2048	2194.99	2194.99	2145.99	3.95462	1782.89	1782.89	1782.89	1782.89	0	0.998772	38.7105		1448.15	1448.15	1448.15	1448.15	0	1782.89	1782.89	1782.89	1782.89	0	1663.49	1663.49	1663.49	1663.49	1.67404e-14	1552.09	1663.49	1663.49	1626.36	3.95462
Leukotriene A-4 hydrolase	P09960	LTA4H	1	P09960	69 kDa		451.944	451.944	451.944	451.944	0	364.557	330.842	357.054	350.818	0.0504574	328.557	415.873	418.766	387.732	13.2224	421.679	398.932	349.706	390.106	9.43053	5.67585	10.6081		280.139	298.172	347.291	308.534	11.2643	330.842	257.781	342.509	310.377	14.7956	421.679	424.612	382.681	409.657	5.71397	315.173	357.054	393.44	355.222	11.0257
Cluster of Fructose-bisphosphate aldolase C	P09972	ALDOC	0	P09972	39 kDa	TRUE	1097.5	1097.5	1097.5	1097.5	0	1260.69	1176.27	1176.27	1204.41	0.0404702	1448.15	1351.18	1351.18	1383.5	4.04702	1351.18	1351.18	1260.69	1321.01	3.95462	2.01053	10.1265		1260.69	1260.69	1176.27	1232.55	3.95462	1260.69	1351.18	1260.69	1290.85	4.04702	1663.49	1552.09	1552.09	1589.23	4.04702	1552.09	1552.09	1448.15	1517.45	3.95462
Complement C4-A	P0C0L4	C4A	1	P0C0L4	193 kDa	TRUE	837.532	837.532	837.532	837.532	1.66247e-14	568.1	670.921	604.668	614.563	0.0848085	464.65	455.087	436.549	452.095	3.16024	548.748	584.071	608.874	580.564	5.20459	2.11241	25.8058		537.455	576.03	576.03	563.172	3.95462	560.278	596.344	621.668	592.763	5.20459	385.343	410.148	349.706	381.732	7.959	512	474.413	515.561	500.658	4.55371
Histone H2A.Z	P0C0S5	H2AZ1	0	P0C0S5	14 kDa	TRUE	1097.5	1097.5	1097.5	1097.5	0	1351.18	1176.27	1176.27	1234.57	0.0817967	982.286	861.078	837.532	893.632	8.69199	1260.69	1024	867.067	1050.59	18.8613	6.90878	13.1531		1097.5	1024	942.272	1021.26	7.60322	1097.5	935.763	995.999	1009.75	8.09494	1176.27	1024	962.071	1054.11	10.4569	1097.5	1097.5	1097.5	1097.5	0
Cluster of Ig lambda-2 chain C regions	P0CG05	IGLC2	0	P0CG05	11 kDa	TRUE	724.077	694.581	675.588	698.082	3.50009	786.88	855.13	885.286	842.432	0.0598469	497.999	556.408	576.03	543.479	7.46859	404.501	442.643	448.822	431.989	5.55677	4.14632	28.5069		955.426	975.501	1024	984.976	3.5793	501.463	533.742	576.03	537.079	6.9627	352.139	349.706	359.538	353.794	1.44734	415.873	418.766	451.944	428.861	4.67346
Serum amyloid A-1 protein	P0DJI8	SAA1	1	P0DJI8	14 kDa	TRUE	820.296	820.296	820.296	820.296	0	491.143	455.087	410.148	452.126	0.0897512	247.28	330.842	357.054	311.725	18.3911	714.109	519.147	548.748	594.001	17.6875	9.04209	39.8452		218.275	243.875	321.795	261.315	20.6337	221.322	261.379	252.476	245.059	8.58306	257.781	259.574	232.325	249.893	6.09895	315.173	354.588	357.054	342.272	6.86608
Serum amyloid A-2 protein	P0DJI9	SAA2	1	P0DJI9	14 kDa	TRUE	786.88	786.88	786.88	786.88	0	484.382	369.646	487.751	447.259	0.15033	508.463	385.343	464.65	452.819	13.7819	455.087	501.463	648.067	534.873	18.8334	8.1914	28.6964		328.557	232.325	290.018	283.633	17.0758	404.501	324.034	276.282	334.939	19.3472	261.379	254.232	221.322	245.644	8.69753	354.588	362.039	342.509	353.045	2.79159
Cluster of Ras-related protein Rap-2a	P10114	RAP2A	0	P10114	21 kDa	TRUE	461.44	474.413	458.253	464.702	1.84197	451.944	501.463	433.534	462.314	0.0759916	445.722	501.463	481.036	476.074	5.92345	464.65	537.455	515.561	505.889	7.38382	3.80631	4.1944		464.65	512	467.882	481.511	5.49398	448.822	512	477.713	479.512	6.59574	393.44	474.413	430.539	432.797	9.36552	369.646	533.742	439.586	447.658	18.3948
Cluster of Histone H1.4	P10412	H1-4	0	P10412	22 kDa	TRUE	7643.41	7643.41	7643.41	7643.41	0	8779.97	8192	8192	8387.99	0.0404702	2194.99	2194.99	2194.99	2194.99	0	3821.7	3565.78	3565.78	3651.08	4.04702	1.02187	55.127		9410.14	9410.14	8779.97	9200.08	3.95462	4389.98	4096	4389.98	4291.99	3.95462	5404.7	5404.7	5404.7	5404.7	0	8779.97	7643.41	7643.41	8022.26	8.17967
Osteopontin	P10451	SPP1	1	P10451	35 kDa		288.015	288.015	288.015	288.015	0	439.586	455.087	290.018	394.897	0.230839	1097.5	1097.5	699.413	964.802	23.8218	533.742	461.44	344.892	446.692	21.3313	11.346	57.5748		541.193	512	367.093	473.429	19.6945	296.112	225.972	235.568	252.551	15.058	312.996	230.72	252.476	265.397	16.0638	347.291	312.996	349.706	336.664	6.09895
Dihydrolipoyllysine-residue acetyltransferase component of pyruvate dehydrogenase complex, mitochondrial	P10515	DLAT	1	P10515	69 kDa	TRUE	792.353	792.353	792.353	792.353	0	814.629	814.629	792.353	807.204	0.0159329	608.874	639.145	739.292	662.437	10.304	786.88	849.223	809.002	815.035	3.87792	3.54946	9.33785		739.292	760.076	729.114	742.827	2.12446	814.629	885.286	885.286	861.734	4.73391	975.501	1024	982.286	993.929	2.64225	754.826	760.076	814.629	776.51	4.26474
Thioredoxin	P10599	TXN	1	P10599	12 kDa		1260.69	1260.69	1260.69	1260.69	0	1176.27	1097.5	1260.69	1178.15	0.0692731	1663.49	1782.89	1782.89	1743.09	3.95462	1351.18	1176.27	1351.18	1292.87	7.8108	2.95867	18.5742		1448.15	1663.49	1448.15	1519.93	8.17967	1782.89	1782.89	1782.89	1782.89	0	1448.15	1663.49	1448.15	1519.93	8.17967	1782.89	1910.85	1663.49	1785.74	6.92731
Cytochrome c oxidase subunit 5B, mitochondrial	P10606	COX5B	1	P10606	14 kDa		1260.69	1260.69	1260.69	1260.69	0	1448.15	1552.09	1552.09	1517.45	0.0395462	1176.27	1260.69	1260.69	1232.55	3.95462	1448.15	1552.09	1448.15	1482.8	4.04702	2.0103	10.7393		1351.18	1351.18	1448.15	1383.5	4.04702	1552.09	1663.49	1552.09	1589.23	4.04702	1782.89	1910.85	1910.85	1868.2	3.95462	1552.09	1663.49	1663.49	1626.36	3.95462
Microtubule-associated protein tau	P10636	MAPT	1	P10636	79 kDa	TRUE	704.277	704.277	704.277	704.277	0	1176.27	1260.69	1260.69	1232.55	0.0395462	1009.9	962.071	995.999	989.324	2.48696	849.223	873.098	879.171	867.164	1.82563	1.08803	23.4696		1663.49	1552.09	1663.49	1626.36	3.95462	1552.09	1448.15	1552.09	1517.45	3.95462	1351.18	1351.18	1351.18	1351.18	0	1260.69	1260.69	1260.69	1260.69	0
Cluster of cAMP-dependent protein kinase type I-alpha regulatory subunit	P10644	PRKAR1A	0	P10644	43 kDa	TRUE	580.037	621.668	541.193	580.966	6.92731	484.382	448.822	484.382	472.528	0.0434476	526.394	484.382	442.643	484.473	8.64355	512	508.463	396.177	472.213	13.9499	7.39106	10.4649		604.668	657.114	704.277	655.353	7.60322	464.65	484.382	369.646	439.559	13.9561	377.413	436.549	427.565	413.842	7.70027	675.588	724.077	670.921	690.196	4.26474
S-formylglutathione hydrolase	P10768	ESD	1	P10768	31 kDa		1260.69	1260.69	1260.69	1260.69	0	879.171	643.591	1024	848.921	0.22617	831.746	714.109	1260.69	935.516	30.7518	962.071	719.076	1097.5	926.214	20.7016	12.9199	18.4059		995.999	724.077	1097.5	939.191	20.5584	975.501	584.071	1176.27	911.946	33.025	734.185	760.076	1176.27	890.176	27.8709	948.826	724.077	1097.5	923.467	20.3577
60 kDa heat shock protein, mitochondrial	P10809	HSPD1	1	P10809	61 kDa		820.296	820.296	820.296	820.296	0	942.272	1024	982.286	982.853	0.0415798	803.414	831.746	809.002	814.721	1.84197	955.426	1024	1024	1001.14	3.95462	1.45954	11.1681		942.272	968.763	968.763	959.933	1.59329	1176.27	1176.27	1097.5	1150.01	3.95462	1176.27	1176.27	1097.5	1150.01	3.95462	1176.27	1260.69	1260.69	1232.55	3.95462
Clusterin	P10909	CLU	1	P10909	52 kDa		1552.09	1552.09	1552.09	1552.09	0	955.426	948.826	975.501	959.918	0.0144734	1552.09	1552.09	1663.49	1589.23	4.04702	1448.15	1448.15	1552.09	1482.8	4.04702	2.02713	21.0639		910.175	891.444	922.88	908.166	1.74134	891.444	897.644	922.88	903.99	1.84197	849.223	826.001	809.002	828.076	2.43825	1097.5	1176.27	1176.27	1150.01	3.95462
Hyaluronan and proteoglycan link protein 1	P10915	HAPLN1	1	P10915	40 kDa		704.277	704.277	704.277	704.277	0	1097.5	1016.93	1097.5	1070.64	0.0434476	995.999	1024	1024	1014.67	1.59329	1097.5	1097.5	1016.93	1070.64	4.34476	1.49537	18.221		885.286	955.426	903.888	914.867	3.97171	910.175	935.763	982.286	942.742	3.87792	792.353	814.629	803.414	803.466	1.38626	1260.69	1176.27	1097.5	1178.15	6.92731
78 kDa glucose-regulated protein	P11021	HSPA5	1	P11021	72 kDa	TRUE	879.171	879.171	879.171	879.171	0	968.763	962.071	989.119	973.318	0.0144734	1260.69	1260.69	1351.18	1290.85	4.04702	948.826	962.071	1024	978.299	4.10185	2.04084	17.4219		1176.27	1176.27	1097.5	1150.01	3.95462	855.13	897.644	855.13	869.301	2.8236	861.078	855.13	879.171	865.126	1.44734	837.532	873.098	916.506	875.712	4.51653
Laminin subunit gamma-1	P11047	LAMC1	1	P11047	178 kDa	TRUE	792.353	792.353	792.353	792.353	0	661.685	903.888	814.629	793.401	0.154385	576.03	588.134	533.742	565.969	5.04574	694.581	935.763	729.114	786.486	16.5834	5.44587	15.306		666.287	724.077	666.287	685.55	4.86693	497.999	685.019	526.394	569.804	17.6875	596.344	680.287	657.114	644.582	6.72566	652.575	724.077	630.346	668.999	7.32088
Microtubule-associated protein 2	P11137	MAP2	1	P11137	200 kDa	TRUE	942.272	942.272	942.272	942.272	0	855.13	903.888	910.175	889.731	0.0338638	724.077	739.292	749.612	737.66	1.74134	754.826	786.88	820.296	787.334	4.15798	1.4833	11.1305		1024	1009.9	1097.5	1043.8	4.50602	843.357	891.444	982.286	905.696	7.78988	724.077	760.076	826.001	770.052	6.7124	685.019	739.292	765.363	729.891	5.61571
Heat shock cognate 71 kDa protein	P11142	HSPA8	1	P11142	71 kDa	TRUE	1448.15	1448.15	1448.15	1448.15	0	1097.5	1351.18	1260.69	1236.45	0.103979	989.119	1176.27	1097.5	1087.63	8.63932	1176.27	1351.18	1260.69	1262.71	6.92731	3.91765	11.754		1260.69	1351.18	1351.18	1321.01	3.95462	1097.5	1260.69	1260.69	1206.29	7.8108	1097.5	1176.27	1260.69	1178.15	6.92731	1024	1176.27	1176.27	1125.51	7.8108
Solute carrier family 2, facilitated glucose transporter member 1	P11166	SLC2A1	1	P11166	54 kDa		1448.15	1448.15	1448.15	1448.15	0	1351.18	1448.15	1351.18	1383.5	0.0404702	1009.9	1097.5	855.13	987.509	12.4277	1910.85	1782.89	1782.89	1825.54	4.04702	4.1288	24.319		1097.5	1097.5	910.175	1035.06	10.4487	1260.69	1260.69	942.272	1154.55	15.923	1351.18	1260.69	1097.5	1236.45	10.3979	1176.27	1260.69	1097.5	1178.15	6.92731
Solute carrier family 2, facilitated glucose transporter member 3	P11169	SLC2A3	1	P11169	54 kDa	TRUE	1260.69	1260.69	1260.69	1260.69	0	1552.09	1351.18	1448.15	1450.47	0.0692731	2048	2194.99	2194.99	2145.99	3.95462	1663.49	1448.15	1552.09	1554.58	6.92731	2.7378	23.8273		1351.18	1448.15	1448.15	1415.83	3.95462	2048	1910.85	2194.99	2051.28	6.92731	1448.15	1260.69	1448.15	1385.67	7.8108	1024	910.175	962.071	965.415	5.90276
Pyruvate dehydrogenase E1 component subunit beta, mitochondrial	P11177	PDHB	1	P11177	39 kDa		1260.69	1260.69	1260.69	1260.69	0	1351.18	1260.69	1260.69	1290.85	0.0404702	955.426	929.3	1097.5	994.074	9.10535	1176.27	1097.5	1176.27	1150.01	3.95462	3.27511	11.4414		1260.69	1176.27	1260.69	1232.55	3.95462	1260.69	1260.69	1351.18	1290.85	4.04702	1448.15	1351.18	1448.15	1415.83	3.95462	1176.27	1176.27	1176.27	1176.27	0
Lipoamide acyltransferase component of branched-chain alpha-keto acid dehydrogenase complex, mitochondrial	P11182	DBT	1	P11182	53 kDa	TRUE	891.444	891.444	891.444	891.444	0	754.826	724.077	803.414	760.772	0.0525798	704.277	749.612	739.292	731.06	3.25031	781.445	948.826	910.175	880.149	9.95712	3.315	10.0257		935.763	776.047	995.999	902.603	12.5929	849.223	867.067	982.286	899.526	8.02936	861.078	749.612	897.644	836.111	9.22241	820.296	831.746	935.763	862.602	7.37513
Cluster of Glycogen phosphorylase, brain form	P11216	PYGB	0	P11216	97 kDa	TRUE	661.685	699.413	648.067	669.722	3.97171	445.722	439.586	458.253	447.853	0.0212446	533.742	504.951	572.051	536.915	6.26957	600.491	592.224	608.874	600.53	1.38626	2.9122	16.7451		427.565	415.873	442.643	428.694	3.13057	548.748	504.951	477.713	510.471	7.02054	491.143	494.559	504.951	496.885	1.44734	418.766	407.315	433.534	419.871	3.13057
Ras-related protein Ral-A	P11233	RALA	1	P11233	24 kDa	TRUE	1260.69	1260.69	1260.69	1260.69	0	1351.18	1351.18	1351.18	1351.18	0	1351.18	1448.15	1176.27	1325.2	10.3979	1260.69	1552.09	1260.69	1357.83	12.3905	5.69709	3.34785		1552.09	1552.09	1552.09	1552.09	0	1552.09	1663.49	1552.09	1589.23	4.04702	1663.49	1663.49	1552.09	1626.36	3.95462	2048	1910.85	1782.89	1913.91	6.92731
Ras-related protein Ral-B	P11234	RALB	1	P11234	23 kDa	TRUE	955.426	955.426	955.426	955.426	0	1097.5	910.175	1260.69	1089.45	0.160995	1351.18	995.999	1663.49	1336.89	24.9816	1260.69	1176.27	1260.69	1232.55	3.95462	7.2743	14.4376		891.444	975.501	1260.69	1042.55	18.5641	929.3	948.826	1260.69	1046.27	17.7725	1448.15	1260.69	1351.18	1353.34	6.92731	1552.09	1097.5	1260.69	1303.43	17.6682
Spectrin beta chain, erythrocytic	P11277	SPTB	1	P11277	246 kDa	TRUE	652.575	652.575	652.575	652.575	0	504.951	451.944	471.136	476.01	0.0563804	484.382	474.413	455.087	471.294	3.16024	879.171	935.763	989.119	934.684	5.8824	2.27475	34.3582		421.679	319.573	328.557	356.603	15.8541	442.643	433.534	433.534	436.57	1.2047	433.534	442.643	407.315	427.83	4.28714	497.999	464.65	526.394	496.348	6.22655
Lysosome-associated membrane glycoprotein 1	P11279	LAMP1	1	P11279	45 kDa		1024	1024	1024	1024	0	1097.5	1176.27	1024	1099.25	0.0692731	1024	1176.27	1024	1074.76	8.17967	1024	1024	855.13	967.71	10.075	4.58099	5.59698		935.763	962.071	1024	973.945	4.65127	891.444	879.171	849.223	873.279	2.48696	855.13	849.223	891.444	865.266	2.64225	1009.9	1176.27	1176.27	1120.81	8.56975
DNA topoisomerase 1	P11387	TOP1	1	P11387	91 kDa	TRUE	191.341	191.341	191.341	191.341	0	245.572	238.856	249	244.476	0.0211048	167.73	146.018	105.42	139.723	22.6368	190.019	140.07	176.069	168.719	15.2757	9.48341	23.8103		359.538	235.568	317.365	304.157	20.7233	133.436	150.123	166.572	150.043	11.0423	203.657	200.854	145.009	183.173	18.0599	103.968	99.0442	85.0359	96.0161	10.2303
Glucose-6-phosphate 1-dehydrogenase	P11413	G6PD	1	P11413	59 kDa		929.3	929.3	929.3	929.3	0	657.114	652.575	729.114	679.601	0.0631832	1016.93	935.763	744.434	899.041	15.562	955.426	873.098	910.175	912.9	4.51653	5.03543	13.7655		704.277	749.612	613.109	688.999	10.0903	929.3	714.109	714.109	785.839	15.8099	781.445	861.078	714.109	785.544	9.36552	572.051	719.076	588.134	626.42	12.8738
Pyruvate carboxylase, mitochondrial	P11498	PC	1	P11498	130 kDa	TRUE	639.145	639.145	639.145	639.145	0	592.224	596.344	576.03	588.199	0.0182563	584.071	580.037	572.051	578.72	1.05704	657.114	643.591	709.176	669.96	5.16872	1.561	6.9635		564.175	537.455	508.463	536.698	5.1917	537.455	576.03	544.958	552.814	3.6997	680.287	643.591	694.581	672.82	3.90932	625.992	613.109	592.224	610.442	2.79159
Dystrophin	P11532	DMD	1	P11532	427 kDa	TRUE	666.287	666.287	666.287	666.287	0	873.098	724.077	770.686	789.287	0.0965831	689.784	724.077	680.287	698.049	3.29999	648.067	739.292	670.921	686.094	6.91844	2.57875	7.67719		714.109	754.826	843.357	770.764	8.57355	643.591	724.077	501.463	623.044	18.0919	776.047	837.532	792.353	801.977	3.97171	786.88	749.612	879.171	805.221	8.28325
C-1-tetrahydrofolate synthase, cytoplasmic	P11586	MTHFD1	1	P11586	102 kDa	TRUE	580.037	580.037	580.037	580.037	0	433.534	497.999	448.822	460.118	0.0732088	445.722	512	477.713	478.478	6.92731	512	512	576.03	533.343	6.93132	3.48296	10.6151		442.643	541.193	442.643	475.493	11.9661	393.44	458.253	436.549	429.414	7.68262	451.944	515.561	504.951	490.819	6.94391	418.766	433.534	430.539	427.613	1.82563
Alcohol dehydrogenase class-3	P11766	ADH5	1	P11766	40 kDa		699.413	699.413	699.413	699.413	0	464.65	461.44	533.742	486.611	0.0839454	501.463	504.951	584.071	530.162	8.81228	487.751	541.193	533.742	520.895	5.55677	3.61325	17.0379		382.681	410.148	497.999	430.276	13.9995	494.559	467.882	512	491.48	4.52098	467.882	526.394	497.999	497.425	5.8824	401.707	461.44	487.751	450.299	9.79136
Cluster of Polyadenylate-binding protein 1	P11940	PABPC1	0	P11940	71 kDa	TRUE	464.65	588.134	481.036	511.273	13.1174	430.539	604.668	487.751	507.653	0.174833	484.382	464.65	541.193	496.742	8.00022	430.539	504.951	464.65	466.713	7.98113	7.31838	4.08012		407.315	439.586	481.036	442.645	8.34881	458.253	491.143	413.001	454.132	8.63932	427.565	458.253	418.766	434.861	4.76703	393.44	347.291	385.343	375.358	6.56488
Collagen alpha-1(VI) chain	P12109	COL6A1	1	P12109	109 kDa		238.856	238.856	238.856	238.856	0	209.383	254.232	238.856	234.157	0.0973309	194.012	194.012	245.572	211.198	14.0949	229.126	212.306	146.018	195.817	22.4391	9.15783	9.15963		247.28	205.074	247.28	233.211	10.4487	210.839	212.306	190.019	204.388	6.09895	174.853	215.269	265.028	218.383	20.6828	182.278	202.251	181.019	188.516	6.31832
Cluster of ADP/ATP translocase 1	P12235	SLC25A4	0	P12235	33 kDa	TRUE	1176.27	1176.27	1260.69	1204.41	4.04702	1351.18	1351.18	1552.09	1418.15	0.0817967	1176.27	1176.27	1351.18	1234.57	8.17967	1552.09	1448.15	1552.09	1517.45	3.95462	4.06578	11.1257		1351.18	1260.69	1448.15	1353.34	6.92731	1448.15	1448.15	1552.09	1482.8	4.04702	1782.89	1448.15	1782.89	1671.31	11.5633	1351.18	1351.18	1552.09	1418.15	8.17967
Creatine kinase B-type	P12277	CKB	1	P12277	43 kDa	TRUE	1260.69	1260.69	1260.69	1260.69	0	657.114	680.287	652.575	663.325	0.0224077	843.357	962.071	786.88	864.103	10.3482	989.119	1024	1024	1012.37	1.98925	3.08997	26.4858		666.287	724.077	670.921	687.095	4.67346	652.575	734.185	617.374	668.045	8.96984	803.414	826.001	734.185	787.867	6.07232	430.539	455.087	404.501	430.043	5.8824
Annexin A3	P12429	ANXA3	1	P12429	36 kDa	TRUE	377.413	377.413	377.413	377.413	0	319.573	455.087	396.177	390.279	0.174105	337.794	390.722	298.172	342.229	13.5682	250.732	430.539	556.408	412.56	37.2381	12.7451	7.7309		257.781	404.501	380.038	347.44	22.624	430.539	347.291	274.374	350.735	22.2788	335.461	477.713	398.932	404.035	17.6379	210.839	298.172	179.769	229.593	26.7381
Cluster of Creatine kinase U-type, mitochondrial	P12532	CKMT1A	0	P12532	47 kDa	TRUE	982.286	975.501	982.286	980.025	0.399725	1097.5	1097.5	1176.27	1123.75	0.0404702	776.047	776.047	803.414	785.169	2.01237	968.763	995.999	1016.93	993.896	2.42989	1.22061	14.3821		1024	1024	1097.5	1048.5	4.04702	1176.27	1097.5	1260.69	1178.15	6.92731	1024	1097.5	1176.27	1099.25	6.92731	922.88	922.88	955.426	933.729	2.01237
2-oxoisovalerate dehydrogenase subunit alpha, mitochondrial	P12694	BCKDHA	1	P12694	50 kDa		354.588	354.588	354.588	354.588	0	407.315	413.001	377.413	399.243	0.047885	418.766	268.727	315.173	334.222	22.9822	321.795	340.144	317.365	326.435	3.6997	6.68245	9.23248		415.873	328.557	280.139	341.523	20.142	390.722	324.034	333.144	349.3	10.3524	477.713	497.999	390.722	455.478	12.5122	380.038	344.892	337.794	354.241	6.38569
Cluster of Alpha-actinin-1	P12814	ACTN1	0	P12814	103 kDa	TRUE	617.374	600.491	613.109	610.325	1.43837	661.685	724.077	657.114	680.959	0.0549398	820.296	831.746	837.532	829.858	1.05704	625.992	613.109	596.344	611.815	2.42989	1.24506	15.0973		760.076	797.865	739.292	765.744	3.87792	648.067	680.287	685.019	671.124	2.99612	831.746	849.223	820.296	833.755	1.74728	739.292	734.185	776.047	749.841	3.0457
Proto-oncogene tyrosine-protein kinase Src	P12931	SRC	1	P12931	60 kDa	TRUE	548.748	548.748	548.748	548.748	0	699.413	541.193	467.882	569.496	0.207783	734.185	556.408	427.565	572.719	26.8822	652.575	604.668	427.565	561.603	21.1049	12.0487	1.89503		580.037	487.751	410.148	492.645	17.264	861.078	584.071	458.253	634.467	32.4819	433.534	675.588	584.071	564.398	21.6551	491.143	487.751	398.932	459.275	11.3845
X-ray repair cross-complementing protein 6	P12956	XRCC6	1	P12956	70 kDa	TRUE	714.109	714.109	714.109	714.109	0	548.748	560.278	584.071	564.366	0.0319168	362.039	330.842	321.795	338.225	6.24231	471.136	458.253	451.944	460.444	2.12446	2.09967	30.6977		560.278	541.193	564.175	555.216	2.2152	352.139	347.291	340.144	346.524	1.74134	418.766	436.549	455.087	436.801	4.15798	344.892	298.172	347.291	330.118	8.3886
X-ray repair cross-complementing protein 5	P13010	XRCC5	1	P13010	83 kDa	TRUE	1024	1024	1024	1024	0	942.272	982.286	873.098	932.552	0.0592345	770.686	1002.93	826.001	866.538	13.9995	831.746	776.047	714.109	773.967	7.60322	5.41548	11.74		897.644	989.119	879.171	921.978	6.38569	680.287	634.73	634.73	649.916	4.04702	699.413	770.686	719.076	729.725	5.04448	765.363	685.019	714.109	721.497	5.63804
Cytochrome c oxidase subunit 4 isoform 1, mitochondrial	P13073	COX4I1	1	P13073	20 kDa	TRUE	1351.18	1351.18	1351.18	1351.18	0	1351.18	1448.15	1448.15	1415.83	0.0395462	1176.27	1024	1176.27	1125.51	7.8108	1552.09	1552.09	1663.49	1589.23	4.04702	2.97434	13.9909		1448.15	1448.15	1351.18	1415.83	3.95462	1663.49	1552.09	1663.49	1626.36	3.95462	1910.85	1910.85	1910.85	1910.85	0	1260.69	1351.18	1260.69	1290.85	4.04702
Ribonuclease inhibitor	P13489	RNH1	1	P13489	50 kDa		675.588	675.588	675.588	675.588	0	471.136	455.087	515.561	480.595	0.0651835	689.784	666.287	670.921	675.664	1.84197	596.344	548.748	576.03	573.707	4.16287	1.5175	15.5926		552.565	508.463	564.175	541.735	5.42566	439.586	418.766	481.036	446.462	7.10012	572.051	508.463	541.193	540.569	5.8824	760.076	749.612	797.865	769.184	3.29999
Secretogranin-2	P13521	SCG2	1	P13521	71 kDa		238.856	238.856	238.856	238.856	0	286.026	362.039	266.871	304.978	0.165045	413.001	512	445.722	456.907	11.0391	270.597	270.597	266.871	269.355	0.79852	3.00068	30.4768		288.015	352.139	242.191	294.115	18.7774	321.795	430.539	268.727	340.354	24.2356	296.112	377.413	288.015	320.513	15.426	284.05	280.139	230.72	264.97	11.2184
Neural cell adhesion molecule 1	P13591	NCAM1	1	P13591	95 kDa	TRUE	814.629	814.629	814.629	814.629	0	867.067	814.629	879.171	853.623	0.04019	1024	1002.93	1002.93	1009.95	1.2047	897.644	820.296	948.826	888.922	7.27935	2.13106	9.46657		891.444	885.286	955.426	910.719	4.26474	1176.27	1024	1176.27	1125.51	7.8108	955.426	968.763	942.272	955.487	1.38626	1024	968.763	1097.5	1030.09	6.26957
Versican core protein	P13611	VCAN	1	P13611	373 kDa	TRUE	1176.27	1176.27	1176.27	1176.27	0	1663.49	1663.49	1782.89	1703.29	0.0404702	1097.5	1097.5	1260.69	1151.89	8.17967	1097.5	1097.5	1176.27	1123.75	4.04702	3.06679	21.5051		1260.69	1260.69	1351.18	1290.85	4.04702	935.763	916.506	955.426	935.898	2.07933	968.763	935.763	982.286	962.271	2.48696	2702.35	2702.35	2702.35	2702.35	0
Elongation factor 2	P13639	EEF2	1	P13639	95 kDa	TRUE	843.357	843.357	843.357	843.357	0	630.346	643.591	670.921	648.286	0.0319168	704.277	781.445	734.185	739.969	5.25798	781.445	831.746	770.686	794.626	4.10185	2.34794	11.0538		630.346	709.176	685.019	674.847	5.98469	625.992	630.346	657.114	637.817	2.64225	652.575	714.109	709.176	691.953	4.94132	580.037	600.491	604.668	595.065	2.2152
Cluster of Keratin, type I cytoskeletal 10	P13645	KRT10	0	P13645	59 kDa	TRUE	541.193	541.193	541.193	541.193	0	560.278	588.134	504.951	551.121	0.0768262	621.668	643.591	576.03	613.763	5.61571	657.114	685.019	699.413	680.515	3.16024	2.21319	10.8077		600.491	584.071	584.071	589.545	1.60808	576.03	556.408	592.224	574.888	3.1198	1016.93	1097.5	1024	1046.14	4.26474	729.114	709.176	724.077	720.789	1.43837
Protein disulfide-isomerase A4	P13667	PDIA4	1	P13667	73 kDa	TRUE	625.992	625.992	625.992	625.992	0	544.958	588.134	519.147	550.746	0.0632878	617.374	754.826	709.176	693.792	10.0903	512	608.874	604.668	575.181	9.51988	4.91837	10.3405		630.346	694.581	689.784	671.57	5.32809	526.394	515.561	548.748	530.235	3.19168	548.748	580.037	576.03	568.272	2.99612	564.175	689.784	596.344	616.768	10.5789
Translationally-controlled tumor protein	P13693	TPT1	1	P13693	20 kDa		891.444	891.444	891.444	891.444	0	643.591	685.019	512	613.537	0.147245	873.098	929.3	564.175	788.858	24.922	803.414	760.076	556.408	706.633	18.6646	10.9335	15.7773		685.019	670.921	537.455	631.132	12.9026	689.784	709.176	515.561	638.174	16.7082	855.13	666.287	576.03	699.149	20.3708	704.277	519.147	455.087	559.504	23.1284
Delta-aminolevulinic acid dehydratase	P13716	ALAD	1	P13716	36 kDa		349.706	349.706	349.706	349.706	0	362.039	308.687	330.842	333.856	0.080284	324.034	308.687	310.834	314.518	2.64225	250.732	308.687	268.727	276.049	10.7456	3.36704	9.97323		362.039	312.996	306.555	327.196	9.27446	308.687	304.437	312.996	308.707	1.38626	203.657	219.793	235.568	219.673	7.26339	421.679	427.565	398.932	416.059	3.63436
Cluster of Plastin-3	P13797	PLS3	0	P13797	71 kDa	TRUE	560.278	526.394	560.278	548.984	3.56349	464.65	427.565	464.65	452.288	0.0473391	556.408	537.455	541.193	545.019	1.84197	377.413	448.822	401.707	409.314	8.87027	3.58077	14.1875		592.224	572.051	572.051	578.775	2.01237	501.463	404.501	357.054	421.006	17.4833	413.001	481.036	413.001	435.679	9.01583	792.353	855.13	760.076	802.52	6.02298
Acylamino-acid-releasing enzyme	P13798	APEH	1	P13798	81 kDa		359.538	359.538	359.538	359.538	0	418.766	421.679	354.588	398.344	0.0951988	398.932	390.722	372.217	387.291	3.53334	467.882	436.549	377.413	427.281	10.7519	3.59511	7.12871		451.944	487.751	335.461	425.052	18.7335	445.722	491.143	401.707	446.191	10.0226	533.742	481.036	477.713	497.497	6.31832	481.036	497.999	418.766	465.934	8.95402
Electron transfer flavoprotein subunit alpha, mitochondrial	P13804	ETFA	1	P13804	35 kDa	TRUE	962.071	962.071	962.071	962.071	0	820.296	910.175	855.13	861.867	0.0525798	643.591	699.413	734.185	692.396	6.60068	955.426	995.999	982.286	977.904	2.11048	2.19094	15.0246		831.746	776.047	910.175	839.323	8.0284	1024	995.999	1024	1014.67	1.59329	1097.5	1024	1176.27	1099.25	6.92731	1016.93	1016.93	1097.5	1043.78	4.45655
cAMP-dependent protein kinase type II-alpha regulatory subunit	P13861	PRKAR2A	1	P13861	46 kDa	TRUE	235.568	235.568	235.568	235.568	0	265.028	247.28	232.325	248.211	0.0659574	259.574	284.05	250.732	264.785	6.51835	296.112	266.871	274.374	279.119	5.44105	3.00634	7.40693		272.479	263.197	242.191	259.289	5.98469	261.379	263.197	227.544	250.707	8.00947	282.088	266.871	266.871	271.943	3.23054	242.191	238.856	229.126	236.725	2.8675
Beta-enolase	P13929	ENO3	1	P13929	47 kDa	TRUE	487.751	487.751	487.751	487.751	1.42734e-14	556.408	724.077	580.037	620.174	0.146338	709.176	855.13	724.077	762.794	10.5286	814.629	1097.5	809.002	907.043	18.1867	7.21541	26.0409		689.784	942.272	714.109	782.055	17.81	781.445	975.501	855.13	870.692	11.2508	831.746	962.071	849.223	881.014	8.02936	916.506	1176.27	962.071	1018.28	13.6213
CD59 glycoprotein	P13987	CD59	1	P13987	14 kDa		1782.89	1782.89	1782.89	1782.89	0	2352.53	2194.99	2352.53	2300.02	0.0395462	2352.53	2702.35	2521.38	2525.42	6.92731	2048	2194.99	2048	2097	4.04702	2.75347	14.488		2521.38	2352.53	2521.38	2465.1	3.95462	2702.35	2896.31	2896.31	2831.66	3.95462	2352.53	2352.53	2352.53	2352.53	0	2048	2048	2048	2048	0
Glial fibrillary acidic protein	P14136	GFAP	1	P14136	50 kDa	TRUE	1176.27	1176.27	1176.27	1176.27	0	1260.69	1176.27	1176.27	1204.41	0.0404702	2194.99	2194.99	2048	2145.99	3.95462	1448.15	1351.18	1351.18	1383.5	4.04702	2.01053	30.7935		719.076	729.114	749.612	732.6	2.12446	1176.27	1097.5	1176.27	1150.01	3.95462	1351.18	1351.18	1448.15	1383.5	4.04702	2048	2048	2048	2048	0
Glucosidase 2 subunit beta	P14314	PRKCSH	1	P14314	59 kDa		797.865	797.865	797.865	797.865	0	922.88	776.047	820.296	839.741	0.0896984	1024	929.3	891.444	948.248	7.20058	786.88	765.363	770.686	774.31	1.44734	2.1844	9.1717		955.426	855.13	891.444	900.667	5.63804	843.357	792.353	792.353	809.355	3.63835	903.888	867.067	916.506	895.82	2.8675	1176.27	1024	1024	1074.76	8.17967
Farnesyl pyrophosphate synthase	P14324	FDPS	1	P14324	48 kDa		484.382	484.382	484.382	484.382	0	461.44	481.036	508.463	483.646	0.0488374	685.019	544.958	600.491	610.156	11.5592	421.679	471.136	560.278	484.364	14.5016	6.5274	12.2205		572.051	504.951	526.394	534.465	6.41208	533.742	474.413	519.147	509.101	6.07232	648.067	568.1	630.346	615.504	6.82351	675.588	617.374	592.224	628.395	6.80476
Cytochrome c oxidase subunit 7A2, mitochondrial	P14406	COX7A2	1	P14406	9 kDa		1260.69	1260.69	1260.69	1260.69	0	1260.69	1176.27	1260.69	1232.55	0.0395462	1097.5	1016.93	1176.27	1096.9	7.26339	1351.18	1176.27	1351.18	1292.87	7.8108	3.77843	7.05879		1351.18	1260.69	1448.15	1353.34	6.92731	1260.69	1176.27	1260.69	1232.55	3.95462	1260.69	1260.69	1448.15	1323.18	8.17967	1097.5	1024	1176.27	1099.25	6.92731
Sodium/potassium-transporting ATPase subunit beta-2	P14415	ATP1B2	1	P14415	33 kDa		935.763	935.763	935.763	935.763	0	1097.5	1176.27	1097.5	1123.75	0.0404702	1097.5	1002.93	1097.5	1065.97	5.12206	982.286	1097.5	975.501	1018.43	6.73184	2.97359	7.67276		1097.5	1024	929.3	1016.93	8.29167	1351.18	1260.69	1176.27	1262.71	6.92731	1448.15	1448.15	1351.18	1415.83	3.95462	1024	995.999	1024	1014.67	1.59329
Nidogen-1	P14543	NID1	1	P14543	136 kDa		572.051	572.051	572.051	572.051	0	617.374	648.067	580.037	615.159	0.0553831	398.932	298.172	349.706	348.937	14.4395	600.491	512	501.463	537.985	10.1096	6.15111	22.6391		461.44	461.44	433.534	452.138	3.56349	418.766	424.612	377.413	406.93	6.32276	515.561	471.136	494.559	493.752	4.50096	464.65	484.382	504.951	484.661	4.15798
Alcohol dehydrogenase [NADP(+)]	P14550	AKR1A1	1	P14550	37 kDa		526.394	526.394	526.394	526.394	0	319.573	286.026	233.941	279.846	0.154188	326.288	385.343	326.288	345.973	9.85505	352.139	369.646	328.557	350.114	5.88926	3.97463	28.1084		252.476	242.191	225.972	240.213	5.56259	290.018	276.282	284.05	283.45	2.42989	294.067	308.687	302.334	301.696	2.42989	274.374	380.038	302.334	318.915	17.1672
Cluster of Pyruvate kinase isozymes M1/M2	P14618	PKM	0	P14618	58 kDa	TRUE	837.532	837.532	837.532	837.532	1.66247e-14	982.286	1009.9	962.071	984.753	0.0243825	1176.27	1176.27	1097.5	1150.01	3.95462	982.286	1024	989.119	998.468	2.24077	1.55494	12.8638		1097.5	1097.5	1024	1073	3.95462	1097.5	1097.5	1024	1073	3.95462	1097.5	1260.69	1176.27	1178.15	6.92731	942.272	982.286	962.071	962.21	2.07933
Cluster of Endoplasmin	P14625	HSP90B1	0	P14625	92 kDa	TRUE	680.287	680.287	680.287	680.287	0	617.374	666.287	643.591	642.417	0.0381027	760.076	744.434	760.076	754.862	1.19638	613.109	621.668	670.921	635.233	4.91192	1.5366	8.07972		709.176	689.784	666.287	688.416	3.1198	588.134	600.491	560.278	582.968	3.53334	596.344	596.344	588.134	593.607	0.79852	592.224	600.491	600.491	597.736	0.79852
Cytochrome c oxidase subunit 6B1	P14854	COX6B1	1	P14854	10 kDa		1663.49	1663.49	1663.49	1663.49	1.67404e-14	1663.49	1782.89	1782.89	1743.09	0.0395462	1552.09	1663.49	1663.49	1626.36	3.95462	1910.85	1910.85	1782.89	1868.2	3.95462	1.9872	6.20172		1552.09	1663.49	1552.09	1589.23	4.04702	1910.85	1910.85	1782.89	1868.2	3.95462	2194.99	2194.99	2194.99	2194.99	0	1910.85	1910.85	1782.89	1868.2	3.95462
Heterogeneous nuclear ribonucleoprotein L	P14866	HNRNPL	1	P14866	64 kDa	TRUE	347.291	347.291	347.291	347.291	0	380.038	385.343	410.148	391.843	0.0410185	344.892	310.834	369.646	341.791	8.63932	296.112	292.036	276.282	288.143	3.63436	3.07868	12.4102		413.001	436.549	377.413	408.988	7.27935	282.088	261.379	294.067	279.178	5.92345	354.588	335.461	310.834	333.628	6.57458	390.722	330.842	330.842	350.802	9.85505
Cluster of Gamma-aminobutyric acid receptor subunit alpha-1	P14867	GABRA1	0	P14867	52 kDa	TRUE	680.287	670.921	714.109	688.439	3.29999	652.575	639.145	648.067	646.596	0.0105704	719.076	657.114	652.575	676.255	5.49398	739.292	719.076	760.076	739.481	2.77232	2.89422	5.63334		625.992	458.253	643.591	575.945	17.7627	754.826	630.346	792.353	725.842	11.6835	792.353	709.176	803.414	768.314	6.70469	552.565	481.036	481.036	504.879	8.17967
Aspartate--tRNA ligase, cytoplasmic	P14868	DARS1	1	P14868	57 kDa		826.001	826.001	826.001	826.001	0	765.363	809.002	719.076	764.48	0.058824	719.076	694.581	675.588	696.415	3.13057	643.591	670.921	689.784	668.099	3.47634	1.66643	9.59038		803.414	749.612	670.921	741.316	8.98872	657.114	675.588	625.992	652.898	3.83911	729.114	724.077	749.612	734.268	1.84197	719.076	776.047	694.581	729.901	5.72649
Cytochrome b-c1 complex subunit 7	P14927	UQCRB	1	P14927	14 kDa	TRUE	1910.85	1910.85	1910.85	1910.85	0	1910.85	1910.85	1910.85	1910.85	0	1782.89	1663.49	1910.85	1785.74	6.92731	2048	2194.99	2194.99	2145.99	3.95462	2.72048	7.76238		1663.49	1782.89	1663.49	1703.29	4.04702	1910.85	2194.99	2194.99	2100.28	7.8108	2352.53	2352.53	2352.53	2352.53	0	2048	2194.99	2194.99	2145.99	3.95462
Glutamine synthetase	P15104	GLUL	1	P15104	42 kDa		657.114	657.114	657.114	657.114	0	910.175	995.999	962.071	956.082	0.0452098	955.426	1002.93	1002.93	987.093	2.77831	826.001	891.444	873.098	863.514	3.90932	1.68321	17.1826		781.445	897.644	843.357	840.815	6.91489	1024	1097.5	1024	1048.5	4.04702	1663.49	1910.85	1782.89	1785.74	6.92731	855.13	891.444	916.506	887.693	3.47634
Cluster of Aldose reductase	P15121	AKR1B1	1	P15121	36 kDa	TRUE	1552.09	1552.09	1552.09	1552.09	0	1097.5	929.3	968.763	998.52	0.0880883	1351.18	1448.15	1552.09	1450.47	6.92731	1260.69	1097.5	1176.27	1178.15	6.92731	3.48568	19.5292		1097.5	1097.5	1176.27	1123.75	4.04702	1351.18	1260.69	1260.69	1290.85	4.04702	1351.18	1176.27	1260.69	1262.71	6.92731	1176.27	1176.27	1176.27	1176.27	0
Ezrin	P15311	EZR	1	P15311	69 kDa	TRUE	786.88	786.88	786.88	786.88	0	861.078	891.444	922.88	891.801	0.0346522	1024	1097.5	1097.5	1073	3.95462	955.426	968.763	968.763	964.317	0.79852	1.19695	12.9715		820.296	843.357	826.001	829.885	1.44734	885.286	885.286	922.88	897.818	2.41754	989.119	1024	1024	1012.37	1.98925	809.002	849.223	935.763	864.663	7.49143
Cluster of Nucleoside diphosphate kinase A	P15531	NME1	0	P15531	17 kDa	TRUE	268.727	270.597	274.374	271.233	1.06053	298.172	302.334	230.72	277.075	0.145082	548.748	552.565	564.175	555.163	1.44734	344.892	372.217	385.343	367.484	5.61571	2.06717	36.0284		367.093	369.646	390.722	375.82	3.45074	290.018	294.067	282.088	288.724	2.11048	333.144	306.555	319.573	319.757	4.15798	584.071	556.408	548.748	563.076	3.29999
40S ribosomal protein S2	P15880	RPS2	1	P15880	31 kDa		781.445	781.445	781.445	781.445	0	955.426	897.644	797.865	883.645	0.0902037	719.076	803.414	739.292	753.927	5.84046	843.357	935.763	849.223	876.115	5.90569	2.95909	7.98923		1097.5	1016.93	1016.93	1043.78	4.45655	704.277	781.445	820.296	768.673	7.68262	826.001	903.888	867.067	865.652	4.50096	849.223	837.532	760.076	815.61	5.9401
Cytochrome c oxidase subunit 7C, mitochondrial	P15954	COX7C	1	P15954	7 kDa	TRUE	1663.49	1663.49	1663.49	1663.49	1.67404e-14	1782.89	1910.85	1552.09	1748.61	0.103979	1260.69	1351.18	1176.27	1262.71	6.92731	1448.15	1663.49	1552.09	1554.58	6.92731	3.48965	13.6045		1663.49	1782.89	1552.09	1666.16	6.92731	1782.89	1910.85	1910.85	1868.2	3.95462	2352.53	2352.53	2048	2251.02	7.8108	1663.49	1782.89	1910.85	1785.74	6.92731
CD44 antigen	P16070	CD44	1	P16070	82 kDa		526.394	526.394	526.394	526.394	0	413.001	467.882	374.806	418.563	0.111779	1016.93	1176.27	1260.69	1151.3	10.7519	401.707	568.1	398.932	456.246	21.2336	8.02434	54.0677		364.557	324.034	310.834	333.141	8.40351	388.023	362.039	393.44	381.167	4.40381	319.573	357.054	335.461	337.363	5.57653	501.463	572.051	467.882	513.799	10.3482
Aggrecan core protein	P16112	ACAN	1	P16112	250 kDa		335.461	335.461	335.461	335.461	0	455.087	541.193	380.038	458.773	0.175775	377.413	410.148	364.557	384.039	6.1209	515.561	306.555	337.794	386.637	29.159	8.86391	12.9874		302.334	369.646	254.232	308.737	18.7774	265.028	266.871	324.034	285.311	11.7582	407.315	439.586	347.291	398.064	11.7664	530.056	413.001	413.001	452.019	14.9511
Cluster of Carbonyl reductase [NADPH] 1	P16152	CBR1	0	P16152	30 kDa	TRUE	739.292	724.077	709.176	724.182	2.07933	396.177	407.315	382.681	395.391	0.031198	404.501	393.44	418.766	405.569	3.13057	430.539	404.501	407.315	414.118	3.45074	2.17296	32.9531		413.001	413.001	398.932	408.311	1.98925	284.05	308.687	288.015	293.584	4.50602	326.288	310.834	284.05	307.057	6.95983	445.722	494.559	464.65	468.31	5.25798
Ankyrin-1	P16157	ANK1	1	P16157	206 kDa	TRUE	477.713	477.713	477.713	477.713	0	317.365	333.144	382.681	344.397	0.0989591	280.139	302.334	315.173	299.215	5.92345	652.575	770.686	786.88	736.714	9.9516	3.9935	42.3359		249	222.861	254.232	242.031	6.94391	235.568	284.05	308.687	276.102	13.4739	250.732	272.479	276.282	266.498	5.17287	298.172	349.706	407.315	351.731	15.5231
Potassium voltage-gated channel subfamily A member 2	P16389	KCNA2	1	P16389	57 kDa	TRUE	263.197	263.197	263.197	263.197	0	324.034	222.861	274.374	273.756	0.184797	266.871	266.871	292.036	275.259	5.27815	302.334	272.479	270.597	281.803	6.31832	2.94532	2.81834		280.139	192.672	274.374	249.062	19.6418	256	206.5	216.767	226.422	11.5379	282.088	256	290.018	276.035	6.44788	266.871	290.018	294.067	283.652	5.17287
NADPH--cytochrome P450 reductase	P16435	POR	1	P16435	77 kDa		385.343	385.343	385.343	385.343	0	342.509	362.039	335.461	346.67	0.0397171	418.766	433.534	548.748	467.016	15.2385	367.093	390.722	427.565	395.127	7.71294	5.74779	12.6003		410.148	306.555	427.565	381.422	17.1515	340.144	369.646	467.882	392.557	17.037	410.148	448.822	396.177	418.382	6.51835	352.139	315.173	410.148	359.153	13.3298
Erythrocyte membrane protein band 4.2	P16452	EPB42	1	P16452	77 kDa	TRUE	891.444	891.444	891.444	891.444	0	564.175	734.185	704.277	667.546	0.135964	436.549	484.382	675.588	532.173	23.7673	1097.5	1260.69	1351.18	1236.45	10.3979	8.57527	36.9888		487.751	396.177	404.501	429.476	11.7908	608.874	458.253	608.874	558.667	15.5658	385.343	382.681	390.722	386.249	1.06053	625.992	621.668	661.685	636.448	3.45074
Cluster of Sarcoplasmic/endoplasmic reticulum calcium ATPase 2	P16615	ATP2A2	0	P16615	115 kDa	TRUE	837.532	837.532	837.532	837.532	1.66247e-14	897.644	897.644	929.3	908.196	0.0201237	948.826	929.3	968.763	948.963	2.07933	814.629	786.88	837.532	813.014	3.1198	1.30481	7.15299		803.414	837.532	849.223	830.056	2.8675	861.078	903.888	891.444	885.47	2.48696	975.501	1024	1024	1007.83	2.77831	699.413	781.445	760.076	746.978	5.69705
Carboxypeptidase E	P16870	CPE	1	P16870	53 kDa		407.315	407.315	407.315	407.315	0	448.822	427.565	461.44	445.942	0.0383911	560.278	357.054	430.539	449.291	22.9031	471.136	421.679	430.539	441.118	5.97829	7.22995	4.44137		424.612	393.44	430.539	416.197	4.7885	519.147	467.882	439.586	475.538	8.48085	576.03	484.382	537.455	532.622	8.63932	580.037	458.253	398.932	479.074	19.2726
Cluster of Stathmin	P16949	STMN1	0	P16949	17 kDa	TRUE	1024	1024	1024	1024	0	1448.15	1552.09	1351.18	1450.47	0.0692731	1351.18	1552.09	1176.27	1359.85	13.8298	1097.5	1260.69	1176.27	1178.15	6.92731	5.20658	15.1731		1782.89	2048	1663.49	1831.46	10.7456	1910.85	1910.85	1663.49	1828.4	7.8108	1552.09	1552.09	1351.18	1485.12	7.8108	2194.99	2194.99	1663.49	2017.83	15.2075
Aspartate aminotransferase, cytoplasmic	P17174	GOT1	1	P17174	46 kDa		739.292	739.292	739.292	739.292	0	873.098	942.272	916.506	910.625	0.0383911	1176.27	1260.69	1260.69	1232.55	3.95462	948.826	1009.9	1024	994.243	4.019	2.003	21.1682		1097.5	1097.5	1176.27	1123.75	4.04702	1176.27	1260.69	1260.69	1232.55	3.95462	1176.27	1260.69	1260.69	1232.55	3.95462	1024	1097.5	1024	1048.5	4.04702
Protein kinase C alpha type	P17252	PRKCA	1	P17252	77 kDa	TRUE	916.506	916.506	916.506	916.506	0	855.13	955.426	831.746	880.767	0.0745993	1097.5	1176.27	1097.5	1123.75	4.04702	995.999	1176.27	955.426	1042.56	11.2755	3.84927	11.3554		885.286	989.119	903.888	926.098	5.97829	1002.93	1024	989.119	1005.35	1.74728	962.071	1016.93	948.826	975.941	3.6997	968.763	1097.5	1016.93	1027.73	6.32878
Gap junction alpha-1 protein	P17302	GJA1	1	P17302	43 kDa	TRUE	792.353	792.353	792.353	792.353	0	1016.93	929.3	1024	990.075	0.0532809	781.445	719.076	820.296	773.605	6.60068	916.506	891.444	699.413	835.787	14.2102	5.21604	11.588		734.185	786.88	770.686	763.917	3.53334	879.171	826.001	781.445	828.872	5.90276	1097.5	897.644	968.763	987.968	10.2534	675.588	680.287	749.612	701.829	5.90569
NADH dehydrogenase [ubiquinone] 1 beta subcomplex subunit 7	P17568	NDUFB7	1	P17568	16 kDa	TRUE	1097.5	1097.5	1097.5	1097.5	0	955.426	1024	1260.69	1080.04	0.148294	891.444	1024	826.001	913.815	11.0391	1176.27	1260.69	1260.69	1232.55	3.95462	3.78551	12.0843		1002.93	1176.27	1097.5	1092.23	7.94615	1176.27	1351.18	1448.15	1325.2	10.3979	1351.18	1552.09	1910.85	1604.71	17.6682	942.272	1097.5	922.88	987.55	9.69155
Synapsin-1	P17600	SYN1	1	P17600	74 kDa	TRUE	1260.69	1260.69	1260.69	1260.69	0	1097.5	1024	1097.5	1073	0.0395462	962.071	849.223	922.88	911.392	6.28649	1176.27	1097.5	1024	1099.25	6.92731	3.31334	13.1669		1176.27	1097.5	1176.27	1150.01	3.95462	1260.69	1176.27	1176.27	1204.41	4.04702	1097.5	968.763	955.426	1007.23	7.7895	617.374	533.742	552.565	567.894	7.72543
Calpain-2 catalytic subunit	P17655	CAPN2	1	P17655	80 kDa	TRUE	474.413	474.413	474.413	474.413	0	442.643	541.193	458.253	480.696	0.110194	613.109	744.434	685.019	680.854	9.65867	484.382	630.346	533.742	549.49	13.5117	5.82014	17.5512		324.034	404.501	526.394	418.31	24.3562	364.557	413.001	436.549	404.702	9.07	522.758	560.278	448.822	510.62	11.1063	467.882	512	556.408	512.097	8.64355
Neuromodulin	P17677	GAP43	1	P17677	25 kDa	TRUE	1097.5	1097.5	1097.5	1097.5	0	1910.85	1782.89	1663.49	1785.74	0.0692731	1782.89	2048	1910.85	1913.91	6.92731	1552.09	1448.15	1448.15	1482.8	4.04702	2.7609	23.1322		2048	2048	2048	2048	0	2702.35	2702.35	2521.38	2642.03	3.95462	2194.99	1910.85	1782.89	1962.91	10.7456	2352.53	2352.53	2194.99	2300.02	3.95462
6-phosphofructokinase, liver type	P17858	PFKL	1	P17858	85 kDa	TRUE	770.686	770.686	770.686	770.686	0	639.145	694.581	630.346	654.691	0.0531934	508.463	584.071	584.071	558.868	7.8108	617.374	625.992	670.921	638.096	4.50602	3.0925	13.3295		643.591	643.591	643.591	643.591	0	613.109	580.037	661.685	618.277	6.64243	556.408	560.278	600.491	572.393	4.26474	685.019	689.784	765.363	713.388	6.31832
26S protease regulatory subunit 6A	P17980	PSMC3	1	P17980	49 kDa	TRUE	922.88	922.88	922.88	922.88	1.50873e-14	754.826	955.426	754.826	821.692	0.140949	754.826	1097.5	814.629	888.984	20.5893	754.826	831.746	910.175	832.249	9.33323	7.51588	5.52101		666.287	910.175	749.612	775.358	15.9882	843.357	867.067	861.078	857.167	1.43837	604.668	1024	724.077	784.249	27.548	867.067	1097.5	962.071	975.545	11.8707
T-complex protein 1 subunit alpha	P17987	TCP1	1	P17987	60 kDa		1351.18	1351.18	1351.18	1351.18	0	1260.69	1260.69	1260.69	1260.69	0	1024	995.999	1009.9	1009.97	1.38626	1016.93	1097.5	1097.5	1070.64	4.34476	1.43276	13.6117		1260.69	1260.69	1448.15	1323.18	8.17967	989.119	962.071	873.098	941.429	6.44788	1176.27	1097.5	1097.5	1123.75	4.04702	1260.69	1176.27	1260.69	1232.55	3.95462
ADP-ribosylation factor 4	P18085	ARF4	1	P18085	21 kDa	TRUE	461.44	461.44	461.44	461.44	1.50873e-14	298.172	385.343	357.054	346.856	0.128213	526.394	448.822	455.087	476.768	9.03829	433.534	491.143	436.549	453.742	7.14625	4.07819	13.6508		367.093	396.177	362.039	375.103	4.91192	364.557	433.534	369.646	389.245	9.87526	342.509	354.588	398.932	365.343	8.13187	458.253	484.382	497.999	480.211	4.20622
60S ribosomal protein L7	P18124	RPL7	1	P18124	29 kDa		512	512	512	512	0	617.374	814.629	814.629	748.877	0.152075	310.834	396.177	407.315	371.442	14.2102	407.315	508.463	439.586	451.788	11.436	6.44957	31.1783		596.344	849.223	809.002	751.523	18.0814	342.509	433.534	481.036	419.026	16.7993	385.343	584.071	508.463	492.626	20.3615	382.681	491.143	564.175	479.333	19.0518
Lipopolysaccharide-binding protein	P18428	LBP	1	P18428	53 kDa		306.555	306.555	306.555	306.555	0	154.343	160.898	153.277	156.173	0.0264225	88.647	93.0542	81.0084	87.5699	6.95983	184.823	188.706	177.294	183.608	3.16024	2.53662	49.8454		96.3358	132.514	111.43	113.427	16.0205	101.829	102.537	131.599	111.988	15.1685	68.1197	43.7133	79.3413	63.7248	28.5855	93.7015	96.3358	97.0059	95.681	1.82563
Receptor-type tyrosine-protein phosphatase alpha	P18433	PTPRA	1	P18433	91 kDa	TRUE	613.109	613.109	613.109	613.109	0	439.586	608.874	630.346	559.602	0.186722	504.951	497.999	584.071	529.007	9.03829	643.591	424.612	613.109	560.437	21.1641	7.59729	6.17511		455.087	568.1	588.134	537.107	13.3556	541.193	739.292	1024	768.162	31.5942	537.455	666.287	719.076	640.939	14.5764	464.65	604.668	643.591	570.97	16.4825
Gamma-aminobutyric acid receptor subunit gamma-2	P18507	GABRG2	1	P18507	54 kDa		885.286	885.286	885.286	885.286	0	820.296	1260.69	837.532	972.84	0.2564	903.888	1097.5	867.067	956.15	12.9463	1260.69	1782.89	831.746	1291.78	36.8742	12.5192	17.6198		770.686	1024	797.865	864.184	16.0927	968.763	855.13	849.223	891.039	7.56151	955.426	982.286	885.286	940.999	5.32237	709.176	704.277	666.287	693.247	3.38638
Cluster of Phosphoglycerate mutase 1	P18669	PGAM1	0	P18669	29 kDa	TRUE	2352.53	2352.53	2352.53	2352.53	0	1097.5	1176.27	1260.69	1178.15	0.0692731	1351.18	1260.69	1351.18	1321.01	3.95462	1351.18	1448.15	1552.09	1450.47	6.92731	2.7378	33.6264		1260.69	1176.27	1260.69	1232.55	3.95462	1351.18	1351.18	1448.15	1383.5	4.04702	1097.5	1260.69	1351.18	1236.45	10.3979	1097.5	1097.5	1176.27	1123.75	4.04702
ATP synthase-coupling factor 6, mitochondrial	P18859	ATP5PF	1	P18859	13 kDa		820.296	820.296	820.296	820.296	0	955.426	942.272	1024	973.899	0.0450602	814.629	792.353	820.296	809.093	1.82563	1097.5	1002.93	1024	1041.47	4.76703	1.65943	12.6077		873.098	849.223	861.078	861.133	1.38626	989.119	948.826	1024	987.315	3.81027	942.272	1097.5	1024	1021.26	7.60322	826.001	982.286	903.888	904.058	8.64355
Cadherin-2	P19022	CDH2	1	P19022	100 kDa	TRUE	734.185	734.185	734.185	734.185	0	729.114	803.414	792.353	774.96	0.0517287	955.426	891.444	831.746	892.872	6.92731	630.346	719.076	714.109	687.843	7.24819	3.55681	11.3671		652.575	724.077	729.114	701.922	6.09895	724.077	770.686	781.445	758.736	4.019	724.077	729.114	792.353	748.515	5.08322	652.575	666.287	634.73	651.197	2.42989
Guanine nucleotide-binding protein G(z) subunit alpha	P19086	GNAZ	1	P19086	41 kDa	TRUE	404.501	404.501	404.501	404.501	0	433.534	380.038	467.882	427.151	0.103636	481.036	430.539	515.561	475.712	8.98872	410.148	413.001	484.382	435.843	9.65015	4.68563	6.81646		340.144	340.144	401.707	360.665	9.85505	464.65	461.44	515.561	480.55	6.31832	455.087	421.679	497.999	458.255	8.34881	357.054	326.288	404.501	362.614	10.8661
Nucleolin	P19338	NCL	1	P19338	77 kDa	TRUE	744.434	744.434	744.434	744.434	0	596.344	592.224	580.037	589.535	0.0143837	548.748	448.822	481.036	492.869	10.3482	533.742	427.565	501.463	487.59	11.1633	5.38147	20.7522		548.748	504.951	504.951	519.55	4.86693	388.023	312.996	382.681	361.234	11.5882	568.1	481.036	487.751	512.295	9.45635	512	537.455	487.751	512.402	4.8506
Cluster of Hexokinase-1	P19367	HK1	0	P19367	102 kDa	TRUE	1176.27	1176.27	1176.27	1176.27	0	1260.69	1260.69	1260.69	1260.69	0	975.501	948.826	1024	982.776	3.87792	1260.69	1260.69	1260.69	1260.69	0	0.969479	11.202		1260.69	1260.69	1260.69	1260.69	0	1448.15	1448.15	1448.15	1448.15	0	1351.18	1448.15	1351.18	1383.5	4.04702	1024	1097.5	1097.5	1073	3.95462
NADH dehydrogenase [ubiquinone] flavoprotein 2, mitochondrial	P19404	NDUFV2	1	P19404	27 kDa		359.538	359.538	359.538	359.538	0	354.588	393.44	401.707	383.245	0.0656488	306.555	330.842	319.573	318.99	3.81027	396.177	407.315	413.001	405.497	2.11048	1.4966	10.0861		364.557	374.806	407.315	382.226	5.84046	352.139	364.557	359.538	358.744	1.74134	427.565	436.549	439.586	434.567	1.43837	398.932	430.539	407.315	412.262	3.97171
Casein kinase II subunit alpha'	P19784	CSNK2A2	1	P19784	41 kDa	TRUE	333.144	333.144	333.144	333.144	0	319.573	270.597	296.112	295.427	0.0829145	242.191	199.466	242.191	227.949	10.8213	259.574	261.379	284.05	268.334	5.08322	3.99686	15.7722		284.05	265.028	261.379	270.152	4.50602	233.941	340.144	333.144	302.409	19.6418	330.842	270.597	362.039	321.159	14.4737	209.383	288.015	352.139	283.179	25.2493
Inter-alpha-trypsin inhibitor heavy chain H2	P19823	ITIH2	1	P19823	106 kDa		533.742	533.742	533.742	533.742	0	448.822	427.565	448.822	441.736	0.0277831	685.019	548.748	584.071	605.946	11.671	396.177	494.559	451.944	447.56	11.0237	5.68062	15.3964		580.037	471.136	530.056	527.076	10.3422	407.315	427.565	427.565	420.815	2.77831	315.173	340.144	312.996	322.771	4.67346	388.023	382.681	372.217	380.974	2.11048
Inter-alpha-trypsin inhibitor heavy chain H1	P19827	ITIH1	1	P19827	101 kDa	TRUE	576.03	576.03	576.03	576.03	0	433.534	515.561	388.023	445.706	0.145016	670.921	694.581	580.037	648.513	9.32455	576.03	464.65	504.951	515.21	10.9459	5.10386	15.8214		689.784	643.591	474.413	602.596	18.8164	455.087	515.561	427.565	466.071	9.65831	407.315	410.148	354.588	390.683	8.00947	404.501	491.143	321.795	405.813	20.8671
Plasma membrane calcium-transporting ATPase 1	P20020	ATP2B1	1	P20020	139 kDa	TRUE	760.076	760.076	760.076	760.076	0	760.076	903.888	831.746	831.903	0.0864355	861.078	1024	929.3	938.126	8.72152	843.357	975.501	910.175	909.678	7.26339	4.01784	9.33815		744.434	814.629	781.445	780.169	4.50096	982.286	1024	968.763	991.683	2.90339	922.88	989.119	975.501	962.5	3.63436	670.921	704.277	714.109	696.436	3.25031
Eukaryotic translation initiation factor 2 subunit 2	P20042	EIF2S2	1	P20042	38 kDa		362.039	362.039	362.039	362.039	0	410.148	413.001	464.65	429.266	0.0714625	256	310.834	436.549	334.461	27.6757	413.001	588.134	317.365	439.5	31.2436	14.7477	13.0734		380.038	439.586	388.023	402.549	8.02936	342.509	266.871	424.612	344.664	22.8896	388.023	494.559	393.44	425.341	14.1078	284.05	442.643	342.509	356.401	22.5039
Annexin A7	P20073	ANXA7	1	P20073	53 kDa		729.114	729.114	729.114	729.114	0	634.73	596.344	657.114	629.396	0.0488316	760.076	694.581	765.363	740.007	5.32809	699.413	639.145	879.171	739.243	16.8918	5.56719	7.55427		704.277	670.921	617.374	664.191	6.60068	621.668	652.575	639.145	637.796	2.42989	613.109	530.056	643.591	595.585	9.86612	584.071	639.145	675.588	632.935	7.27935
Azurocidin	P20160	AZU1	1	P20160	27 kDa		1663.49	1663.49	1663.49	1663.49	1.67404e-14	792.353	826.001	1024	880.785	0.142105	484.382	596.344	501.463	527.396	11.4369	968.763	968.763	1097.5	1011.67	7.34664	4.73142	46.5069		464.65	433.534	481.036	459.74	5.24833	744.434	537.455	537.455	606.448	19.7048	1097.5	942.272	1097.5	1045.75	8.56975	522.758	385.343	410.148	439.416	16.6662
Cluster of Ras-related protein Rab-3A	P20336	RAB3A	0	P20336	25 kDa	TRUE	849.223	809.002	861.078	839.768	3.25031	749.612	724.077	776.047	749.912	0.0346522	689.784	704.277	661.685	685.249	3.16024	867.067	797.865	910.175	858.369	6.60068	3.26147	10.3063		719.076	685.019	739.292	714.462	3.83911	989.119	948.826	1024	987.315	3.81027	891.444	781.445	826.001	832.963	6.64243	541.193	491.143	430.539	487.625	11.3634
Ras-related protein Rab-5A	P20339	RAB5A	1	P20339	24 kDa	TRUE	159.786	159.786	159.786	159.786	0	205.074	163.144	151.167	173.128	0.1635	235.568	219.793	147.033	200.798	23.5186	181.019	184.823	215.269	193.704	9.69155	8.34342	10.3482		167.73	194.012	149.086	170.276	13.2554	194.012	173.645	153.277	173.645	11.7292	218.275	179.769	168.897	188.98	13.7292	162.017	182.278	138.141	160.812	13.7385
Cluster of Ras-related protein Rab-6A	P20340	RAB6A	0	P20340	24 kDa	TRUE	843.357	903.888	1024	923.748	9.95341	814.629	699.413	648.067	720.703	0.118353	935.763	739.292	765.363	813.473	13.1174	968.763	776.047	724.077	822.962	15.6645	9.71341	10.1211		831.746	749.612	670.921	750.76	10.7116	929.3	675.588	754.826	786.571	16.5021	929.3	719.076	754.826	801.067	14.0415	955.426	776.047	760.076	830.516	13.0605
Cytochrome c oxidase subunit 5A, mitochondrial	P20674	COX5A	1	P20674	17 kDa		1663.49	1663.49	1663.49	1663.49	1.67404e-14	1663.49	1782.89	1782.89	1743.09	0.0395462	1351.18	1351.18	1448.15	1383.5	4.04702	1782.89	1910.85	2048	1913.91	6.92731	2.75347	13.1993		1663.49	1782.89	1663.49	1703.29	4.04702	1782.89	1782.89	1910.85	1825.54	4.04702	2048	2194.99	2194.99	2145.99	3.95462	1782.89	1782.89	2048	1871.26	8.17967
Lamin-B1	P20700	LMNB1	1	P20700	66 kDa	TRUE	324.034	324.034	324.034	324.034	0	372.217	407.315	413.001	397.511	0.0555677	439.586	362.039	427.565	409.73	10.1864	330.842	288.015	324.034	314.297	7.3224	4.39109	13.6072		330.842	292.036	280.139	301.006	8.80883	306.555	298.172	278.204	294.31	4.94865	362.039	344.892	347.291	351.407	2.64225	369.646	302.334	380.038	350.673	12.0294
Myelin-associated glycoprotein	P20916	MAG	1	P20916	69 kDa	TRUE	689.784	689.784	689.784	689.784	2.01857e-14	975.501	968.763	903.888	949.384	0.041653	1024	1024	1097.5	1048.5	4.04702	564.175	630.346	765.363	653.295	15.6955	4.94605	23.2126		1448.15	1448.15	1260.69	1385.67	7.8108	537.455	568.1	580.037	561.864	3.90932	1024	1016.93	968.763	1003.23	2.99612	2702.35	2521.38	2194.99	2472.91	10.3979
Glutathione S-transferase Mu 3	P21266	GSTM3	1	P21266	27 kDa	TRUE	719.076	719.076	719.076	719.076	0	324.034	393.44	372.217	363.23	0.0979136	526.394	556.408	519.147	533.983	3.6997	484.382	564.175	477.713	508.757	9.45635	3.31349	27.4978		390.722	369.646	357.054	372.474	4.5671	455.087	461.44	415.873	444.134	5.55677	430.539	494.559	461.44	462.18	6.92731	330.842	317.365	284.05	310.752	7.75117
Cluster of V-type proton ATPase subunit B, brain isoform	P21281	ATP6V1B2	0	P21281	57 kDa	TRUE	935.763	935.763	935.763	935.763	0	1097.5	1024	1097.5	1073	0.0395462	1176.27	1176.27	1260.69	1204.41	4.04702	935.763	962.071	1016.93	971.587	4.26209	2.08716	11.5115		1176.27	1097.5	1260.69	1178.15	6.92731	1176.27	1176.27	1260.69	1204.41	4.04702	1176.27	1176.27	1260.69	1204.41	4.04702	982.286	1024	1097.5	1034.59	5.63804
V-type proton ATPase subunit C 1	P21283	ATP6V1C1	1	P21283	44 kDa	TRUE	792.353	792.353	792.353	792.353	0	803.414	729.114	837.532	790.02	0.0701706	935.763	855.13	922.88	904.591	4.7885	714.109	729.114	770.686	737.97	3.97171	2.20759	8.70882		867.067	820.296	867.067	851.477	3.17139	942.272	792.353	948.826	894.484	9.89491	989.119	955.426	1002.93	982.49	2.48696	897.644	929.3	975.501	934.148	4.19145
Cysteine and glycine-rich protein 1	P21291	CSRP1	1	P21291	21 kDa		820.296	820.296	820.296	820.296	0	831.746	724.077	797.865	784.563	0.0701706	415.873	418.766	471.136	435.258	7.14625	512	519.147	560.278	530.475	4.91192	3.03208	29.4272		843.357	879.171	1097.5	940.008	14.6338	474.413	572.051	584.071	543.512	11.0655	560.278	592.224	596.344	582.949	3.38638	621.668	689.784	903.888	738.446	19.9431
Filamin-A	P21333	FLNA	1	P21333	281 kDa	TRUE	364.557	364.557	364.557	364.557	0	396.177	369.646	418.766	394.863	0.0622655	415.873	421.679	448.822	428.791	4.10185	390.722	367.093	396.177	384.664	4.019	2.04578	6.82831		296.112	321.795	357.054	324.987	9.41459	328.557	263.197	286.026	292.593	11.337	304.437	304.437	328.557	312.477	4.45655	276.282	324.034	342.509	314.275	10.8742
Neurofibromin	P21359	NF1	1	P21359	319 kDa	TRUE	298.172	298.172	298.172	298.172	0	276.282	182.278	238.856	232.472	0.203577	266.871	173.645	243.875	228.131	21.2888	294.067	207.937	130.69	210.898	38.7529	15.0613	15.807		218.275	191.341	292.036	233.884	22.2891	250.732	159.786	210.839	207.119	22.0099	233.941	242.191	315.173	263.768	16.9499	206.5	152.219	274.374	211.031	29.0022
Amine oxidase [flavin-containing] A	P21397	MAOA	1	P21397	60 kDa	TRUE	661.685	661.685	661.685	661.685	0	657.114	670.921	709.176	679.071	0.0397171	604.668	576.03	625.992	602.23	4.16287	709.176	661.685	739.292	703.384	5.56259	2.44129	6.5164		639.145	617.374	666.287	640.935	3.82344	820.296	754.826	803.414	792.845	4.28714	734.185	770.686	765.363	756.745	2.6056	572.051	588.134	666.287	608.824	8.27991
Cluster of Synaptotagmin-1	P21579	SYT1	0	P21579	48 kDa	TRUE	487.751	504.951	481.036	491.246	2.51094	572.051	568.1	564.175	568.109	0.00693143	564.175	576.03	544.958	561.721	2.79159	608.874	584.071	592.224	595.056	2.12446	1.85848	7.99246		694.581	734.185	685.019	704.595	3.6997	689.784	754.826	689.784	711.464	5.27815	709.176	714.109	652.575	691.953	4.94132	455.087	474.413	436.549	455.35	4.15798
Glycerol-3-phosphate dehydrogenase [NAD(+)], cytoplasmic	P21695	GPD1	1	P21695	38 kDa	TRUE	461.44	461.44	461.44	461.44	1.50873e-14	286.026	333.144	415.873	345.014	0.190522	388.023	442.643	552.565	461.077	18.176	385.343	433.534	504.951	441.276	13.6374	8.00098	13.014		335.461	401.707	471.136	402.768	16.8444	294.067	282.088	464.65	346.935	29.4349	312.996	377.413	487.751	392.72	22.5039	433.534	464.65	666.287	521.49	24.2304
Voltage-dependent anion-selective channel protein 1	P21796	VDAC1	1	P21796	31 kDa	TRUE	1176.27	1176.27	1176.27	1176.27	0	1176.27	1176.27	1260.69	1204.41	0.0404702	885.286	891.444	873.098	883.276	1.05704	1176.27	1176.27	1097.5	1150.01	3.95462	1.26303	13.4555		1176.27	1097.5	1097.5	1123.75	4.04702	1351.18	1351.18	1351.18	1351.18	0	1448.15	1351.18	1448.15	1415.83	3.95462	910.175	873.098	879.171	887.481	2.24077
Succinate dehydrogenase [ubiquinone] iron-sulfur subunit, mitochondrial	P21912	SDHB	1	P21912	32 kDa		739.292	739.292	739.292	739.292	0	765.363	724.077	719.076	736.172	0.0345074	588.134	584.071	608.874	593.693	2.24077	675.588	714.109	749.612	713.103	5.1917	1.86674	9.9073		724.077	749.612	734.185	735.958	1.74728	781.445	809.002	855.13	815.192	4.5671	826.001	831.746	849.223	835.657	1.44734	576.03	625.992	634.73	612.251	5.17287
CD9 antigen	P21926	CD9	1	P21926	25 kDa	TRUE	1782.89	1782.89	1782.89	1782.89	0	2048	1910.85	1910.85	1956.57	0.0404702	2048	1910.85	1910.85	1956.57	4.04702	1552.09	1448.15	1448.15	1482.8	4.04702	2.03363	12.4519		2194.99	2194.99	2194.99	2194.99	0	1448.15	1260.69	1260.69	1323.18	8.17967	1448.15	1260.69	1351.18	1353.34	6.92731	3104.19	3104.19	3104.19	3104.19	0
2-oxoisovalerate dehydrogenase subunit beta, mitochondrial	P21953	BCKDHB	1	P21953	43 kDa	TRUE	491.143	491.143	491.143	491.143	0	396.177	451.944	415.873	421.331	0.067124	222.861	268.727	330.842	274.144	19.7685	340.144	321.795	347.291	336.41	3.90932	5.93623	24.9915		364.557	357.054	442.643	388.085	12.2132	398.932	436.549	519.147	451.543	13.6187	433.534	497.999	596.344	509.292	16.0989	382.681	430.539	617.374	476.865	26.0063
Catechol O-methyltransferase	P21964	COMT	1	P21964	30 kDa		604.668	604.668	604.668	604.668	0	537.455	533.742	467.882	513.026	0.0762933	630.346	544.958	464.65	546.651	15.1579	541.193	588.134	430.539	519.955	15.562	7.69906	7.62993		604.668	560.278	576.03	580.326	3.87792	704.277	537.455	491.143	577.625	19.4073	541.193	564.175	461.44	522.27	10.3239	670.921	689.784	584.071	648.259	8.69753
Protein-glutamine gamma-glutamyltransferase 2	P21980	TGM2	1	P21980	77 kDa		630.346	630.346	630.346	630.346	0	639.145	657.114	625.992	640.75	0.0243825	592.224	508.463	604.668	568.452	9.20446	749.612	643.591	657.114	683.439	8.44333	4.41804	7.5244		501.463	481.036	512	498.166	3.16024	442.643	380.038	390.722	404.468	8.27991	461.44	439.586	487.751	462.925	5.20967	512	487.751	467.882	489.211	4.51653
Methylmalonyl-CoA mutase, mitochondrial	P22033	MMUT	1	P22033	83 kDa	TRUE	380.038	380.038	380.038	380.038	0	367.093	362.039	304.437	344.523	0.10103	367.093	328.557	315.173	336.941	8.00022	362.039	410.148	364.557	378.914	7.14625	3.81187	6.27233		407.315	430.539	377.413	405.089	6.57458	471.136	487.751	385.343	448.077	12.2658	477.713	568.1	439.586	495.133	13.3306	448.822	407.315	357.054	404.397	11.3634
Oxysterol-binding protein 1	P22059	OSBP	1	P22059	89 kDa	TRUE	278.204	278.204	278.204	278.204	0	227.544	229.126	205.074	220.581	0.0609895	166.572	213.783	209.383	196.579	13.2669	179.769	213.783	196.72	196.757	8.64355	5.49287	17.2493		259.574	254.232	221.322	245.042	8.45392	198.088	229.126	265.028	230.748	14.5177	206.5	233.941	200.854	213.765	8.27991	242.191	240.518	183.546	222.085	15.033
Protein-L-isoaspartate(D-aspartate) O-methyltransferase	P22061	PCMT1	1	P22061	25 kDa		734.185	734.185	734.185	734.185	0	709.176	652.575	648.067	669.939	0.0508322	776.047	826.001	879.171	827.073	6.23529	916.506	820.296	843.357	860.053	5.84046	3.03165	11.2385		760.076	744.434	724.077	742.862	2.42989	786.88	831.746	814.629	811.085	2.79159	891.444	849.223	786.88	842.516	6.24363	861.078	910.175	916.506	895.92	3.38638
Multifunctional protein ADE2	P22234	PAICS	1	P22234	47 kDa		367.093	367.093	367.093	367.093	0	340.144	588.134	374.806	434.361	0.309176	330.842	455.087	522.758	436.229	22.3134	333.144	474.413	330.842	379.466	21.6711	11.0734	8.94598		315.173	464.65	436.549	405.457	19.5929	340.144	455.087	335.461	376.897	17.9771	347.291	530.056	467.882	448.409	20.7233	377.413	588.134	487.751	484.432	21.7573
Ubiquitin-like modifier-activating enzyme 1	P22314	UBA1	1	P22314	118 kDa		1097.5	1097.5	1097.5	1097.5	0	560.278	625.992	625.992	604.087	0.062805	885.286	891.444	891.444	889.391	0.399725	849.223	831.746	831.746	837.572	1.2047	0.416807	23.6454		724.077	714.109	781.445	739.877	4.91192	714.109	724.077	709.176	715.787	1.06053	744.434	729.114	765.363	746.303	2.43825	734.185	724.077	699.413	719.225	2.48696
Heterogeneous nuclear ribonucleoproteins A2/B1	P22626	HNRNPA2B1	1	P22626	37 kDa	TRUE	1663.49	1663.49	1663.49	1663.49	1.67404e-14	1910.85	2048	1910.85	1956.57	0.0404702	1448.15	1351.18	1351.18	1383.5	4.04702	1448.15	1260.69	1351.18	1353.34	6.92731	2.7537	17.7388		2048	2194.99	2048	2097	4.04702	820.296	837.532	897.644	851.824	4.76703	1448.15	1448.15	1351.18	1415.83	3.95462	1552.09	1552.09	1351.18	1485.12	7.8108
Cluster of cAMP-dependent protein kinase catalytic subunit beta	P22694	PRKACB	0	P22694	41 kDa	TRUE	512	604.668	526.394	547.688	9.10535	501.463	639.145	576.03	572.213	0.120445	630.346	873.098	484.382	662.609	29.6338	537.455	861.078	533.742	644.092	29.1767	17.0091	9.12629		497.999	760.076	401.707	553.261	33.5223	734.185	781.445	471.136	662.255	25.2459	588.134	826.001	541.193	651.776	23.428	455.087	699.413	401.707	518.736	30.5996
Cytochrome b-c1 complex subunit 2, mitochondrial	P22695	UQCRC2	1	P22695	48 kDa		879.171	879.171	879.171	879.171	0	903.888	849.223	891.444	881.518	0.0325031	849.223	855.13	916.506	873.62	4.26474	989.119	897.644	968.763	951.842	5.04574	2.33575	4.12899		903.888	843.357	861.078	869.441	3.5793	1024	1016.93	995.999	1012.31	1.43837	1097.5	1024	1097.5	1073	3.95462	843.357	814.629	837.532	831.839	1.82563
Carbonic anhydrase 4	P22748	CA4	1	P22748	35 kDa		588.134	588.134	588.134	588.134	0	694.581	652.575	724.077	690.411	0.0520459	613.109	643.591	694.581	650.427	6.32878	541.193	592.224	652.575	595.331	9.36552	3.93659	7.66356		596.344	533.742	630.346	586.811	8.3506	652.575	729.114	680.287	687.325	5.63804	719.076	781.445	781.445	760.655	4.73391	439.586	455.087	515.561	470.078	8.54006
Ferrochelatase, mitochondrial	P22830	FECH	1	P22830	48 kDa		274.374	274.374	274.374	274.374	0	372.217	374.806	436.549	394.524	0.0923082	310.834	354.588	467.882	377.768	21.4548	421.679	364.557	427.565	404.6	8.60187	7.53724	16.5349		342.509	382.681	407.315	377.502	8.66529	344.892	319.573	413.001	359.155	13.4537	349.706	342.509	410.148	367.455	10.1096	278.204	292.036	401.707	323.982	20.8857
Splicing factor, proline- and glutamine-rich	P23246	SFPQ	1	P23246	76 kDa	TRUE	564.175	564.175	564.175	564.175	0	770.686	814.629	739.292	774.869	0.0488374	530.056	515.561	580.037	541.884	6.24231	572.051	501.463	541.193	538.236	6.57458	3.21643	18.8434		749.612	826.001	781.445	785.686	4.88374	477.713	427.565	481.036	462.105	6.48299	564.175	592.224	666.287	607.562	8.68313	572.051	477.713	522.758	524.174	9.00178
Peptidyl-prolyl cis-trans isomerase B	P23284	PPIB	1	P23284	24 kDa	TRUE	1097.5	1097.5	1097.5	1097.5	0	1009.9	1097.5	989.119	1032.17	0.0557256	709.176	786.88	657.114	717.723	9.09876	770.686	873.098	831.746	825.177	6.24363	3.84953	19.2774		942.272	1002.93	968.763	971.321	3.13057	861.078	942.272	942.272	915.207	5.12206	1024	975.501	989.119	996.207	2.51094	935.763	962.071	975.501	957.779	2.11048
NAD-dependent malic enzyme, mitochondrial	P23368	ME2	1	P23368	65 kDa	TRUE	537.455	537.455	537.455	537.455	0	572.051	608.874	427.565	536.163	0.178741	541.193	617.374	494.559	551.042	11.2508	533.742	477.713	445.722	485.726	9.17267	5.15055	5.44237		501.463	501.463	484.382	495.769	1.98925	625.992	634.73	630.346	630.356	0.693143	464.65	552.565	544.958	520.724	9.35437	380.038	481.036	421.679	427.584	11.8707
Tryptophan--tRNA ligase, cytoplasmic	P23381	WARS1	1	P23381	53 kDa		296.112	296.112	296.112	296.112	0	317.365	218.275	367.093	300.911	0.251773	458.253	541.193	494.559	498.002	8.34881	333.144	367.093	568.1	422.779	30.0373	9.65947	25.9312		362.039	347.291	398.932	369.421	7.20058	471.136	385.343	427.565	428.015	10.0226	347.291	290.018	319.573	318.961	8.97952	367.093	298.172	254.232	306.499	18.561
40S ribosomal protein S3	P23396	RPS3	1	P23396	27 kDa		522.758	522.758	522.758	522.758	0	675.588	604.668	526.394	602.217	0.123921	491.143	451.944	430.539	457.875	6.7124	625.992	596.344	576.03	599.455	4.19145	2.75694	12.665		675.588	613.109	592.224	626.974	6.91844	424.612	380.038	442.643	415.764	7.75117	652.575	541.193	584.071	592.613	9.48006	648.067	596.344	544.958	596.456	8.64355
Cluster of Receptor-type tyrosine-protein phosphatase delta	P23468	PTPRD	0	P23468	215 kDa	TRUE	369.646	367.093	464.65	400.463	13.8845	436.549	256	388.023	360.191	0.25941	600.491	404.501	541.193	515.395	19.5015	501.463	396.177	333.144	410.261	20.7281	13.5934	15.7009		652.575	310.834	330.842	431.417	44.4557	436.549	448.822	418.766	434.712	3.47634	349.706	347.291	427.565	374.854	12.1821	541.193	344.892	413.001	433.029	23.0173
Receptor-type tyrosine-protein phosphatase zeta	P23471	PTPRZ1	1	P23471	255 kDa	TRUE	849.223	849.223	849.223	849.223	0	1176.27	1097.5	1097.5	1123.75	0.0404702	1097.5	1097.5	1024	1073	3.95462	861.078	885.286	903.888	883.417	2.42989	1.60624	13.8736		1176.27	1097.5	1097.5	1123.75	4.04702	1260.69	1176.27	1176.27	1204.41	4.04702	1176.27	1097.5	1176.27	1150.01	3.95462	1176.27	1097.5	1176.27	1150.01	3.95462
Oligodendrocyte-myelin glycoprotein	P23515	OMG	1	P23515	50 kDa	TRUE	670.921	670.921	670.921	670.921	0	809.002	831.746	873.098	837.949	0.0387792	729.114	739.292	820.296	762.9	6.54942	568.1	556.408	592.224	572.244	3.19168	2.44497	16.1731		809.002	855.13	837.532	833.888	2.79159	512	548.748	613.109	557.952	9.17267	568.1	541.193	643.591	584.295	9.08533	1176.27	1176.27	1176.27	1176.27	0
Adenosylhomocysteinase	P23526	AHCY	1	P23526	48 kDa		354.588	354.588	354.588	354.588	0	335.461	321.795	324.034	327.097	0.0224077	393.44	430.539	335.461	386.48	12.399	357.054	347.291	390.722	365.022	6.24231	4.66594	6.88706		357.054	385.343	302.334	348.244	12.118	424.612	404.501	278.204	369.106	21.5013	427.565	390.722	393.44	403.909	5.08322	497.999	471.136	415.873	461.67	9.07
Cofilin-1	P23528	CFL1	1	P23528	19 kDa	TRUE	2352.53	2352.53	2352.53	2352.53	0	1663.49	1782.89	1782.89	1743.09	0.0395462	2048	2048	2048	2048	0	1910.85	2048	1910.85	1956.57	4.04702	1.02164	12.4915		1910.85	2048	2048	2002.28	3.95462	2048	2048	2048	2048	0	1782.89	1663.49	1663.49	1703.29	4.04702	2521.38	2702.35	2702.35	2642.03	3.95462
Plasma membrane calcium-transporting ATPase 4	P23634	ATP2B4	1	P23634	138 kDa	TRUE	734.185	734.185	734.185	734.185	0	826.001	786.88	803.414	805.432	0.0243825	982.286	995.999	975.501	984.595	1.06053	879.171	855.13	916.506	883.602	3.50009	1.14625	12.6109		910.175	885.286	897.644	897.702	1.38626	1260.69	1260.69	1260.69	1260.69	0	803.414	781.445	814.629	799.829	2.11048	670.921	666.287	657.114	664.774	1.05704
Inositol-trisphosphate 3-kinase A	P23677	ITPKA	1	P23677	51 kDa	TRUE	467.882	467.882	467.882	467.882	0	382.681	372.217	401.707	385.535	0.0387792	451.944	362.039	445.722	419.901	11.9569	448.822	319.573	410.148	392.848	16.8866	7.22058	8.95044		398.932	374.806	393.44	389.059	3.25031	515.561	393.44	494.559	467.854	13.9561	467.882	354.588	464.65	429.04	15.033	439.586	232.325	377.413	349.774	30.4078
Vesicle-associated membrane protein 1	P23763	VAMP1	1	P23763	13 kDa	TRUE	487.751	487.751	487.751	487.751	1.42734e-14	533.742	515.561	843.357	630.887	0.292016	675.588	424.612	491.143	530.448	24.5119	592.224	491.143	661.685	581.684	14.743	9.88674	11.1342		436.549	458.253	760.076	551.626	32.7847	464.65	288.015	393.44	382.035	23.2617	541.193	564.175	666.287	590.552	11.2755	491.143	413.001	477.713	460.619	9.0708
Laminin subunit alpha-2	P24043	LAMA2	1	P24043	344 kDa		461.44	461.44	461.44	461.44	1.50873e-14	415.873	477.713	508.463	467.35	0.100903	237.207	235.568	382.681	285.152	29.6217	362.039	359.538	421.679	381.085	9.23082	9.73836	21.4034		342.509	382.681	464.65	396.614	15.6955	276.282	249	328.557	284.613	14.2044	349.706	342.509	484.382	392.199	20.3757	317.365	282.088	415.873	338.442	20.4875
Elongation factor 1-beta	P24534	EEF1B2	1	P24534	25 kDa	TRUE	1260.69	1260.69	1260.69	1260.69	0	1351.18	1024	1351.18	1242.12	0.152075	1024	843.357	1024	963.786	10.8213	962.071	879.171	1024	955.081	7.60848	4.64546	15.2682		1260.69	1097.5	1351.18	1236.45	10.3979	873.098	809.002	837.532	839.877	3.82344	1024	995.999	1024	1014.67	1.59329	1097.5	1024	1024	1048.5	4.04702
ATP synthase subunit b, mitochondrial	P24539	ATP5PB	1	P24539	29 kDa	TRUE	1351.18	1351.18	1351.18	1351.18	0	1552.09	1448.15	1552.09	1517.45	0.0395462	1097.5	1176.27	1176.27	1150.01	3.95462	1663.49	1552.09	1552.09	1589.23	4.04702	2.0103	13.9327		1448.15	1351.18	1448.15	1415.83	3.95462	1910.85	1782.89	1910.85	1868.2	3.95462	1910.85	1782.89	1782.89	1825.54	4.04702	1448.15	1552.09	1552.09	1517.45	3.95462
A-kinase anchor protein 5	P24588	AKAP5	1	P24588	47 kDa		885.286	885.286	885.286	885.286	0	1448.15	1351.18	1351.18	1383.5	0.0404702	1448.15	1097.5	1176.27	1240.64	14.8294	1552.09	1448.15	1260.69	1420.31	10.3979	6.31693	19.8033		1260.69	1024	1024	1102.9	12.3905	1552.09	1351.18	1351.18	1418.15	8.17967	1910.85	1782.89	1448.15	1713.96	13.9399	922.88	634.73	867.067	808.226	18.9082
Low molecular weight phosphotyrosine protein phosphatase	P24666	ACP1	1	P24666	18 kDa		867.067	867.067	867.067	867.067	1.60584e-14	661.685	704.277	680.287	682.083	0.0313057	1097.5	1002.93	1097.5	1065.97	5.12206	1097.5	1002.93	1260.69	1120.37	11.6387	4.19801	21.4245		739.292	739.292	916.506	798.363	12.8155	1097.5	814.629	975.501	962.542	14.7399	1097.5	814.629	1097.5	1003.21	16.2791	781.445	770.686	792.353	781.495	1.38626
Acetyl-CoA acetyltransferase, mitochondrial	P24752	ACAT1	1	P24752	45 kDa	TRUE	512	512	512	512	0	580.037	617.374	613.109	603.506	0.0338638	544.958	541.193	487.751	524.634	6.09895	588.134	556.408	572.051	572.198	2.77232	2.22628	7.67447		613.109	608.874	544.958	588.98	6.48299	617.374	652.575	588.134	619.361	5.20967	661.685	652.575	675.588	663.283	1.74728	675.588	617.374	608.874	633.945	5.72814
Cluster of Beta-adrenergic receptor kinase 1	P25098	GRK2	1	P25098	80 kDa	TRUE	477.713	477.713	477.713	477.713	0	385.343	418.766	349.706	384.605	0.0897952	342.509	396.177	393.44	377.375	8.00947	321.795	522.758	427.565	424.04	23.7072	7.95161	11.0617		430.539	455.087	421.679	435.768	3.97171	427.565	504.951	357.054	429.857	17.2092	481.036	501.463	415.873	466.124	9.58993	319.573	396.177	183.546	299.765	35.9248
Zinc-alpha-2-glycoprotein	P25311	AZGP1	1	P25311	34 kDa		319.573	319.573	319.573	319.573	0	380.038	354.588	284.05	339.559	0.146448	445.722	324.034	439.586	403.114	17.0061	393.44	225.972	424.612	348.008	30.6974	11.9625	10.1393		461.44	340.144	410.148	403.911	15.0747	396.177	278.204	760.076	478.152	52.5309	337.794	294.067	410.148	347.336	16.8787	467.882	364.557	564.175	465.538	21.444
3-mercaptopyruvate sulfurtransferase	P25325	MPST	1	P25325	33 kDa		477.713	477.713	477.713	477.713	0	300.246	415.873	600.491	438.87	0.345064	308.687	519.147	541.193	456.342	28.1253	455.087	451.944	613.109	506.713	18.1867	11.6643	6.22005		407.315	424.612	512	447.975	12.5269	407.315	430.539	765.363	534.405	37.4906	442.643	548.748	592.224	527.872	14.5764	568.1	477.713	652.575	566.129	15.4466
40S ribosomal protein S12	P25398	RPS12	1	P25398	15 kDa		342.509	342.509	342.509	342.509	0	455.087	424.612	424.612	434.77	0.0404702	357.054	288.015	321.795	322.288	10.7116	377.413	324.034	340.144	347.197	7.88592	4.65951	13.7973		430.539	380.038	467.882	426.153	10.3451	298.172	274.374	232.325	268.29	12.4277	374.806	340.144	340.144	351.698	5.69021	377.413	362.039	340.144	359.865	5.20459
DnaJ homolog subfamily B member 2	P25686	DNAJB2	1	P25686	36 kDa	TRUE	296.112	296.112	296.112	296.112	0	238.856	238.856	292.036	256.583	0.119661	294.067	317.365	300.246	303.893	3.97171	284.05	286.026	324.034	298.036	7.56151	2.91322	7.49564		276.282	310.834	304.437	297.184	6.18541	280.139	290.018	319.573	296.577	6.91844	265.028	240.518	288.015	264.52	8.97952	259.574	304.437	335.461	299.824	12.7252
ATP synthase subunit alpha, mitochondrial	P25705	ATP5F1A	1	P25705	60 kDa	TRUE	1552.09	1552.09	1552.09	1552.09	0	1782.89	1782.89	1910.85	1825.54	0.0404702	1351.18	1351.18	1351.18	1351.18	0	1663.49	1782.89	1663.49	1703.29	4.04702	1.02187	12.7189		1782.89	1782.89	1782.89	1782.89	0	1910.85	1910.85	1910.85	1910.85	0	2048	1910.85	2048	2002.28	3.95462	1448.15	1448.15	1552.09	1482.8	4.04702
Metallothionein-3	P25713	MT3	1	P25713	7 kDa	TRUE	670.921	670.921	670.921	670.921	0	739.292	797.865	929.3	822.152	0.118353	1176.27	2352.53	1260.69	1596.5	41.0966	922.88	487.751	903.888	771.506	31.8757	18.2727	44.0796		1176.27	2048	1260.69	1494.99	32.1595	1448.15	2048	1552.09	1682.75	19.0496	1097.5	1782.89	1260.69	1380.36	25.937	982.286	1663.49	1097.5	1247.76	29.2217
Proteasome subunit alpha type-1	P25786	PSMA1	1	P25786	30 kDa		873.098	873.098	873.098	873.098	0	1176.27	975.501	1024	1058.59	0.0989591	1260.69	1097.5	922.88	1093.69	15.4466	867.067	861.078	989.119	905.755	7.97761	5.88079	11.1481		1260.69	948.826	1097.5	1102.34	14.1508	1097.5	1097.5	922.88	1039.29	9.7003	1176.27	1024	1097.5	1099.25	6.92731	1260.69	982.286	910.175	1051.05	17.6109
Proteasome subunit alpha type-3	P25788	PSMA3	1	P25788	28 kDa	TRUE	648.067	648.067	648.067	648.067	0	484.382	604.668	739.292	609.447	0.209243	533.742	497.999	849.223	626.988	30.8282	458.253	508.463	685.019	550.578	21.6327	13.1675	6.88017		451.944	739.292	749.612	646.949	26.1162	374.806	596.344	680.287	550.479	28.6697	455.087	809.002	820.296	694.795	29.8893	439.586	699.413	786.88	641.959	28.1381
Proteasome subunit alpha type-4	P25789	PSMA4	1	P25789	29 kDa	TRUE	648.067	648.067	648.067	648.067	0	843.357	724.077	792.353	786.596	0.0760848	1097.5	867.067	885.286	949.95	13.4852	648.067	670.921	576.03	631.673	7.84022	5.35039	19.6167		975.501	786.88	724.077	828.82	15.788	861.078	648.067	689.784	732.976	15.4006	792.353	776.047	754.826	774.409	2.42989	891.444	639.145	709.176	746.588	17.4452
Integrin beta-8	P26012	ITGB8	1	P26012	86 kDa	TRUE	564.175	564.175	564.175	564.175	0	461.44	584.071	584.071	543.194	0.130342	439.586	548.748	572.051	520.128	13.5964	504.951	625.992	604.668	578.537	11.1683	6.22376	4.61668		533.742	630.346	552.565	572.218	8.94985	512	596.344	694.581	600.975	15.2051	572.051	739.292	661.685	657.676	12.7255	560.278	680.287	643.591	628.052	9.79136
Moesin	P26038	MSN	1	P26038	68 kDa	TRUE	548.748	548.748	548.748	548.748	0	544.958	617.374	522.758	561.696	0.0880883	879.171	885.286	820.296	861.584	4.1653	608.874	526.394	560.278	565.182	7.33533	2.89718	23.9138		526.394	584.071	617.374	575.946	7.99217	448.822	436.549	568.1	484.49	14.9987	544.958	617.374	560.278	574.203	6.64633	576.03	568.1	652.575	598.902	7.7895
Cluster of Catenin alpha-2	P26232	CTNNA2	0	P26232	105 kDa	TRUE	455.087	471.136	471.136	465.787	1.98925	436.549	467.882	464.65	456.36	0.0377616	415.873	494.559	445.722	452.052	8.7873	445.722	471.136	474.413	463.757	3.38638	3.55017	1.39342		398.932	455.087	451.944	435.321	7.24819	455.087	501.463	439.586	465.379	6.91844	436.549	533.742	515.561	495.284	10.4328	410.148	464.65	451.944	442.247	6.44788
60S ribosomal protein L13	P26373	RPL13	1	P26373	24 kDa		526.394	526.394	526.394	526.394	0	820.296	765.363	765.363	783.674	0.0404702	643.591	544.958	617.374	601.974	8.48676	625.992	685.019	639.145	650.052	4.76703	3.32357	16.8858		942.272	820.296	776.047	846.205	10.1734	477.713	512	541.193	510.302	6.22655	797.865	704.277	639.145	713.762	11.1779	694.581	608.874	704.277	669.244	7.84563
Isovaleryl-CoA dehydrogenase, mitochondrial	P26440	IVD	1	P26440	46 kDa		592.224	592.224	592.224	592.224	0	613.109	661.685	704.277	659.69	0.0691489	584.071	572.051	564.175	573.432	1.74728	613.109	588.134	666.287	622.51	6.41208	2.05713	6.16012		604.668	714.109	608.874	642.55	9.65015	786.88	837.532	843.357	822.59	3.77616	724.077	709.176	797.865	743.706	6.38569	430.539	572.051	556.408	519.666	14.9291
Protein S100-A4	P26447	S100A4	1	P26447	12 kDa		1097.5	1097.5	1097.5	1097.5	0	675.588	694.581	739.292	703.154	0.0465127	621.668	613.109	734.185	656.321	10.295	843.357	652.575	776.047	757.326	12.7764	5.77948	24.9196		333.144	300.246	340.144	324.511	6.56488	576.03	467.882	471.136	505.016	12.1821	390.722	352.139	390.722	377.861	5.89536	522.758	442.643	541.193	502.198	10.4328
Threonine--tRNA ligase, cytoplasmic	P26639	TARS1	1	P26639	83 kDa		393.44	393.44	393.44	393.44	0	413.001	333.144	362.039	369.394	0.109459	533.742	359.538	374.806	422.695	22.8231	572.051	349.706	401.707	441.155	26.3633	12.324	7.78964		504.951	382.681	364.557	417.396	18.2954	359.538	362.039	268.727	330.101	16.106	621.668	294.067	390.722	435.486	38.6523	734.185	347.291	430.539	504.005	40.4046
Valine--tRNA ligase	P26640	VARS1	1	P26640	140 kDa		266.871	266.871	266.871	266.871	0	235.568	219.793	222.861	226.074	0.036997	219.793	210.839	196.72	209.117	5.56259	249	167.73	284.05	233.593	25.5446	7.78605	10.3625		257.781	212.306	219.793	229.96	10.603	200.854	177.294	219.793	199.313	10.6823	254.232	200.854	198.088	217.725	14.535	212.306	198.088	181.019	197.138	7.94615
Elongation factor 1-gamma	P26641	EEF1G	1	P26641	50 kDa		922.88	922.88	922.88	922.88	1.50873e-14	855.13	797.865	922.88	858.625	0.0728854	729.114	729.114	776.047	744.758	3.63835	724.077	786.88	879.171	796.709	9.79186	3.37577	9.27699		797.865	809.002	910.175	839.014	7.37513	652.575	666.287	657.114	658.659	1.06053	781.445	770.686	867.067	806.399	6.54942	639.145	770.686	739.292	716.374	9.58993
Erythrocyte band 7 integral membrane protein	P27105	STOM	1	P27105	32 kDa		634.73	634.73	634.73	634.73	0	491.143	580.037	572.051	547.744	0.089786	442.643	544.958	548.748	512.116	11.7542	694.581	739.292	666.287	700.053	5.25798	4.2755	14.1948		333.144	407.315	401.707	380.722	10.8476	471.136	484.382	442.643	466.054	4.57637	359.538	390.722	393.44	381.233	4.94132	369.646	461.44	451.944	427.677	11.8033
Adenylate kinase isoenzyme 4, mitochondrial	P27144	AK4	1	P27144	25 kDa		729.114	729.114	729.114	729.114	0	661.685	613.109	526.394	600.396	0.11415	630.346	699.413	600.491	643.417	7.88592	709.176	617.374	689.784	672.111	7.19904	3.79978	8.16469		537.455	572.051	504.951	538.152	6.23529	843.357	935.763	903.888	894.336	5.24833	643.591	786.88	699.413	709.961	10.173	648.067	657.114	604.668	636.617	4.40381
Amine oxidase [flavin-containing] B	P27338	MAOB	1	P27338	59 kDa	TRUE	935.763	935.763	935.763	935.763	0	1016.93	948.826	982.286	982.68	0.0346522	809.002	792.353	792.353	797.903	1.2047	989.119	942.272	929.3	953.564	3.29999	1.13484	8.94065		837.532	879.171	803.414	840.039	4.51653	897.644	891.444	929.3	906.129	2.24077	885.286	885.286	849.223	873.265	2.38426	792.353	786.88	814.629	797.954	1.84197
14-3-3 protein theta	P27348	YWHAQ	1	P27348	28 kDa	TRUE	935.763	935.763	935.763	935.763	0	648.067	634.73	537.455	606.751	0.099516	903.888	826.001	831.746	853.878	5.08322	744.434	661.685	704.277	703.465	5.8824	2.76628	19.0656		670.921	617.374	617.374	635.223	4.86693	709.176	564.175	552.565	608.639	14.3371	719.076	652.575	670.921	680.857	5.04448	867.067	709.176	744.434	773.559	10.7137
60S ribosomal protein L10	P27635	RPL10	1	P27635	25 kDa		367.093	367.093	367.093	367.093	0	608.874	421.679	467.882	499.478	0.195235	372.217	233.941	263.197	289.785	25.1467	608.874	344.892	364.557	439.441	33.4658	14.7019	22.7337		504.951	685.019	436.549	542.173	23.673	288.015	342.509	367.093	332.539	12.1702	424.612	390.722	312.996	376.11	15.2149	342.509	560.278	254.232	385.673	40.8436
Calreticulin	P27797	CALR	1	P27797	48 kDa		630.346	630.346	630.346	630.346	0	497.999	451.944	349.706	433.217	0.1752	770.686	754.826	670.921	732.145	7.3224	694.581	588.134	689.784	657.5	9.14382	4.16035	20.7954		393.44	522.758	401.707	439.302	16.4792	424.612	526.394	508.463	486.49	11.1683	548.748	548.748	481.036	526.177	7.42977	564.175	533.742	455.087	517.668	10.8742
Microtubule-associated protein 4	P27816	MAP4	1	P27816	121 kDa	TRUE	661.685	661.685	661.685	661.685	0	694.581	765.363	661.685	707.21	0.0749143	879.171	792.353	625.992	765.839	16.7993	584.071	592.224	613.109	596.468	2.51094	4.84628	10.4898		797.865	849.223	781.445	809.511	4.36786	661.685	666.287	754.826	694.266	7.56151	556.408	625.992	666.287	616.229	9.02037	867.067	1024	929.3	940.122	8.40574
Calnexin	P27824	CANX	1	P27824	68 kDa	TRUE	639.145	639.145	639.145	639.145	0	600.491	617.374	666.287	628.051	0.0544105	666.287	639.145	694.581	666.671	4.15798	580.037	572.051	608.874	586.987	3.29999	1.8781	5.24843		670.921	699.413	754.826	708.387	6.02298	584.071	630.346	621.668	612.028	4.019	572.051	552.565	560.278	561.631	1.74728	709.176	657.114	675.588	680.626	3.87792
Proteasome subunit alpha type-5	P28066	PSMA5	1	P28066	26 kDa		442.643	442.643	442.643	442.643	0	515.561	508.463	560.278	528.101	0.0531934	572.051	652.575	734.185	652.937	12.4158	451.944	430.539	461.44	447.974	3.53334	4.00059	18.9484		530.056	530.056	621.668	560.593	9.43506	519.147	508.463	530.056	519.222	2.07933	560.278	666.287	709.176	645.247	11.8786	666.287	643.591	809.002	706.293	12.6958
Proteasome subunit beta type-6	P28072	PSMB6	1	P28072	25 kDa		497.999	497.999	497.999	497.999	1.39797e-14	604.668	604.668	634.73	614.689	0.028236	526.394	648.067	608.874	594.445	10.4478	501.463	484.382	544.958	510.267	6.1209	4.14924	10.6043		675.588	657.114	639.145	657.282	2.77232	592.224	544.958	508.463	548.548	7.6558	744.434	643.591	608.874	665.633	10.5789	729.114	724.077	608.874	687.355	9.89491
Proteasome subunit beta type-5	P28074	PSMB5	1	P28074	28 kDa	TRUE	744.434	744.434	744.434	744.434	0	975.501	1097.5	814.629	962.542	0.147399	776.047	891.444	955.426	874.305	10.3979	770.686	814.629	714.109	766.475	6.57458	4.27996	12.0859		948.826	1024	843.357	938.728	9.66668	770.686	1176.27	814.629	920.528	24.1779	955.426	935.763	968.763	953.317	1.74134	873.098	1024	714.109	870.402	17.8036
Tropomodulin-1	P28289	TMOD1	1	P28289	41 kDa	TRUE	254.232	254.232	254.232	254.232	0	315.173	229.126	221.322	255.207	0.204064	310.834	298.172	310.834	306.613	2.38426	354.588	315.173	319.573	329.778	6.54942	2.28444	13.2133		302.334	250.732	261.379	271.482	10.0354	286.026	266.871	265.028	272.642	4.26474	328.557	261.379	296.112	295.349	11.3748	364.557	257.781	333.144	318.494	17.2295
NADH-ubiquinone oxidoreductase 75 kDa subunit, mitochondrial	P28331	NDUFS1	1	P28331	79 kDa	TRUE	770.686	770.686	770.686	770.686	0	760.076	797.865	781.445	779.795	0.0242989	699.413	699.413	675.588	691.471	1.98925	843.357	826.001	797.865	822.408	2.79159	1.20129	7.12914		770.686	776.047	781.445	776.059	0.693143	814.629	855.13	781.445	817.068	4.51653	897.644	962.071	885.286	915.001	4.50602	797.865	820.296	809.002	809.054	1.38626
Cluster of Mitogen-activated protein kinase 1	P28482	MAPK1	0	P28482	41 kDa	TRUE	1176.27	1351.18	1176.27	1234.57	8.17967	968.763	1097.5	897.644	987.968	0.102534	968.763	1176.27	955.426	1033.49	11.982	1176.27	1260.69	1097.5	1178.15	6.92731	6.79788	10.5329		1097.5	1176.27	879.171	1050.98	14.6448	1260.69	1351.18	1097.5	1236.45	10.3979	910.175	1097.5	873.098	960.256	12.5269	861.078	955.426	879.171	898.558	5.57256
Cytosol aminopeptidase	P28838	LAP3	1	P28838	56 kDa		484.382	484.382	484.382	484.382	0	442.643	369.646	474.413	428.901	0.125247	584.071	522.758	556.408	554.412	5.53831	467.882	430.539	451.944	450.122	4.16287	2.45661	11.4613		439.586	410.148	448.822	432.852	4.66611	487.751	433.534	548.748	490.011	11.7631	501.463	377.413	458.253	445.71	14.1278	580.037	421.679	477.713	493.143	16.283
Tripeptidyl-peptidase 2	P29144	TPP2	1	P29144	138 kDa		235.568	235.568	235.568	235.568	0	312.996	245.572	194.012	250.86	0.237854	298.172	282.088	215.269	265.176	16.5786	243.875	213.783	203.657	220.438	9.48965	6.57652	7.9433		292.036	210.839	194.012	232.296	22.5644	179.769	205.074	179.769	188.204	7.76276	292.036	252.476	354.588	299.7	17.1791	306.555	278.204	280.139	288.299	5.49398
Inositol monophosphatase 1	P29218	IMPA1	1	P29218	30 kDa	TRUE	337.794	337.794	337.794	337.794	0	515.561	380.038	477.713	457.771	0.152757	648.067	530.056	666.287	614.803	12.0294	604.668	342.509	421.679	456.285	29.4688	10.4127	24.3508		393.44	467.882	471.136	444.153	9.89491	744.434	464.65	604.668	604.584	23.1386	564.175	448.822	568.1	527.032	12.857	481.036	467.882	580.037	509.651	12.0296
Cluster of Ephrin type-B receptor 2	P29323	EPHB2	0	P29323	117 kDa	TRUE	190.019	252.476	205.074	215.856	15.1001	176.069	188.706	179.769	181.515	0.035793	172.446	245.572	212.306	210.108	17.4255	171.255	304.437	221.322	232.338	28.954	15.3788	10.0838		178.527	240.518	163.144	194.063	21.1065	213.783	243.875	229.126	228.928	6.57298	198.088	284.05	195.361	225.833	22.3331	157.586	195.361	194.012	182.32	11.7542
Transketolase	P29401	TKT	1	P29401	68 kDa	TRUE	1176.27	1176.27	1176.27	1176.27	0	995.999	982.286	948.826	975.704	0.0248696	1097.5	1097.5	962.071	1052.35	7.42977	897.644	1024	897.644	939.763	7.76276	3.80435	10.0988		1176.27	1097.5	1024	1099.25	6.92731	975.501	1009.9	962.071	982.492	2.51094	1024	1097.5	1024	1048.5	4.04702	1016.93	1024	1016.93	1019.28	0.40065
Elongation factor 1-delta	P29692	EEF1D	1	P29692	31 kDa	TRUE	257.781	257.781	257.781	257.781	0	227.544	252.476	321.795	267.272	0.182724	221.322	238.856	238.856	233.011	4.34476	194.012	238.856	242.191	225.02	11.9569	4.12109	8.13743		200.854	261.379	288.015	250.083	17.8602	199.466	206.5	209.383	205.116	2.48696	272.479	240.518	243.875	252.291	6.96175	306.555	257.781	330.842	298.392	12.4696
Myristoylated alanine-rich C-kinase substrate	P29966	MARCKS	1	P29966	32 kDa	TRUE	922.88	922.88	922.88	922.88	1.50873e-14	1097.5	1097.5	903.888	1032.96	0.108213	1351.18	1024	1260.69	1211.96	13.9399	1260.69	1024	1097.5	1127.4	10.7456	6.19842	11.5823		1260.69	1097.5	1024	1127.4	10.7456	1448.15	1351.18	1260.69	1353.34	6.92731	1448.15	1351.18	1176.27	1325.2	10.3979	1260.69	1097.5	1097.5	1151.89	8.17967
Aquaporin-1	P29972	AQP1	1	P29972	29 kDa		2194.99	2194.99	2194.99	2194.99	0	1910.85	1448.15	2048	1802.34	0.174386	2352.53	2048	2896.31	2432.28	17.6682	2521.38	2702.35	3104.19	2775.97	10.7456	7.14705	17.7877		1260.69	1176.27	1663.49	1366.82	19.0496	843.357	867.067	1448.15	1052.86	32.5343	556.408	398.932	1024	659.78	49.2744	4096	3565.78	4096	3919.26	7.8108
Delta-1-pyrroline-5-carboxylate dehydrogenase, mitochondrial	P30038	ALDH4A1	1	P30038	62 kDa	TRUE	749.612	749.612	749.612	749.612	0	576.03	639.145	661.685	625.62	0.07097	689.784	792.353	657.114	713.084	9.89591	724.077	734.185	803.414	753.892	5.72814	3.92376	8.37502		613.109	600.491	588.134	600.578	2.07933	765.363	786.88	837.532	796.592	4.65127	879.171	910.175	989.119	926.155	6.1209	666.287	685.019	689.784	680.363	1.82563
Endoplasmic reticulum resident protein 29	P30040	ERP29	1	P30040	29 kDa	TRUE	544.958	544.958	544.958	544.958	0	564.175	530.056	576.03	556.754	0.0428714	576.03	584.071	639.145	599.749	5.72814	487.751	487.751	448.822	474.774	4.73391	2.62623	9.52927		541.193	564.175	608.874	571.414	6.02298	530.056	572.051	604.668	568.925	6.57458	592.224	596.344	613.109	600.559	1.84197	512	580.037	576.03	556.022	6.86608
Peroxiredoxin-6	P30041	PRDX6	1	P30041	25 kDa		430.539	430.539	430.539	430.539	0	300.246	362.039	364.557	342.28	0.106418	533.742	639.145	648.067	606.985	10.4758	436.549	552.565	501.463	496.859	11.7025	5.57117	23.7835		315.173	377.413	372.217	354.934	9.72917	380.038	464.65	439.586	428.091	10.1523	467.882	497.999	522.758	496.213	5.53831	369.646	451.944	487.751	436.447	13.8753
ES1 protein homolog, mitochondrial	P30042	GATD3A	1	P30042	28 kDa	TRUE	1009.9	1009.9	1009.9	1009.9	0	1351.18	1176.27	1260.69	1262.71	0.0692731	1260.69	1176.27	1097.5	1178.15	6.92731	1448.15	1351.18	1351.18	1383.5	4.04702	2.7609	12.9888		1351.18	1260.69	1176.27	1262.71	6.92731	1782.89	1448.15	1552.09	1594.38	10.7456	1782.89	1663.49	1448.15	1631.51	10.3979	1663.49	1448.15	1448.15	1519.93	8.17967
Flavin reductase (NADPH)	P30043	BLVRB	1	P30043	22 kDa		1097.5	1097.5	1097.5	1097.5	0	634.73	680.287	643.591	652.869	0.036997	1176.27	1260.69	1176.27	1204.41	4.04702	1024	1097.5	1176.27	1099.25	6.92731	2.75283	24.2294		568.1	588.134	564.175	573.47	2.24077	724.077	765.363	826.001	771.814	6.64243	814.629	867.067	891.444	857.713	4.57637	873.098	935.763	831.746	880.203	5.9499
Peroxiredoxin-5, mitochondrial	P30044	PRDX5	1	P30044	22 kDa		613.109	613.109	613.109	613.109	0	415.873	418.766	398.932	411.19	0.026056	508.463	512	451.944	490.802	6.86608	537.455	572.051	515.561	541.689	5.25798	3.03753	16.539		401.707	421.679	385.343	402.91	4.51653	519.147	533.742	455.087	502.659	8.32364	564.175	600.491	481.036	548.568	11.1633	515.561	491.143	442.643	483.116	7.68262
Thioredoxin-dependent peroxide reductase, mitochondrial	P30048	PRDX3	1	P30048	28 kDa		749.612	749.612	749.612	749.612	0	831.746	867.067	910.175	869.663	0.0451653	776.047	734.185	734.185	748.139	3.23054	935.763	929.3	897.644	920.902	2.2152	1.37273	10.5927		814.629	861.078	861.078	845.595	3.17139	820.296	867.067	922.88	870.081	5.90276	975.501	1016.93	989.119	993.849	2.12446	1024	1002.93	1024	1016.98	1.19638
ATP synthase subunit delta, mitochondrial	P30049	ATP5F1D	1	P30049	17 kDa	TRUE	2194.99	2194.99	2194.99	2194.99	0	2896.31	2702.35	2702.35	2767	0.0404702	2194.99	2048	2048	2097	4.04702	2896.31	2896.31	2896.31	2896.31	0	1.02187	16.1269		2352.53	2352.53	2521.38	2408.82	4.04702	2896.31	2521.38	2702.35	2706.68	6.92731	3565.78	2896.31	3326.99	3263.02	10.3979	3326.99	2521.38	3326.99	3058.45	15.2075
60S ribosomal protein L12	P30050	RPL12	1	P30050	18 kDa		451.944	451.944	451.944	451.944	0	451.944	541.193	572.051	521.729	0.119553	455.087	455.087	508.463	472.879	6.5168	424.612	404.501	497.999	442.371	11.1251	4.44035	7.49058		477.713	515.561	487.751	493.675	3.97171	433.534	455.087	484.382	457.668	5.57653	544.958	508.463	533.742	529.054	3.53334	544.958	568.1	530.056	547.704	3.50009
Enoyl-CoA hydratase, mitochondrial	P30084	ECHS1	1	P30084	31 kDa	TRUE	537.455	537.455	537.455	537.455	0	584.071	613.109	584.071	593.75	0.028236	526.394	526.394	537.455	530.081	1.2047	613.109	608.874	576.03	599.338	3.38638	1.15483	6.44778		580.037	580.037	548.748	569.607	3.17139	666.287	689.784	639.145	665.072	3.81027	734.185	770.686	744.434	749.768	2.51094	685.019	739.292	648.067	690.793	6.64243
UMP-CMP kinase	P30085	CMPK1	1	P30085	22 kDa		1782.89	1782.89	1782.89	1782.89	0	512	975.501	1024	837.167	0.337621	1260.69	1351.18	1351.18	1321.01	3.95462	995.999	1448.15	1448.15	1297.44	20.1206	6.10322	29.49		694.581	1097.5	1024	938.692	22.8591	903.888	1260.69	1097.5	1087.36	16.4268	1024	1002.93	989.119	1005.35	1.74728	680.287	1351.18	1552.09	1194.52	38.2186
Phosphatidylethanolamine-binding protein 1	P30086	PEBP1	1	P30086	21 kDa	TRUE	576.03	576.03	576.03	576.03	0	699.413	719.076	680.287	699.592	0.0277232	1097.5	1097.5	1024	1073	3.95462	922.88	955.426	879.171	919.159	4.16287	2.0363	27.1717		922.88	968.763	910.175	933.939	3.29999	1024	1097.5	968.763	1030.09	6.26957	1176.27	1176.27	1024	1125.51	7.8108	1176.27	1176.27	1097.5	1150.01	3.95462
Protein disulfide-isomerase A3	P30101	PDIA3	1	P30101	57 kDa	TRUE	968.763	968.763	968.763	968.763	0	867.067	861.078	948.826	892.324	0.0549398	989.119	1009.9	1024	1007.67	1.74134	879.171	837.532	916.506	877.736	4.50096	1.57431	6.61356		962.071	955.426	989.119	968.872	1.84197	786.88	826.001	910.175	841.019	7.49143	820.296	820.296	897.644	846.078	5.27815	910.175	948.826	982.286	947.096	3.81027
Serine/threonine-protein phosphatase 2A 65 kDa regulatory subunit A alpha isoform	P30153	PPP2R1A	1	P30153	65 kDa	TRUE	1097.5	1097.5	1097.5	1097.5	0	792.353	739.292	760.076	763.907	0.0350009	897.644	843.357	879.171	873.391	3.16024	831.746	935.763	897.644	888.385	5.92345	2.27967	15.3816		837.532	792.353	867.067	832.317	4.52098	826.001	831.746	861.078	839.609	2.24077	885.286	891.444	879.171	885.3	0.693143	861.078	867.067	910.175	879.44	3.0457
Peptidyl-prolyl cis-trans isomerase F, mitochondrial	P30405	PPIF	1	P30405	22 kDa	TRUE	666.287	666.287	666.287	666.287	0	621.668	584.071	621.668	609.136	0.0356349	584.071	617.374	588.134	596.526	3.0457	675.588	699.413	675.588	683.53	2.01237	1.27343	6.65518		541.193	537.455	526.394	535.014	1.43837	613.109	617.374	652.575	627.686	3.45074	781.445	734.185	770.686	762.105	3.25031	699.413	680.287	714.109	697.936	2.42989
Heme oxygenase 2	P30519	HMOX2	1	P30519	36 kDa	TRUE	530.056	530.056	530.056	530.056	0	568.1	537.455	530.056	545.203	0.036997	522.758	477.713	537.455	512.642	6.07232	436.549	467.882	461.44	455.29	3.63436	2.43592	7.69851		592.224	544.958	588.134	575.105	4.55371	494.559	580.037	584.071	552.889	9.14382	576.03	541.193	548.748	555.324	3.29999	639.145	572.051	613.109	608.102	5.56259
Sodium- and chloride-dependent GABA transporter 1	P30531	SLC6A1	1	P30531	67 kDa		680.287	680.287	680.287	680.287	0	786.88	849.223	809.002	815.035	0.0387792	760.076	630.346	639.145	676.522	10.7156	760.076	879.171	814.629	817.959	7.28854	4.51072	10.6698		820.296	826.001	809.002	818.433	1.05704	962.071	837.532	831.746	877.116	8.39454	1024	962.071	962.071	982.714	3.63835	670.921	754.826	639.145	688.298	8.68313
Alpha-2-macroglobulin receptor-associated protein	P30533	LRPAP1	1	P30533	41 kDa		413.001	413.001	413.001	413.001	0	433.534	436.549	464.65	444.911	0.0385714	584.071	445.722	530.056	519.95	13.4102	433.534	398.932	442.643	425.036	5.42566	4.7186	10.6471		548.748	415.873	410.148	458.256	17.1128	430.539	380.038	439.586	416.721	7.70027	436.549	401.707	451.944	430.067	5.98469	515.561	427.565	501.463	481.53	9.81528
Sorcin	P30626	SRI	1	P30626	22 kDa		2194.99	2194.99	2194.99	2194.99	0	2194.99	2048	1782.89	2008.63	0.103979	2702.35	2702.35	2702.35	2702.35	0	2352.53	2352.53	2352.53	2352.53	0	0.0259947	12.7118		2048	2048	1910.85	2002.28	3.95462	2194.99	2194.99	2048	2145.99	3.95462	2521.38	2194.99	2352.53	2356.3	6.92731	2352.53	2194.99	2194.99	2247.51	4.04702
Leukocyte elastase inhibitor	P30740	SERPINB1	1	P30740	43 kDa		1176.27	1176.27	1176.27	1176.27	0	596.344	621.668	580.037	599.349	0.0350009	657.114	685.019	765.363	702.499	8.00022	588.134	689.784	675.588	651.168	8.45392	4.12229	33.9995		424.612	433.534	494.559	450.902	8.44333	584.071	467.882	670.921	574.291	17.7388	652.575	625.992	754.826	677.798	10.0354	364.557	413.001	333.144	370.234	10.8661
Succinate dehydrogenase [ubiquinone] flavoprotein subunit, mitochondrial	P31040	SDHA	1	P31040	73 kDa		1097.5	1097.5	1097.5	1097.5	0	1097.5	1260.69	1176.27	1178.15	0.0692731	1097.5	1097.5	1097.5	1097.5	0	1260.69	1351.18	1351.18	1321.01	3.95462	1.00597	8.98245		1176.27	1176.27	1176.27	1176.27	0	1260.69	1260.69	1351.18	1290.85	4.04702	1351.18	1448.15	1351.18	1383.5	4.04702	1024	1097.5	1097.5	1073	3.95462
Coronin-1A	P31146	CORO1A	1	P31146	51 kDa	TRUE	1260.69	1260.69	1260.69	1260.69	0	1024	989.119	1009.9	1007.67	0.0174134	1176.27	1176.27	1260.69	1204.41	4.04702	1009.9	1024	1097.5	1043.8	4.50602	2.14261	10.8477		1351.18	1176.27	1260.69	1262.71	6.92731	1260.69	1176.27	1260.69	1232.55	3.95462	1097.5	1097.5	1176.27	1123.75	4.04702	781.445	744.434	803.414	776.431	3.83911
Rab GDP dissociation inhibitor alpha	P31150	GDI1	1	P31150	51 kDa	TRUE	680.287	680.287	680.287	680.287	0	572.051	552.565	556.408	560.341	0.0184197	955.426	955.426	922.88	944.577	1.98925	675.588	724.077	694.581	698.082	3.50009	1.37694	22.3668		685.019	689.784	666.287	680.363	1.82563	729.114	739.292	714.109	727.505	1.74134	792.353	809.002	831.746	811.034	2.43825	749.612	765.363	754.826	756.6	1.06053
S-adenosylmethionine synthase isoform type-2	P31153	MAT2A	1	P31153	44 kDa	TRUE	494.559	494.559	494.559	494.559	1.40769e-14	491.143	501.463	560.278	517.628	0.0720493	704.277	617.374	630.346	650.666	7.20493	519.147	512	548.748	526.632	3.6997	2.74417	12.8204		451.944	424.612	552.565	476.373	14.1452	526.394	634.73	596.344	585.823	9.37638	464.65	455.087	526.394	482.044	8.02936	418.766	497.999	604.668	507.144	18.3948
cAMP-dependent protein kinase type II-beta regulatory subunit	P31323	PRKAR2B	1	P31323	46 kDa	TRUE	1097.5	1097.5	1097.5	1097.5	0	897.644	873.098	955.426	908.723	0.0465127	1097.5	1016.93	1016.93	1043.78	4.45655	1024	1024	1097.5	1048.5	4.04702	2.13752	7.90483		1016.93	982.286	1024	1007.74	2.2152	1176.27	1176.27	1351.18	1234.57	8.17967	1097.5	1024	1097.5	1073	3.95462	786.88	744.434	814.629	781.981	4.52098
DnaJ homolog subfamily A member 1	P31689	DNAJA1	1	P31689	45 kDa	TRUE	600.491	600.491	600.491	600.491	0	484.382	508.463	515.561	502.802	0.0325031	491.143	556.408	548.748	532.1	6.70469	564.175	530.056	533.742	542.658	3.45074	2.54698	7.52065		592.224	600.491	596.344	596.353	0.693143	533.742	497.999	544.958	525.566	4.66611	504.951	487.751	537.455	510.052	4.94885	487.751	491.143	515.561	498.152	3.0457
Cytochrome b-c1 complex subunit 1, mitochondrial	P31930	UQCRC1	1	P31930	53 kDa	TRUE	873.098	873.098	873.098	873.098	0	929.3	962.071	975.501	955.624	0.0248696	820.296	861.078	786.88	822.751	4.51653	982.286	1024	942.272	982.853	4.15798	2.17485	8.12648		891.444	885.286	891.444	889.391	0.399725	975.501	1097.5	995.999	1023	6.38569	1024	1097.5	1024	1048.5	4.04702	831.746	855.13	885.286	857.388	3.13057
3-hydroxyisobutyrate dehydrogenase, mitochondrial	P31937	HIBADH	1	P31937	35 kDa		357.054	357.054	357.054	357.054	0	442.643	404.501	433.534	426.893	0.0466611	396.177	464.65	424.612	428.479	8.0284	388.023	448.822	461.44	432.762	9.0708	4.28647	8.81277		372.217	436.549	367.093	391.953	9.87526	442.643	340.144	410.148	397.645	13.1728	413.001	530.056	427.565	456.874	13.9632	474.413	354.588	519.147	449.383	18.9342
Bifunctional purine biosynthesis protein PURH	P31939	ATIC	1	P31939	65 kDa	TRUE	254.232	254.232	254.232	254.232	0	174.853	159.786	164.279	166.306	0.0465127	238.856	229.126	288.015	251.999	12.5269	254.232	235.568	290.018	259.939	10.6449	5.80456	19.1607		196.72	199.466	207.937	201.374	2.90339	172.446	160.898	210.839	181.394	14.4137	206.5	198.088	195.361	199.983	2.90339	222.861	195.361	227.544	215.255	8.07746
Heterogeneous nuclear ribonucleoprotein H3	P31942	HNRNPH3	1	P31942	37 kDa		1351.18	1351.18	1351.18	1351.18	0	1351.18	1351.18	1663.49	1455.28	0.123905	891.444	1009.9	989.119	963.488	6.56488	975.501	1260.69	1176.27	1137.49	12.879	4.89195	17.9186		1351.18	1351.18	1351.18	1351.18	0	867.067	843.357	879.171	863.198	2.11048	1024	1097.5	1024	1048.5	4.04702	975.501	1176.27	1176.27	1109.35	10.4487
14-3-3 protein beta/alpha	P31946	YWHAB	1	P31946	28 kDa	TRUE	1351.18	1351.18	1351.18	1351.18	0	855.13	873.098	891.444	873.224	0.0207933	1176.27	1024	1097.5	1099.25	6.92731	962.071	879.171	922.88	921.374	4.50096	2.86227	20.3861		903.888	975.501	849.223	909.537	6.9627	975.501	910.175	922.88	936.186	3.6997	962.071	897.644	1009.9	956.539	5.88926	873.098	903.888	867.067	881.351	2.24077
Stress-induced-phosphoprotein 1	P31948	STIP1	1	P31948	63 kDa		530.056	530.056	530.056	530.056	0	617.374	596.344	548.748	587.488	0.0598469	617.374	596.344	572.051	595.256	3.81027	564.175	580.037	552.565	565.592	2.43825	1.57709	5.12655		670.921	617.374	608.874	632.39	5.31934	487.751	464.65	474.413	475.605	2.43825	537.455	526.394	497.999	520.616	3.90932	714.109	657.114	648.067	673.097	5.31934
Protein S100-A11	P31949	S100A11	1	P31949	12 kDa		1351.18	1351.18	1351.18	1351.18	0	903.888	995.999	1097.5	999.128	0.0969266	1910.85	2352.53	2352.53	2205.31	11.5633	1097.5	995.999	1782.89	1292.13	33.126	11.1965	35.4968		903.888	1176.27	861.078	980.411	17.4378	572.051	749.612	797.865	706.509	16.8317	670.921	955.426	955.426	860.591	19.0867	929.3	1176.27	1024	1043.19	11.9439
Neural cell adhesion molecule L1	P32004	L1CAM	1	P32004	140 kDa	TRUE	749.612	749.612	749.612	749.612	0	935.763	922.88	1016.93	958.524	0.0531934	1176.27	1097.5	1176.27	1150.01	3.95462	1097.5	1097.5	1097.5	1097.5	0	1.00195	18.0827		903.888	897.644	975.501	925.678	4.67346	1176.27	1097.5	1260.69	1178.15	6.92731	1002.93	962.071	1024	996.333	3.16024	935.763	968.763	948.826	951.118	1.74728
Peroxiredoxin-2	P32119	PRDX2	1	P32119	22 kDa	TRUE	2352.53	2352.53	2352.53	2352.53	0	2896.31	2702.35	2702.35	2767	0.0404702	3326.99	3326.99	3104.19	3252.72	3.95462	2702.35	2896.31	2702.35	2767	4.04702	2.01053	13.2172		2702.35	2702.35	2521.38	2642.03	3.95462	2702.35	2702.35	2521.38	2642.03	3.95462	2896.31	3104.19	2896.31	2965.6	4.04702	3821.7	3565.78	3821.7	3736.39	3.95462
Sodium/calcium exchanger 1	P32418	SLC8A1	1	P32418	109 kDa	TRUE	155.417	155.417	155.417	155.417	0	157.586	154.343	183.546	165.159	0.0969155	145.009	181.019	179.769	168.599	12.1229	178.527	181.019	174.853	178.133	1.74134	3.49029	5.62249		131.599	200.854	159.786	164.079	21.2254	186.108	182.278	190.019	186.135	2.07933	188.706	167.73	184.823	180.42	6.18541	116.97	158.683	149.086	141.58	15.43
Deoxyuridine 5'-triphosphate nucleotidohydrolase, mitochondrial	P33316	DUT	1	P33316	27 kDa		584.071	584.071	584.071	584.071	0	837.532	903.888	657.114	799.511	0.159728	487.751	910.175	474.413	624.113	39.7086	792.353	897.644	584.071	758.023	21.0522	15.2301	14.9776		643.591	592.224	484.382	573.399	14.1711	576.03	916.506	630.346	707.627	25.85	661.685	765.363	809.002	745.35	10.1523	670.921	548.748	526.394	582.021	13.3667
Guanylate cyclase soluble subunit alpha-2	P33402	GUCY1A2	1	P33402	82 kDa		247.28	247.28	247.28	247.28	0	212.306	306.555	235.568	251.476	0.195235	308.687	221.322	238.856	256.288	18.0335	190.019	272.479	256	239.499	18.2197	9.11211	2.86231		249	242.191	199.466	230.219	11.6625	207.937	272.479	252.476	244.297	13.5242	270.597	317.365	254.232	280.731	11.671	240.518	284.05	250.732	258.433	8.80883
Heat shock 70 kDa protein 4	P34932	HSPA4	1	P34932	94 kDa	TRUE	533.742	533.742	533.742	533.742	0	515.561	474.413	477.713	489.229	0.0467346	592.224	564.175	600.491	585.63	3.25031	537.455	541.193	560.278	546.309	2.24077	1.38445	7.37236		613.109	568.1	588.134	589.781	3.82344	572.051	552.565	497.999	540.872	7.097	617.374	604.668	596.344	606.128	1.74728	661.685	675.588	685.019	674.097	1.74134
Profilin-2	P35080	PFN2	1	P35080	15 kDa	TRUE	1448.15	1448.15	1448.15	1448.15	0	760.076	820.296	831.746	804.039	0.047885	955.426	1097.5	1176.27	1076.4	10.3979	1176.27	1260.69	1260.69	1232.55	3.95462	3.6001	23.7723		843.357	935.763	968.763	915.961	7.097	809.002	885.286	968.763	887.684	9.00178	1024	955.426	1176.27	1051.9	10.7456	826.001	809.002	910.175	848.393	6.38569
Cluster of Catenin beta-1	P35222	CTNNB1	0	P35222	85 kDa	TRUE	955.426	955.426	955.426	955.426	0	885.286	935.763	962.071	927.707	0.0420622	1176.27	1097.5	1260.69	1178.15	6.92731	982.286	955.426	975.501	971.071	1.43837	2.10194	11.3863		903.888	942.272	948.826	931.662	2.6056	1024	1024	1097.5	1048.5	4.04702	982.286	995.999	1024	1000.76	2.12446	1002.93	1024	1097.5	1041.47	4.76703
Prohibitin	P35232	PHB	1	P35232	30 kDa		1024	1024	1024	1024	0	1024	1024	1002.93	1016.98	0.0119638	935.763	929.3	922.88	929.314	0.693143	1097.5	1097.5	1097.5	1097.5	0	0.176277	6.76941	median cv	1024	1024	1097.5	1048.5	4.04702	1097.5	1176.27	1176.27	1150.01	3.95462	1097.5	1097.5	1097.5	1097.5	0	916.506	942.272	929.3	929.359	1.38626
Radixin	P35241	RDX	1	P35241	69 kDa	TRUE	427.565	427.565	427.565	427.565	0	401.707	430.539	410.148	414.131	0.035793	430.539	497.999	471.136	466.558	7.27935	342.509	424.612	374.806	380.642	10.8661	4.54532	8.41654		451.944	522.758	530.056	501.586	8.60187	308.687	349.706	359.538	339.31	7.94921	298.172	347.291	362.039	335.834	9.95712	580.037	729.114	694.581	667.911	11.6835
60S ribosomal protein L22	P35268	RPL22	1	P35268	15 kDa		709.176	709.176	709.176	709.176	0	754.826	891.444	849.223	831.831	0.0840914	630.346	837.532	714.109	727.329	14.3296	744.434	809.002	792.353	781.93	4.28714	4.67522	7.28749		843.357	948.826	929.3	907.161	6.18541	600.491	680.287	744.434	675.071	10.6823	699.413	744.434	797.865	747.237	6.59574	580.037	670.921	719.076	656.678	10.7519
Keratin, type I cytoskeletal 9	P35527	KRT9	1	P35527	62 kDa	TRUE	754.826	754.826	754.826	754.826	0	639.145	630.346	714.109	661.2	0.0696175	670.921	709.176	739.292	706.463	4.85033	826.001	855.13	885.286	855.472	3.46522	2.09629	11.1863		670.921	704.277	634.73	669.976	5.1917	709.176	770.686	814.629	764.831	6.92571	786.88	803.414	770.686	786.994	2.07933	826.001	855.13	837.532	839.554	1.74728
Serum amyloid A-4 protein	P35542	SAA4	1	P35542	15 kDa		1024	1024	1024	1024	0	797.865	962.071	903.888	887.941	0.0937638	617.374	855.13	968.763	813.756	22.035	903.888	891.444	826.001	873.778	4.7885	6.72932	9.86618		910.175	1176.27	1351.18	1145.87	19.3797	675.588	714.109	1097.5	829.064	28.136	433.534	634.73	704.277	590.847	23.7972	803.414	809.002	922.88	845.099	7.97761
Glycogen debranching enzyme	P35573	AGL	1	P35573	175 kDa		418.766	418.766	418.766	418.766	1.66247e-14	274.374	369.646	548.748	397.589	0.350374	340.144	544.958	367.093	417.398	26.6625	296.112	427.565	333.144	352.274	19.2414	11.5636	7.8273		225.972	369.646	259.574	285.064	26.3633	261.379	367.093	263.197	297.223	20.3604	294.067	369.646	445.722	369.812	20.5044	328.557	458.253	519.147	435.319	22.3613
Cluster of Myosin-9	P35579	MYH9	0	P35579	227 kDa	TRUE	552.565	630.346	613.109	598.673	6.82351	584.071	625.992	541.193	583.752	0.0726339	765.363	714.109	714.109	731.193	4.04702	666.287	694.581	617.374	659.414	5.92345	4.21666	10.4371		568.1	596.344	572.051	578.831	2.64225	600.491	592.224	568.1	586.938	2.8675	564.175	604.668	604.668	591.171	3.95462	630.346	621.668	625.992	626.002	0.693143
Alpha-adducin	P35611	ADD1	1	P35611	81 kDa	TRUE	935.763	935.763	935.763	935.763	0	1097.5	1097.5	1097.5	1097.5	0	929.3	873.098	929.3	910.566	3.56349	891.444	820.296	831.746	847.829	4.50602	2.01738	11.2199		1176.27	1176.27	1260.69	1204.41	4.04702	955.426	867.067	903.888	908.794	4.88374	885.286	849.223	982.286	905.599	7.59916	1097.5	1024	1097.5	1073	3.95462
Beta-adducin	P35612	ADD2	1	P35612	81 kDa	TRUE	1024	1024	1024	1024	0	1176.27	1097.5	1097.5	1123.75	0.0404702	942.272	897.644	1024	954.639	6.7124	982.286	897.644	968.763	949.565	4.7885	2.88534	8.02337		1176.27	1176.27	1260.69	1204.41	4.04702	1009.9	995.999	1009.9	1005.27	0.79852	962.071	903.888	1024	963.32	6.23529	962.071	879.171	989.119	943.454	6.07232
Basigin	P35613	BSG	1	P35613	42 kDa		729.114	729.114	729.114	729.114	0	786.88	729.114	814.629	776.874	0.0561571	903.888	809.002	885.286	866.059	5.80562	770.686	680.287	797.865	749.613	8.21176	3.51838	7.73364		814.629	734.185	786.88	778.565	5.24833	837.532	786.88	885.286	836.566	5.8824	797.865	776.047	760.076	777.996	2.43825	831.746	837.532	910.175	859.818	5.08322
26S protease regulatory subunit 7	P35998	PSMC2	1	P35998	49 kDa		515.561	515.561	515.561	515.561	0	436.549	445.722	451.944	444.738	0.0174134	477.713	544.958	415.873	479.515	13.4638	481.036	474.413	471.136	475.528	1.06053	3.63544	6.05612		455.087	541.193	442.643	479.641	11.1891	491.143	497.999	491.143	493.429	0.802218	458.253	471.136	464.65	464.68	1.38626	477.713	471.136	448.822	465.89	3.25031
Gamma-glutamyltransferase 5	P36269	GGT5	1	P36269	62 kDa		116.97	116.97	116.97	116.97	0	140.07	128.89	203.657	157.539	0.255993	126.238	124.5	132.514	127.751	3.29999	79.8932	88.0347	145.009	104.312	34.0121	9.39201	17.9368		210.839	125.366	205.074	180.426	26.4767	131.599	124.5	112.986	123.028	7.63497	131.599	136.239	125.366	131.068	4.16287	94.3532	101.125	117.784	104.421	11.5475
ATP synthase subunit gamma, mitochondrial	P36542	ATP5F1C	1	P36542	33 kDa	TRUE	910.175	910.175	910.175	910.175	0	942.272	935.763	916.506	931.514	0.0143837	634.73	699.413	675.588	669.91	4.88316	885.286	935.763	885.286	902.112	3.23054	2.03202	14.4092		855.13	916.506	885.286	885.641	3.46522	1024	1176.27	1024	1074.76	8.17967	1176.27	1176.27	1260.69	1204.41	4.04702	814.629	770.686	897.644	827.653	7.78988
Cluster of V-type proton ATPase subunit E 1	P36543	ATP6V1E1	0	P36543	26 kDa	TRUE	639.145	639.145	639.145	639.145	0	699.413	661.685	724.077	695.058	0.0452098	588.134	666.287	724.077	659.499	10.3451	592.224	508.463	709.176	603.288	16.7105	6.7752	5.91078		685.019	729.114	666.287	693.473	4.65127	724.077	786.88	765.363	758.773	4.20622	714.109	739.292	729.114	727.505	1.74134	617.374	639.145	643.591	633.37	2.2152
60S ribosomal protein L4	P36578	RPL4	1	P36578	48 kDa	TRUE	458.253	458.253	458.253	458.253	0	666.287	709.176	680.287	685.25	0.0319168	448.822	515.561	512	492.128	7.62933	467.882	512	584.071	521.318	11.2508	4.72801	18.6737		765.363	719.076	754.826	746.421	3.25031	448.822	491.143	474.413	471.459	4.52098	580.037	515.561	580.037	558.545	6.66461	484.382	512	508.463	501.615	2.99612
Lon protease homolog, mitochondrial	P36776	LONP1	1	P36776	106 kDa	TRUE	504.951	504.951	504.951	504.951	0	576.03	541.193	491.143	536.122	0.07959	427.565	427.565	413.001	422.71	1.98925	481.036	451.944	501.463	478.148	5.20459	1.81836	9.90533		484.382	442.643	477.713	468.246	4.7885	508.463	530.056	544.958	527.826	3.47634	556.408	533.742	552.565	547.572	2.2152	519.147	481.036	526.394	508.859	4.7885
Phosphoglucomutase-1	P36871	PGM1	1	P36871	61 kDa		491.143	491.143	491.143	491.143	0	471.136	458.253	390.722	440.037	0.0981528	643.591	621.668	639.145	634.801	1.82563	675.588	694.581	556.408	642.193	11.6625	3.39658	18.4821		436.549	481.036	461.44	459.675	4.85033	530.056	537.455	494.559	520.69	4.40381	648.067	734.185	661.685	681.312	6.79462	556.408	657.114	526.394	579.972	11.806
Guanine nucleotide-binding protein-like 1	P36915	GNL1	1	P36915	69 kDa		1016.93	1016.93	1016.93	1016.93	0	749.612	910.175	639.145	766.311	0.177845	861.078	1176.27	724.077	920.474	25.1905	1016.93	1024	942.272	994.4	4.55371	7.48052	12.2482		962.071	948.826	765.363	892.087	12.3246	885.286	891.444	739.292	838.674	10.2689	837.532	962.071	781.445	860.349	10.7456	634.73	867.067	512	671.266	26.8643
Pigment epithelium-derived factor	P36955	SERPINF1	1	P36955	46 kDa		630.346	630.346	630.346	630.346	0	388.023	448.822	515.561	450.802	0.141508	385.343	354.588	458.253	399.395	13.3306	564.175	385.343	600.491	516.67	22.2914	8.94087	19.9637		584.071	552.565	760.076	632.237	17.6875	362.039	415.873	596.344	458.085	26.7906	380.038	304.437	467.882	384.119	21.2952	237.207	278.204	461.44	325.617	36.6686
Dihydrolipoyllysine-residue succinyltransferase component of 2-oxoglutarate dehydrogenase complex, mitochondrial	P36957	DLST	1	P36957	49 kDa		643.591	643.591	643.591	643.591	0	719.076	719.076	734.185	724.112	0.012047	685.019	680.287	680.287	681.864	0.40065	770.686	744.434	770.686	761.936	1.98925	0.600488	7.29866		704.277	675.588	714.109	697.991	2.8675	724.077	704.277	724.077	717.477	1.59329	831.746	786.88	803.414	807.347	2.81047	719.076	685.019	729.114	711.069	3.25031
Phospholipid hydroperoxide glutathione peroxidase, mitochondrial	P36969	GPX4	1	P36969	22 kDa		929.3	929.3	929.3	929.3	0	786.88	855.13	770.686	804.232	0.0557256	666.287	867.067	749.612	760.989	13.2554	809.002	885.286	820.296	838.195	4.91192	4.55577	8.57514		820.296	837.532	837.532	831.786	1.19638	754.826	885.286	781.445	807.186	8.54006	765.363	814.629	861.078	813.69	5.8824	719.076	820.296	749.612	762.994	6.80476
Transgelin-2	P37802	TAGLN2	1	P37802	22 kDa	TRUE	704.277	704.277	704.277	704.277	0	613.109	935.763	552.565	700.479	0.294082	1351.18	1176.27	1448.15	1325.2	10.3979	704.277	1097.5	744.434	848.736	25.4928	9.04618	32.995		843.357	803.414	843.357	830.043	2.77831	867.067	942.272	526.394	778.578	28.4635	639.145	995.999	670.921	768.688	25.6927	639.145	634.73	704.277	659.384	5.90569
Transaldolase	P37837	TALDO1	1	P37837	38 kDa		689.784	689.784	689.784	689.784	2.01857e-14	544.958	689.784	680.287	638.343	0.126912	770.686	861.078	809.002	813.589	5.57653	630.346	657.114	704.277	663.912	5.63804	2.83537	11.075		680.287	765.363	709.176	718.275	6.02298	675.588	680.287	714.109	689.995	3.0457	699.413	776.047	714.109	729.856	5.57256	975.501	1097.5	1009.9	1027.63	6.1209
Alpha-synuclein	P37840	SNCA	1	P37840	14 kDa	TRUE	873.098	873.098	873.098	873.098	0	1024	1176.27	1176.27	1125.51	0.078108	1176.27	1260.69	1351.18	1262.71	6.92731	995.999	1097.5	1024	1039.16	5.04448	3.01248	15.1733		1351.18	1552.09	1552.09	1485.12	7.8108	1782.89	2048	2048	1959.63	7.8108	1260.69	1351.18	1448.15	1353.34	6.92731	1097.5	1176.27	1176.27	1150.01	3.95462
Electron transfer flavoprotein subunit beta	P38117	ETFB	1	P38117	28 kDa		831.746	831.746	831.746	831.746	1.67404e-14	760.076	809.002	744.434	771.171	0.0436786	820.296	814.629	661.685	765.537	11.7542	885.286	879.171	873.098	879.185	0.693143	3.12276	6.64399		699.413	714.109	694.581	702.701	1.44734	935.763	942.272	879.171	919.069	3.77616	897.644	910.175	948.826	918.882	2.90339	849.223	837.532	826.001	837.585	1.38626
Cluster of RNA-binding motif protein, X chromosome	P38159	RBMX	1	P38159	42 kDa	TRUE	188.706	188.706	188.706	188.706	1.84463e-14	245.572	224.411	310.834	260.272	0.17308	165.421	156.498	167.73	163.216	3.63436	137.187	143.013	190.019	156.74	18.4814	5.57221	24.6634		302.334	233.941	298.172	278.149	13.7846	94.3532	146.018	145.009	128.46	22.9968	210.839	170.072	274.374	218.428	24.0645	178.527	199.466	233.941	203.978	13.7177
V-type proton ATPase catalytic subunit A	P38606	ATP6V1A	1	P38606	68 kDa	TRUE	1097.5	1097.5	1097.5	1097.5	0	1176.27	1097.5	1097.5	1123.75	0.0404702	1351.18	1260.69	1351.18	1321.01	3.95462	1176.27	1024	1097.5	1099.25	6.92731	2.7306	9.2865		1260.69	1176.27	1260.69	1232.55	3.95462	1260.69	1260.69	1260.69	1260.69	0	1260.69	1176.27	1260.69	1232.55	3.95462	1176.27	1097.5	1097.5	1123.75	4.04702
Stress-70 protein, mitochondrial	P38646	HSPA9	1	P38646	74 kDa	TRUE	916.506	916.506	916.506	916.506	0	935.763	885.286	910.175	910.408	0.0277232	879.171	897.644	867.067	881.294	1.74728	916.506	935.763	891.444	914.571	2.42989	1.05122	1.81792		867.067	910.175	831.746	869.663	4.51653	929.3	916.506	922.88	922.895	0.693143	968.763	955.426	867.067	930.419	5.9401	948.826	873.098	922.88	914.935	4.20622
40S ribosomal protein S19	P39019	RPS19	1	P39019	16 kDa		130.69	130.69	130.69	130.69	0	242.191	120.259	240.518	200.989	0.347877	202.251	140.07	110.661	150.994	30.9694	109.137	123.64	93.0542	108.61	14.0867	11.351	26.6848		284.05	218.275	259.574	253.966	13.09	219.793	131.599	177.294	176.228	25.0282	224.411	125.366	227.544	192.44	30.196	243.875	134.364	178.527	185.589	29.6873
Cluster of 60S ribosomal protein L3	P39023	RPL3	1	P39023	46 kDa	TRUE	497.999	497.999	497.999	497.999	1.39797e-14	630.346	685.019	634.73	650.032	0.0467346	491.143	349.706	508.463	449.771	19.3632	424.612	481.036	508.463	471.37	9.07	7.11999	17.5266		719.076	744.434	760.076	741.195	2.79159	564.175	436.549	487.751	496.158	12.9449	501.463	572.051	617.374	563.629	10.3636	556.408	491.143	548.748	532.1	6.70469
Macrophage-capping protein	P40121	CAPG	1	P40121	38 kDa		661.685	661.685	661.685	661.685	0	556.408	494.559	407.315	486.094	0.154099	1024	814.629	1448.15	1095.59	29.4611	600.491	533.742	699.413	611.216	13.6374	10.8131	37.1492		666.287	501.463	596.344	588.031	14.0683	781.445	427.565	643.591	617.534	28.8848	803.414	560.278	675.588	679.76	17.8918	765.363	580.037	508.463	617.954	21.4548
Adenylyl cyclase-associated protein 2	P40123	CAP2	1	P40123	53 kDa	TRUE	867.067	867.067	867.067	867.067	1.60584e-14	670.921	680.287	709.176	686.795	0.0290339	685.019	729.114	699.413	704.515	3.19168	699.413	714.109	744.434	719.318	3.19168	1.6031	11.1276		685.019	699.413	680.287	688.24	1.44734	760.076	744.434	803.414	769.308	3.97171	792.353	760.076	786.88	779.77	2.2152	560.278	613.109	596.344	589.91	4.57637
Cluster of T-complex protein 1 subunit zeta	P40227	CCT6A	0	P40227	58 kDa	TRUE	916.506	916.506	916.506	916.506	0	843.357	910.175	861.078	871.537	0.0397171	661.685	714.109	652.575	676.123	4.91192	744.434	754.826	749.612	749.624	0.693143	1.4112	13.7337		873.098	803.414	831.746	836.086	4.19145	600.491	685.019	568.1	617.87	9.77	719.076	729.114	724.077	724.089	0.693143	719.076	661.685	689.784	690.181	4.15798
60S ribosomal protein L13a	P40429	RPL13A	1	P40429	24 kDa		467.882	467.882	467.882	467.882	0	504.951	592.224	699.413	598.863	0.162643	268.727	388.023	369.646	342.132	18.7738	515.561	377.413	374.806	422.593	19.0545	9.49773	23.4615		572.051	792.353	760.076	708.16	16.8004	427.565	372.217	471.136	423.639	11.7025	404.501	494.559	471.136	456.732	10.2303	388.023	418.766	385.343	397.377	4.67346
Malate dehydrogenase, cytoplasmic	P40925	MDH1	1	P40925	36 kDa	TRUE	995.999	995.999	995.999	995.999	1.39797e-14	1176.27	1176.27	1097.5	1150.01	0.0395462	1910.85	1910.85	1910.85	1910.85	0	1552.09	1552.09	1448.15	1517.45	3.95462	0.998541	29.3041		1552.09	1552.09	1552.09	1552.09	0	1910.85	1663.49	1782.89	1785.74	6.92731	1782.89	1782.89	1782.89	1782.89	0	1552.09	1448.15	1552.09	1517.45	3.95462
Malate dehydrogenase, mitochondrial	P40926	MDH2	1	P40926	36 kDa		719.076	719.076	719.076	719.076	0	855.13	897.644	831.746	861.507	0.0387792	826.001	837.532	786.88	816.804	3.25031	929.3	942.272	910.175	927.249	1.74134	1.25761	10.517		975.501	942.272	929.3	949.024	2.51094	1351.18	1351.18	1260.69	1321.01	3.95462	1097.5	1097.5	1097.5	1097.5	0	942.272	929.3	891.444	921.005	2.8675
Trifunctional enzyme subunit alpha, mitochondrial	P40939	HADHA	1	P40939	83 kDa	TRUE	903.888	903.888	903.888	903.888	0	922.88	916.506	968.763	936.05	0.030457	739.292	734.185	729.114	734.197	0.693143	734.185	749.612	814.629	766.142	5.57256	1.57404	11.9469		861.078	826.001	897.644	861.574	4.15798	922.88	942.272	968.763	944.639	2.43825	1097.5	1024	1176.27	1099.25	6.92731	1016.93	929.3	1097.5	1014.57	8.29145
Eukaryotic translation initiation factor 2 subunit 3	P41091	EIF2S3	1	P41091	51 kDa	TRUE	916.506	916.506	916.506	916.506	0	724.077	1024	885.286	877.788	0.171	826.001	803.414	903.888	844.434	6.24231	760.076	989.119	734.185	827.793	16.9499	5.84081	4.52478		820.296	1024	719.076	854.457	18.176	625.992	843.357	765.363	744.904	14.7828	719.076	982.286	770.686	824.016	16.9261	739.292	1097.5	820.296	885.694	21.2087
OX-2 membrane glycoprotein	P41217	CD200	1	P41217	31 kDa		541.193	541.193	541.193	541.193	0	592.224	544.958	596.344	577.842	0.0494132	508.463	560.278	613.109	560.617	9.33323	504.951	501.463	548.748	518.387	5.08322	3.61647	4.65604		530.056	552.565	530.056	537.559	2.41754	634.73	675.588	709.176	673.165	5.53831	491.143	530.056	588.134	536.444	9.09876	522.758	477.713	418.766	473.079	11.0237
Prostaglandin-H2 D-isomerase	P41222	PTGDS	1	P41222	21 kDa		455.087	455.087	455.087	455.087	0	541.193	652.575	608.874	600.881	0.0933954	770.686	749.612	685.019	735.106	6.07232	377.413	477.713	508.463	454.53	15.0776	5.31082	23.9988		657.114	729.114	522.758	636.329	16.4595	249	374.806	367.093	330.299	21.3483	439.586	522.758	515.561	492.635	9.35437	1552.09	1024	1176.27	1250.79	21.7319
Glycine--tRNA ligase	P41250	GARS1	1	P41250	83 kDa	TRUE	1016.93	1016.93	1016.93	1016.93	0	781.445	873.098	982.286	878.943	0.114397	652.575	922.88	955.426	843.627	19.7071	885.286	814.629	1002.93	900.947	10.5578	7.59482	8.24322		809.002	776.047	843.357	809.469	4.15798	648.067	948.826	935.763	844.219	20.1367	989.119	831.746	885.286	902.05	8.87027	734.185	867.067	922.88	841.378	11.521
Isoleucine--tRNA ligase, cytoplasmic	P41252	IARS1	1	P41252	145 kDa		153.277	153.277	153.277	153.277	0	151.167	152.219	229.126	177.504	0.251878	170.072	150.123	152.219	157.471	6.96175	133.436	188.706	304.437	208.86	41.7811	12.2487	14.553		221.322	160.898	181.019	187.746	16.3883	158.683	131.599	216.767	169.016	25.7457	131.599	148.056	203.657	161.104	23.4382	278.204	290.018	564.175	377.466	42.8656
Tetraspanin-7	P41732	TSPAN7	1	P41732	28 kDa	TRUE	369.646	369.646	369.646	369.646	0	533.742	458.253	464.65	485.548	0.0862112	537.455	526.394	560.278	541.376	3.19168	504.951	464.65	504.951	491.517	4.73391	2.00295	15.4009		541.193	471.136	458.253	490.194	9.10535	588.134	580.037	537.455	568.542	4.7885	494.559	467.882	474.413	478.951	2.90339	330.842	296.112	374.806	333.92	11.8103
Signal transducer and activator of transcription 1-alpha/beta	P42224	STAT1	1	P42224	87 kDa	TRUE	347.291	347.291	347.291	347.291	0	276.282	240.518	200.854	239.218	0.157728	439.586	445.722	410.148	431.818	4.40381	494.559	268.727	333.144	365.477	31.8313	9.09822	23.0935		296.112	243.875	266.871	268.953	9.73426	278.204	237.207	196.72	237.377	17.1636	292.036	207.937	270.597	256.856	17.0137	324.034	317.365	272.479	304.626	9.20446
Glutamate receptor 2	P42262	GRIA2	1	P42262	99 kDa	TRUE	580.037	580.037	580.037	580.037	0	541.193	621.668	526.394	563.085	0.0910535	670.921	675.588	661.685	669.398	1.05704	592.224	652.575	572.051	605.617	6.91844	2.01663	7.7155		608.874	670.921	621.668	633.821	5.16872	739.292	849.223	754.826	781.114	7.61654	648.067	734.185	714.109	698.787	6.44788	544.958	537.455	464.65	515.687	8.60187
Cluster of Glutamate receptor 3	P42263	GRIA3	0	P42263	101 kDa	TRUE	242.191	221.322	247.28	236.931	5.80562	288.015	225.972	250.732	254.906	0.122521	302.334	212.306	333.144	282.594	22.2194	284.05	215.269	298.172	265.83	16.6846	11.208	7.37176		407.315	247.28	227.544	294.046	33.5283	330.842	276.282	286.026	297.717	9.77381	337.794	235.568	249	274.121	20.2649	256	207.937	261.379	241.772	12.1707
Phosphatidylinositol 4-kinase alpha	P42356	PI4KA	1	P42356	231 kDa		330.842	330.842	330.842	330.842	0	274.374	362.039	372.217	336.21	0.159997	362.039	385.343	415.873	387.752	6.9627	321.795	359.538	382.681	354.672	8.66529	3.947	7.29401		333.144	388.023	354.588	358.585	7.71294	340.144	380.038	367.093	362.425	5.61571	310.834	377.413	427.565	371.937	15.744	268.727	282.088	326.288	292.368	10.304
Dipeptidyl aminopeptidase-like protein 6	P42658	DPP6	1	P42658	98 kDa	TRUE	448.822	448.822	448.822	448.822	0	421.679	442.643	455.087	439.803	0.0383911	501.463	501.463	548.748	517.225	5.27815	501.463	530.056	552.565	528.028	4.85033	2.54172	9.42728		537.455	552.565	552.565	547.528	1.59329	621.668	680.287	709.176	670.377	6.65117	530.056	560.278	596.344	562.226	5.90276	421.679	430.539	439.586	430.601	2.07933
Leucine-rich PPR motif-containing protein, mitochondrial	P42704	LRPPRC	1	P42704	158 kDa	TRUE	541.193	541.193	541.193	541.193	0	487.751	464.65	501.463	484.621	0.0383911	413.001	442.643	461.44	439.028	5.56259	445.722	477.713	481.036	468.157	4.1653	2.44157	8.89463		504.951	519.147	560.278	528.126	5.44105	508.463	481.036	568.1	519.2	8.57355	584.071	572.051	592.224	582.782	1.74134	421.679	433.534	474.413	443.208	6.24231
3-ketoacyl-CoA thiolase, mitochondrial	P42765	ACAA2	1	P42765	42 kDa		354.588	354.588	354.588	354.588	0	319.573	369.646	280.139	323.119	0.13883	333.144	347.291	328.557	336.33	2.90339	319.573	374.806	321.795	338.725	9.23082	3.06826	3.81647		344.892	330.842	324.034	333.256	3.19168	333.144	401.707	364.557	366.469	9.36552	522.758	484.382	427.565	478.235	10.0146	310.834	407.315	333.144	350.431	14.4137
Huntingtin	P42858	HTT	1	P42858	348 kDa	TRUE	171.255	171.255	171.255	171.255	0	90.5097	129.787	128	116.099	0.191034	96.3358	125.366	128	116.567	15.0731	128	127.116	179.769	144.962	20.7967	9.01523	19.2394		82.7106	121.938	119.428	108.025	20.3278	98.36	121.095	131.599	117.018	14.5194	137.187	167.73	170.072	158.33	11.5882	60.9688	101.829	108.383	90.3936	28.4229
Cluster of Excitatory amino acid transporter 1	P43003	SLC1A3	1	P43003	60 kDa	TRUE	321.795	321.795	321.795	321.795	0	335.461	369.646	374.806	359.971	0.059401	357.054	377.413	362.039	365.502	2.90339	344.892	359.538	321.795	342.075	5.56259	2.13135	5.68481		328.557	330.842	352.139	337.179	3.85714	380.038	404.501	374.806	386.448	4.10185	477.713	445.722	424.612	449.349	5.9499	254.232	288.015	280.139	274.129	6.44788
Excitatory amino acid transporter 2	P43004	SLC1A2	1	P43004	62 kDa		1448.15	1448.15	1448.15	1448.15	0	1663.49	1663.49	1663.49	1663.49	1.67404e-16	1782.89	1663.49	1663.49	1703.29	4.04702	1663.49	1663.49	1552.09	1626.36	3.95462	2.00041	6.99142		1782.89	1663.49	1782.89	1743.09	3.95462	2194.99	2048	2194.99	2145.99	3.95462	2194.99	2048	2194.99	2145.99	3.95462	1448.15	1448.15	1448.15	1448.15	0
Neutral amino acid transporter A	P43007	SLC1A4	1	P43007	56 kDa	TRUE	196.72	196.72	196.72	196.72	0	247.28	261.379	300.246	269.635	0.101734	202.251	218.275	268.727	229.751	15.1001	196.72	230.72	212.306	213.249	7.98113	5.79574	13.7487		229.126	249	302.334	260.153	14.5518	210.839	245.572	227.544	227.985	7.61908	206.5	235.568	242.191	228.086	8.32364	163.144	171.255	86.2229	140.207	33.4699
Platelet-activating factor acetylhydrolase IB subunit alpha	P43034	PAFAH1B1	1	P43034	47 kDa		1024	1024	1024	1024	0	867.067	861.078	885.286	871.144	0.0144734	760.076	797.865	739.292	765.744	3.87792	770.686	739.292	760.076	756.685	2.11048	1.50072	14.5642		916.506	948.826	803.414	889.582	8.58306	814.629	786.88	797.865	799.791	1.74728	861.078	916.506	809.002	862.195	6.23529	826.001	820.296	814.629	820.309	0.693143
Cell surface glycoprotein MUC18	P43121	MCAM	1	P43121	72 kDa		643.591	643.591	643.591	643.591	0	613.109	648.067	809.002	690.06	0.151407	929.3	694.581	814.629	812.837	14.4395	666.287	604.668	515.561	595.506	12.7252	6.82903	13.6043		831.746	729.114	797.865	786.242	6.65117	704.277	592.224	519.147	605.216	15.4071	760.076	560.278	680.287	666.881	15.0809	749.612	749.612	704.277	734.5	3.56349
Carnitine O-acetyltransferase	P43155	CRAT	1	P43155	71 kDa	TRUE	1176.27	1176.27	1176.27	1176.27	0	1097.5	1024	1097.5	1073	0.0395462	1097.5	1176.27	1097.5	1123.75	4.04702	1097.5	1176.27	1097.5	1123.75	4.04702	2.0334	3.75049		1024	1024	942.272	996.757	4.73391	1260.69	1351.18	1176.27	1262.71	6.92731	1351.18	1260.69	1260.69	1290.85	4.04702	935.763	955.426	948.826	946.672	1.05704
Matrin-3	P43243	MATR3	1	P43243	95 kDa		814.629	814.629	814.629	814.629	0	922.88	1024	975.501	974.127	0.051917	765.363	849.223	879.171	831.252	7.097	714.109	765.363	754.826	744.766	3.63436	2.69582	11.4384		1176.27	1097.5	1002.93	1092.23	7.94615	625.992	704.277	749.612	693.294	9.02037	786.88	781.445	803.414	790.58	1.44734	855.13	903.888	942.272	900.43	4.85033
Glycerol-3-phosphate dehydrogenase, mitochondrial	P43304	GPD2	1	P43304	81 kDa		786.88	786.88	786.88	786.88	0	843.357	770.686	809.002	807.682	0.0450096	797.865	826.001	814.629	812.832	1.74134	820.296	855.13	820.296	831.907	2.41754	1.05097	2.28552		786.88	814.629	797.865	799.791	1.74728	948.826	935.763	922.88	935.823	1.38626	867.067	831.746	867.067	855.294	2.38426	694.581	729.114	719.076	714.257	2.48696
Ran-specific GTPase-activating protein	P43487	RANBP1	1	P43487	23 kDa	TRUE	494.559	494.559	494.559	494.559	1.40769e-14	369.646	326.288	328.557	341.497	0.0714625	467.882	349.706	380.038	399.209	15.3744	458.253	404.501	335.461	399.405	15.4116	7.71435	15.5176		410.148	369.646	333.144	370.979	10.3832	364.557	372.217	308.687	348.487	9.9516	413.001	337.794	296.112	348.969	16.9757	396.177	306.555	286.026	329.586	17.7726
Nicotinamide phosphoribosyltransferase	P43490	NAMPT	1	P43490	56 kDa		433.534	433.534	433.534	433.534	1.60584e-14	321.795	352.139	328.557	334.164	0.0476703	699.413	652.575	831.746	727.911	12.7657	487.751	455.087	410.148	450.995	8.63932	5.36318	34.7005		330.842	335.461	330.842	332.382	0.802218	328.557	335.461	302.334	322.117	5.42566	357.054	337.794	357.054	350.634	3.17139	312.996	333.144	317.365	321.168	3.29999
26S protease regulatory subunit 6B	P43686	PSMC4	1	P43686	47 kDa	TRUE	216.767	216.767	216.767	216.767	1.60584e-14	148.056	124.5	209.383	160.646	0.272772	240.518	168.897	240.518	216.644	19.0867	203.657	158.683	230.72	197.687	18.4069	9.4416	13.3514		213.783	154.343	230.72	199.615	20.0941	200.854	176.069	221.322	199.415	11.3634	232.325	202.251	274.374	236.316	15.3299	182.278	190.019	222.861	198.386	10.8608
Voltage-dependent anion-selective channel protein 2	P45880	VDAC2	1	P45880	32 kDa	TRUE	1176.27	1176.27	1176.27	1176.27	0	1260.69	1260.69	1260.69	1260.69	0	948.826	855.13	873.098	892.351	5.57256	1260.69	1176.27	1176.27	1204.41	4.04702	2.4049	14.5141		1176.27	1176.27	1176.27	1176.27	0	1351.18	1351.18	1260.69	1321.01	3.95462	1448.15	1448.15	1448.15	1448.15	0	1097.5	1097.5	1024	1073	3.95462
Short/branched chain specific acyl-CoA dehydrogenase, mitochondrial	P45954	ACADSB	1	P45954	47 kDa		377.413	377.413	377.413	377.413	0	306.555	430.539	290.018	342.371	0.224325	296.112	388.023	418.766	367.634	17.3592	280.139	290.018	290.018	286.725	1.98925	4.8932	11.8327		344.892	451.944	304.437	367.091	20.7627	300.246	580.037	347.291	409.191	36.6124	312.996	404.501	396.177	371.225	13.6303	282.088	404.501	324.034	336.874	18.4664
Ubiquitin carboxyl-terminal hydrolase 5	P45974	USP5	1	P45974	96 kDa	TRUE	699.413	699.413	699.413	699.413	0	430.539	458.253	413.001	433.931	0.0525798	617.374	533.742	512	554.372	10.0354	584.071	537.455	552.565	558.03	4.26209	3.58752	19.3363		439.586	484.382	448.822	457.596	5.16872	467.882	515.561	474.413	485.952	5.31934	504.951	481.036	436.549	474.179	7.32061	541.193	512	512	521.731	3.23054
Ran GTPase-activating protein 1	P46060	RANGAP1	1	P46060	64 kDa	TRUE	433.534	433.534	433.534	433.534	1.60584e-14	433.534	401.707	364.557	399.933	0.0863211	354.588	324.034	464.65	381.091	19.4073	357.054	424.612	407.315	396.327	8.85465	7.08708	5.48903		407.315	337.794	491.143	412.084	18.6335	621.668	249	364.557	411.741	46.3306	427.565	300.246	330.842	352.884	18.8334	515.561	357.054	359.538	410.718	22.109
Crk-like protein	P46109	CRKL	1	P46109	34 kDa		455.087	455.087	455.087	455.087	0	319.573	330.842	207.937	286.117	0.237457	430.539	445.722	340.144	405.468	14.0775	398.932	427.565	300.246	375.581	17.7843	8.02482	18.6541		315.173	390.722	218.275	308.057	28.061	404.501	330.842	233.941	323.095	26.4763	396.177	467.882	278.204	380.754	25.1539	541.193	393.44	357.054	430.563	22.6497
Vesicle-fusing ATPase	P46459	NSF	1	P46459	83 kDa	TRUE	1260.69	1260.69	1260.69	1260.69	0	1097.5	1097.5	1097.5	1097.5	0	1176.27	1176.27	1260.69	1204.41	4.04702	1176.27	1260.69	1260.69	1232.55	3.95462	2.00041	5.95013		1260.69	1351.18	1351.18	1321.01	3.95462	1351.18	1260.69	1351.18	1321.01	3.95462	1097.5	1097.5	1097.5	1097.5	0	929.3	975.501	989.119	964.64	3.25031
60S ribosomal protein L27a	P46776	RPL27A	1	P46776	17 kDa		552.565	552.565	552.565	552.565	0	786.88	765.363	803.414	785.219	0.0242989	630.346	709.176	630.346	656.623	6.93132	541.193	494.559	826.001	620.585	28.9111	8.96667	14.9433		792.353	861.078	989.119	880.85	11.337	675.588	675.588	572.051	641.076	9.3245	694.581	588.134	873.098	718.604	20.0379	625.992	861.078	879.171	788.747	17.9069
60S ribosomal protein L5	P46777	RPL5	1	P46777	34 kDa	TRUE	694.581	694.581	694.581	694.581	0	786.88	897.644	989.119	891.214	0.113634	455.087	451.944	634.73	513.921	20.3604	467.882	458.253	617.374	514.503	17.3408	9.4537	27.5131		1097.5	1024	910.175	1010.56	9.33954	891.444	347.291	803.414	680.716	42.9093	604.668	820.296	792.353	739.106	15.8653	464.65	342.509	604.668	470.609	27.8747
60S ribosomal protein L28	P46779	RPL28	1	P46779	16 kDa	TRUE	1176.27	1176.27	1176.27	1176.27	0	1260.69	1097.5	1448.15	1268.78	0.138298	1024	861.078	1097.5	994.191	12.1702	1260.69	891.444	929.3	1027.15	19.7773	8.02144	11.5277		1351.18	1351.18	1260.69	1321.01	3.95462	1024	680.287	1002.93	902.405	21.3483	1552.09	1097.5	1351.18	1333.59	17.0824	1097.5	776.047	1097.5	990.346	18.7398
40S ribosomal protein S9	P46781	RPS9	1	P46781	23 kDa	TRUE	367.093	367.093	367.093	367.093	0	442.643	367.093	407.315	405.683	0.0931802	324.034	235.568	276.282	278.628	15.892	430.539	326.288	382.681	379.836	13.7385	7.43092	15.4203		424.612	362.039	433.534	406.728	9.57847	374.806	321.795	310.834	335.812	10.1878	442.643	515.561	335.461	431.222	21.0082	326.288	254.232	298.172	292.897	12.399
Microtubule-associated protein 1B	P46821	MAP1B	1	P46821	271 kDa	TRUE	1260.69	1260.69	1260.69	1260.69	0	1260.69	1260.69	1260.69	1260.69	0	885.286	861.078	867.067	871.144	1.44734	786.88	760.076	776.047	774.334	1.74134	0.797172	24.5674	4.93527	1351.18	1448.15	1351.18	1383.5	4.04702	831.746	867.067	837.532	845.448	2.24077	916.506	903.888	891.444	903.946	1.38626	1176.27	1260.69	1260.69	1232.55	3.95462
Rap1 GTPase-activating protein 1	P47736	RAP1GAP	1	P47736	73 kDa	TRUE	714.109	714.109	714.109	714.109	0	526.394	689.784	544.958	587.045	0.152385	639.145	675.588	704.277	673.004	4.85033	572.051	600.491	537.455	569.999	5.53831	2.63526	10.8256		580.037	666.287	694.581	646.968	9.22241	568.1	560.278	625.992	584.79	6.13819	522.758	648.067	588.134	586.32	10.6894	526.394	617.374	604.668	582.812	8.45392
F-actin-capping protein subunit alpha-2	P47755	CAPZA2	1	P47755	33 kDa	TRUE	235.568	235.568	235.568	235.568	0	227.544	243.875	276.282	249.234	0.0995341	296.112	268.727	335.461	300.1	11.1779	256	272.479	288.015	272.165	5.8824	4.28996	10.694		261.379	276.282	344.892	294.184	15.1407	250.732	286.026	284.05	273.602	7.24819	263.197	256	342.509	287.236	16.7123	224.411	229.126	288.015	247.184	14.3371
F-actin-capping protein subunit beta	P47756	CAPZB	1	P47756	31 kDa		1351.18	1351.18	1351.18	1351.18	0	1448.15	1351.18	1552.09	1450.47	0.0692731	1663.49	1552.09	1552.09	1589.23	4.04702	1448.15	1260.69	1351.18	1353.34	6.92731	2.7609	7.8078		1552.09	1552.09	1663.49	1589.23	4.04702	1663.49	1552.09	1663.49	1626.36	3.95462	1663.49	1552.09	1782.89	1666.16	6.92731	1448.15	1351.18	1552.09	1450.47	6.92731
Cluster of Gamma-aminobutyric acid receptor subunit beta-2	P47870	GABRB2	0	P47870	59 kDa	TRUE	195.361	162.017	162.017	173.132	11.1195	165.421	140.07	181.019	162.17	0.127444	177.294	172.446	232.325	194.022	17.1425	131.599	187.403	270.597	196.533	35.5907	15.995	9.14652		151.167	123.64	222.861	165.889	30.8776	148.056	187.403	210.839	182.099	17.4223	205.074	168.897	296.112	223.361	29.3469	135.298	125.366	186.108	148.924	21.8791
60S ribosomal protein L29	P47914	RPL29	1	P47914	18 kDa		541.193	541.193	541.193	541.193	0	843.357	704.277	680.287	742.641	0.118555	625.992	474.413	522.758	541.054	14.3106	442.643	477.713	576.03	498.795	13.8629	7.073	18.8742		1176.27	891.444	661.685	909.799	28.3339	544.958	639.145	415.873	533.325	21.0171	797.865	734.185	734.185	755.412	4.86693	765.363	630.346	670.921	688.877	10.0564
Neuronal pentraxin-2	P47972	NPTX2	1	P47972	47 kDa	TRUE	328.557	328.557	328.557	328.557	0	572.051	584.071	580.037	578.72	0.0105704	837.532	814.629	935.763	862.641	7.45993	382.681	364.557	401.707	382.982	4.8506	3.08028	44.8672		666.287	588.134	685.019	646.48	7.94921	448.822	401.707	415.873	422.134	5.72649	328.557	252.476	274.374	285.136	13.7358	306.555	278.204	257.781	280.846	8.72152
Cluster of Cytochrome b-c1 complex subunit Rieske, mitochondrial	P47985	UQCRFS1	0	P47985	30 kDa	TRUE	212.306	212.306	212.306	212.306	0	224.411	270.597	242.191	245.733	0.0948006	227.544	232.325	218.275	226.048	3.16024	243.875	252.476	274.374	256.908	6.1209	2.34399	8.46646		245.572	213.783	245.572	234.975	7.8108	257.781	268.727	206.5	244.336	13.5964	294.067	268.727	276.282	279.692	4.65127	238.856	268.727	278.204	261.929	7.84022
ATP synthase subunit O, mitochondrial	P48047	ATP5PO	1	P48047	23 kDa		1351.18	1351.18	1351.18	1351.18	0	1448.15	1448.15	1552.09	1482.8	0.0404702	1176.27	1260.69	1260.69	1232.55	3.95462	1448.15	1552.09	1552.09	1517.45	3.95462	1.98743	9.34069		1351.18	1448.15	1448.15	1415.83	3.95462	1663.49	1782.89	1782.89	1743.09	3.95462	1910.85	1910.85	1910.85	1910.85	0	1260.69	1351.18	1351.18	1321.01	3.95462
Prolyl endopeptidase	P48147	PREP	1	P48147	81 kDa	TRUE	942.272	942.272	942.272	942.272	0	541.193	552.565	630.346	574.701	0.0844333	744.434	734.185	873.098	783.906	9.87526	776.047	786.88	1024	862.309	16.2509	6.55266	19.968		689.784	639.145	760.076	696.335	8.72152	613.109	685.019	689.784	662.637	6.48299	729.114	744.434	734.185	735.911	1.06053	709.176	630.346	552.565	630.696	12.4158
Phosphatidylinositol 5-phosphate 4-kinase type-2 alpha	P48426	PIP4K2A	1	P48426	46 kDa	TRUE	781.445	781.445	781.445	781.445	0	689.784	739.292	786.88	738.652	0.0657298	648.067	694.581	675.588	672.746	3.47634	652.575	584.071	699.413	645.353	8.98872	3.1327	8.72263		814.629	867.067	897.644	859.78	4.88316	568.1	458.253	407.315	477.889	17.1947	568.1	494.559	613.109	558.589	10.7135	803.414	797.865	797.865	799.714	0.40065
Coatomer subunit delta	P48444	ARCN1	1	P48444	57 kDa		467.882	467.882	467.882	467.882	0	347.291	364.557	326.288	346.045	0.0553831	282.088	315.173	364.557	320.606	12.9449	268.727	276.282	286.026	277.012	3.13057	4.03272	23.178		335.461	448.822	359.538	381.274	15.6645	278.204	290.018	233.941	267.388	11.0559	304.437	317.365	181.019	267.607	28.1253	326.288	342.509	317.365	328.721	3.87792
26S proteasome non-ATPase regulatory subunit 8	P48556	PSMD8	1	P48556	40 kDa		803.414	803.414	803.414	803.414	0	630.346	879.171	680.287	729.935	0.180335	962.071	962.071	814.629	912.924	9.3245	989.119	995.999	786.88	923.999	12.857	5.59046	11.0064		661.685	754.826	617.374	677.961	10.3482	820.296	831.746	689.784	780.609	10.103	694.581	861.078	689.784	748.481	13.0319	522.758	694.581	652.575	623.305	14.3707
Glutathione synthetase	P48637	GSS	1	P48637	52 kDa		666.287	666.287	666.287	666.287	0	670.921	621.668	639.145	643.911	0.0387792	891.444	1024	781.445	898.963	13.5103	803.414	608.874	596.344	669.544	17.3408	7.72246	16.6834		776.047	814.629	588.134	726.27	16.6846	879.171	879.171	910.175	889.506	2.01237	942.272	797.865	621.668	787.268	20.3952	803.414	814.629	657.114	758.386	11.5882
T-complex protein 1 subunit epsilon	P48643	CCT5	1	P48643	60 kDa		929.3	929.3	929.3	929.3	0	968.763	885.286	989.119	947.723	0.0580562	670.921	639.145	680.287	663.451	3.25031	739.292	680.287	729.114	716.231	4.40381	1.92804	17.8551		968.763	891.444	975.501	945.236	4.94132	675.588	685.019	694.581	685.063	1.38626	826.001	714.109	843.357	794.489	8.8296	855.13	861.078	910.175	875.461	3.45074
Isocitrate dehydrogenase [NADP], mitochondrial	P48735	IDH2	1	P48735	51 kDa	TRUE	1176.27	1176.27	1176.27	1176.27	0	962.071	1009.9	948.826	973.6	0.0329999	1024	1002.93	1024	1016.98	1.19638	1176.27	1260.69	1260.69	1232.55	3.95462	1.296	11.2899		873.098	861.078	891.444	875.207	1.74728	1351.18	1351.18	1351.18	1351.18	0	1176.27	1260.69	1176.27	1204.41	4.04702	739.292	781.445	744.434	755.057	3.0457
MARCKS-related protein	P49006	MARCKSL1	1	P49006	20 kDa	TRUE	879.171	879.171	879.171	879.171	0	903.888	897.644	879.171	893.568	0.0143837	975.501	855.13	1176.27	1002.3	16.1865	855.13	885.286	968.763	903.06	6.51835	5.6798	6.09559		1176.27	1009.9	1176.27	1120.81	8.56975	843.357	929.3	1176.27	982.975	17.5817	1176.27	1024	1097.5	1099.25	6.92731	1663.49	1448.15	1663.49	1591.71	7.8108
4-trimethylaminobutyraldehyde dehydrogenase	P49189	ALDH9A1	1	P49189	54 kDa	TRUE	699.413	699.413	699.413	699.413	0	630.346	639.145	729.114	666.202	0.0820484	584.071	666.287	661.685	637.348	7.24819	680.287	680.287	765.363	708.646	6.93132	3.56539	4.80983		613.109	680.287	666.287	653.228	5.42566	749.612	792.353	826.001	789.322	4.85033	749.612	867.067	814.629	810.436	7.26027	709.176	781.445	797.865	762.828	6.18541
Fatty acid synthase	P49327	FASN	1	P49327	273 kDa	TRUE	461.44	461.44	461.44	461.44	1.50873e-14	354.588	328.557	385.343	356.163	0.0798113	388.023	382.681	442.643	404.449	8.20484	380.038	369.646	413.001	387.561	5.84046	3.53128	10.9719		357.054	362.039	390.722	369.938	4.91192	362.039	328.557	372.217	354.271	6.44788	362.039	369.646	401.707	377.797	5.57256	382.681	388.023	388.023	386.243	0.79852
T-complex protein 1 subunit gamma	P49368	CCT3	1	P49368	61 kDa		843.357	843.357	843.357	843.357	0	814.629	831.746	729.114	791.83	0.0694391	625.992	580.037	648.067	618.032	5.61571	704.277	685.019	709.176	699.491	1.82563	1.8777	13.5182		843.357	843.357	843.357	843.357	0	596.344	533.742	548.748	559.611	5.84046	685.019	657.114	657.114	666.416	2.41754	754.826	699.413	685.019	713.086	5.16872
Beta-arrestin-1	P49407	ARRB1	1	P49407	47 kDa	TRUE	1782.89	1782.89	1782.89	1782.89	0	1351.18	1351.18	1552.09	1418.15	0.0817967	1260.69	1552.09	1552.09	1454.96	11.5633	1097.5	1448.15	1663.49	1403.05	20.3615	8.00165	11.8881		1552.09	1097.5	1351.18	1333.59	17.0824	1351.18	1663.49	1782.89	1599.19	13.9399	1351.18	1351.18	1260.69	1321.01	3.95462	1448.15	1260.69	1351.18	1353.34	6.92731
Elongation factor Tu, mitochondrial	P49411	TUFM	1	P49411	50 kDa		1024	1024	1024	1024	0	955.426	1016.93	1009.9	994.085	0.0338638	916.506	962.071	968.763	949.113	2.99612	1097.5	1009.9	1097.5	1068.3	4.73391	1.94097	4.97254		942.272	955.426	962.071	953.256	1.05704	1024	1097.5	1097.5	1073	3.95462	1176.27	1260.69	1176.27	1204.41	4.04702	1016.93	1024	1024	1021.64	0.399725
Alpha-aminoadipic semialdehyde dehydrogenase	P49419	ALDH7A1	1	P49419	58 kDa		770.686	770.686	770.686	770.686	0	617.374	652.575	714.109	661.352	0.074032	544.958	572.051	568.1	561.703	2.6056	657.114	648.067	734.185	679.789	6.96175	2.41034	12.8199		675.588	689.784	760.076	708.483	6.38569	639.145	608.874	709.176	652.398	7.88592	719.076	744.434	786.88	750.13	4.5671	814.629	803.414	873.098	830.381	4.50602
Signal recognition particle 9 kDa protein	P49458	SRP9	1	P49458	10 kDa	TRUE	580.037	580.037	580.037	580.037	0	689.784	625.992	643.591	653.122	0.0504448	481.036	439.586	415.873	445.498	7.4032	455.087	481.036	608.874	514.999	15.9858	5.85987	16.1975		634.73	533.742	560.278	576.25	9.08533	442.643	393.44	372.217	402.767	8.96984	576.03	564.175	530.056	556.754	4.28714	734.185	666.287	652.575	684.349	6.38569
Alanine--tRNA ligase, cytoplasmic	P49588	AARS1	1	P49588	107 kDa		1260.69	1260.69	1260.69	1260.69	0	776.047	781.445	873.098	810.197	0.0673184	843.357	849.223	975.501	889.361	8.39454	879.171	910.175	1024	937.782	8.13187	4.14843	20.3081		760.076	803.414	879.171	814.22	7.4032	770.686	786.88	837.532	798.366	4.36786	744.434	734.185	867.067	781.895	9.45635	803.414	809.002	879.171	830.529	5.08322
Cysteine--tRNA ligase, cytoplasmic	P49589	CARS1	1	P49589	85 kDa		418.766	418.766	418.766	418.766	1.66247e-14	467.882	304.437	382.681	385	0.21233	448.822	515.561	385.343	449.909	14.4731	522.758	455.087	380.038	452.628	15.7728	7.61455	7.42882		448.822	451.944	388.023	429.597	8.3886	393.44	421.679	377.413	397.511	5.63804	427.565	704.277	372.217	501.353	35.4846	421.679	445.722	439.586	435.662	2.8675
Serine--tRNA ligase, cytoplasmic	P49591	SARS1	1	P49591	59 kDa	TRUE	975.501	975.501	975.501	975.501	1.42734e-14	729.114	754.826	760.076	748.005	0.022152	814.629	891.444	826.001	844.025	4.91192	803.414	809.002	837.532	816.649	2.24077	1.79371	11.2627		916.506	831.746	861.078	869.777	4.94885	724.077	704.277	734.185	720.847	2.11048	855.13	734.185	849.223	812.846	8.3886	861.078	744.434	792.353	799.288	7.33533
Very long-chain specific acyl-CoA dehydrogenase, mitochondrial	P49748	ACADVL	1	P49748	70 kDa		427.565	427.565	427.565	427.565	0	537.455	501.463	548.748	529.222	0.0466611	471.136	396.177	439.586	435.633	8.63932	522.758	464.65	474.413	487.274	6.38569	3.76792	10.122		427.565	390.722	415.873	411.387	4.57637	504.951	407.315	442.643	451.636	10.9459	494.559	471.136	526.394	497.363	5.57653	474.413	393.44	439.586	435.813	9.32009
Transmembrane emp24 domain-containing protein 10	P49755	TMED10	1	P49755	25 kDa		873.098	873.098	873.098	873.098	0	786.88	879.171	982.286	882.779	0.110733	922.88	1024	897.644	948.175	7.05226	814.629	1024	916.506	918.378	11.4003	4.64082	3.80015		820.296	1097.5	948.826	955.539	14.5177	910.175	1097.5	1024	1010.56	9.33954	749.612	942.272	765.363	819.082	13.0605	749.612	797.865	955.426	834.301	12.9014
Regulator of G-protein signaling 6	P49758	RGS6	1	P49758	54 kDa	TRUE	588.134	588.134	588.134	588.134	0	530.056	639.145	600.491	589.897	0.0937638	608.874	643.591	724.077	658.847	8.96984	537.455	556.408	596.344	563.402	5.3356	3.5998	6.83407		533.742	648.067	734.185	638.665	15.744	526.394	608.874	576.03	570.433	7.27935	548.748	744.434	754.826	682.669	17.0061	501.463	501.463	613.109	538.678	11.9661
Histidine triad nucleotide-binding protein 1	P49773	HINT1	1	P49773	14 kDa		2048	2048	2048	2048	0	1260.69	1176.27	1176.27	1204.41	0.0404702	2194.99	2194.99	2352.53	2247.51	4.04702	1782.89	1782.89	1910.85	1825.54	4.04702	2.03363	24.6871		1351.18	1351.18	1448.15	1383.5	4.04702	1782.89	1782.89	1910.85	1825.54	4.04702	1663.49	1663.49	1663.49	1663.49	1.67404e-14	1448.15	1448.15	1552.09	1482.8	4.04702
Regulator of G-protein signaling 7	P49802	RGS7	1	P49802	58 kDa	TRUE	97.6806	97.6806	97.6806	97.6806	0	112.986	112.986	64.8934	96.9551	0.286383	112.206	103.968	100.427	105.534	5.72649	102.537	101.829	101.829	102.065	0.40065	1.60338	3.98964		93.7015	103.25	86.2229	94.3915	9.04164	103.968	101.829	96.3358	100.711	3.90932	131.599	122.786	117.784	124.056	5.63804	70.5219	93.7015	77.1717	80.465	14.8332
Tuberin	P49815	TSC2	1	P49815	201 kDa		195.361	195.361	195.361	195.361	0	195.361	207.937	192.672	198.656	0.0410185	265.028	203.657	215.269	227.985	14.2998	156.498	233.941	195.361	195.267	19.8301	8.54272	7.76093		163.144	240.518	149.086	184.249	26.7216	119.428	141.044	203.657	154.71	28.2761	306.555	224.411	261.379	264.115	15.5766	210.839	176.069	245.572	210.827	16.4833
NADH dehydrogenase [ubiquinone] flavoprotein 1, mitochondrial	P49821	NDUFV1	1	P49821	51 kDa	TRUE	781.445	781.445	781.445	781.445	0	803.414	776.047	786.88	788.78	0.0174728	643.591	643.591	634.73	640.637	0.79852	820.296	843.357	855.13	839.594	2.11048	0.731618	11.1891		786.88	770.686	776.047	777.871	1.06053	867.067	867.067	849.223	861.119	1.19638	922.88	922.88	879.171	908.311	2.77831	776.047	685.019	685.019	715.362	7.34664
Glycogen synthase kinase-3 alpha	P49840	GSK3A	1	P49840	51 kDa	TRUE	352.139	352.139	352.139	352.139	0	166.572	232.325	337.794	245.564	0.351744	207.937	276.282	310.834	265.018	19.7592	256	306.555	326.288	296.281	12.2359	8.08671	16.0636		219.793	310.834	280.139	270.255	17.1387	202.251	302.334	288.015	264.2	20.4865	270.597	294.067	259.574	274.746	6.41208	205.074	237.207	377.413	273.231	33.5406
Cluster of Guanine nucleotide-binding protein G(q) subunit alpha	P50148	GNAQ	0	P50148	42 kDa	TRUE	568.1	568.1	568.1	568.1	0	652.575	608.874	592.224	617.891	0.0504448	639.145	675.588	643.591	652.775	3.0457	709.176	675.588	613.109	665.958	7.32061	2.60419	6.98035		666.287	685.019	592.224	647.843	7.57431	680.287	699.413	639.145	672.948	4.57637	685.019	734.185	680.287	699.83	4.26474	797.865	831.746	814.629	814.747	2.07933
Guanine nucleotide-binding protein G(I)/G(S)/G(O) subunit gamma-4	P50150	GNG4	1	P50150	8 kDa		89.2636	89.2636	89.2636	89.2636	0	127.116	132.514	110.661	123.43	0.0922241	184.823	159.786	132.514	159.041	16.4501	160.898	170.072	149.086	160.018	6.57458	5.77923	25.3706		121.938	123.64	113.772	119.783	4.40381	151.167	163.144	131.599	148.636	10.7135	186.108	162.017	154.343	167.49	9.89591	121.938	125.366	107.635	118.313	7.94921
Isocitrate dehydrogenase [NAD] subunit alpha, mitochondrial	P50213	IDH3A	1	P50213	40 kDa		1552.09	1552.09	1552.09	1552.09	0	1448.15	1448.15	1448.15	1448.15	0	1351.18	1351.18	1351.18	1351.18	0	1552.09	1552.09	1663.49	1589.23	4.04702	1.01175	7.23433		1351.18	1351.18	1448.15	1383.5	4.04702	1910.85	1782.89	2048	1913.91	6.92731	1782.89	1663.49	1782.89	1743.09	3.95462	1351.18	1351.18	1351.18	1351.18	0
Rab GDP dissociation inhibitor beta	P50395	GDI2	1	P50395	51 kDa	TRUE	584.071	584.071	584.071	584.071	0	613.109	592.224	568.1	591.144	0.0381027	873.098	760.076	781.445	804.873	7.45993	670.921	572.051	541.193	594.722	11.3953	4.72334	16.7062		754.826	699.413	694.581	716.273	4.67346	661.685	617.374	592.224	623.761	5.63804	849.223	709.176	699.413	752.604	11.1369	849.223	814.629	754.826	806.226	5.92345
Bis(5'-nucleosyl)-tetraphosphatase [asymmetrical]	P50583	NUDT2	1	P50583	17 kDa		116.162	116.162	116.162	116.162	0	143.013	97.0059	56.8859	98.9682	0.435462	79.8932	120.259	69.551	89.901	29.8043	123.64	90.5097	104.691	106.28	15.6399	11.4699	10.8254		101.829	103.968	79.3413	95.0461	14.3538	95.6704	96.3358	90.5097	94.1719	3.38638	128	86.8227	48.8403	87.8877	45.0468	111.43	88.647	50.5626	83.5467	36.8091
Palmitoyl-protein thioesterase 1	P50897	PPT1	1	P50897	34 kDa		995.999	995.999	995.999	995.999	1.39797e-14	1176.27	1097.5	975.501	1083.09	0.0933954	548.748	689.784	617.374	618.635	11.4003	781.445	749.612	861.078	797.378	7.20058	4.67357	23.7948		929.3	1024	1016.93	990.075	5.32809	776.047	781.445	685.019	747.504	7.24819	765.363	837.532	760.076	787.657	5.49398	680.287	826.001	704.277	736.855	10.603
60S ribosomal protein L14	P50914	RPL14	1	P50914	23 kDa	TRUE	268.727	268.727	268.727	268.727	0	359.538	413.001	359.538	377.359	0.0817967	284.05	321.795	304.437	303.427	6.22655	282.088	304.437	312.996	299.84	5.32237	2.90768	14.7475		340.144	342.509	388.023	356.892	7.56151	324.034	326.288	272.479	307.6	9.89491	282.088	324.034	349.706	318.609	10.7135	257.781	252.476	292.036	267.431	8.02936
T-complex protein 1 subunit theta	P50990	CCT8	1	P50990	60 kDa		1024	1024	1024	1024	0	1024	1024	989.119	1012.37	0.0198925	855.13	855.13	843.357	851.206	0.79852	855.13	837.532	826.001	839.554	1.74728	0.641424	10.7317		1097.5	1097.5	1097.5	1097.5	0	770.686	704.277	749.612	741.525	4.57637	879.171	897.644	903.888	893.568	1.43837	982.286	1009.9	1002.93	998.372	1.43837
T-complex protein 1 subunit delta	P50991	CCT4	1	P50991	58 kDa		942.272	942.272	942.272	942.272	0	861.078	910.175	867.067	879.44	0.030457	719.076	776.047	786.88	760.668	4.7885	739.292	849.223	770.686	786.4	7.20058	3.00488	9.97261		843.357	929.3	885.286	885.981	4.8506	639.145	675.588	657.114	657.282	2.77232	744.434	760.076	744.434	749.648	1.2047	781.445	885.286	861.078	842.603	6.44788
Annexin A11	P50995	ANXA11	1	P50995	54 kDa	TRUE	367.093	367.093	367.093	367.093	0	369.646	364.557	354.588	362.93	0.0211048	415.873	451.944	393.44	420.419	7.02054	421.679	413.001	377.413	404.031	5.80562	3.21181	7.23568		352.139	335.461	410.148	365.916	10.7137	357.054	382.681	362.039	367.258	3.6997	418.766	377.413	296.112	364.097	17.1387	380.038	369.646	347.291	365.658	4.57637
Ras-related protein Rab-5C	P51148	RAB5C	1	P51148	23 kDa	TRUE	227.544	227.544	227.544	227.544	0	274.374	221.322	238.856	244.851	0.110391	272.479	225.972	232.325	243.592	10.3524	288.015	247.28	224.411	253.235	12.7224	5.79629	4.42896		252.476	225.972	219.793	232.747	7.45993	290.018	284.05	265.028	279.699	4.66611	288.015	254.232	252.476	264.907	7.56151	276.282	238.856	210.839	241.993	13.5682
Ras-related protein Rab-7a	P51149	RAB7A	1	P51149	23 kDa	TRUE	497.999	497.999	497.999	497.999	1.39797e-14	451.944	464.65	484.382	466.992	0.0350009	445.722	404.501	401.707	417.31	5.90569	477.713	448.822	439.586	455.374	4.36786	2.57714	7.25771		481.036	458.253	481.036	473.441	2.77831	467.882	474.413	501.463	481.253	3.6997	427.565	407.315	433.534	422.804	3.25031	317.365	315.173	326.288	319.609	1.84197
Cluster of Ras-related protein Rab-9A	P51151	RAB9A	1	P51151	23 kDa	TRUE	704.277	704.277	704.277	704.277	0	596.344	929.3	955.426	827.023	0.242074	424.612	442.643	776.047	547.767	36.1288	1448.15	1910.85	2194.99	1851.33	20.3615	14.1831	60.0776		541.193	704.277	760.076	668.516	17.0137	639.145	1024	1176.27	946.471	29.2483	1910.85	2194.99	2702.35	2269.4	17.6682	436.549	657.114	621.668	571.777	20.7151
Dual specificity protein phosphatase 3	P51452	DUSP3	1	P51452	20 kDa		809.002	809.002	809.002	809.002	0	324.034	467.882	497.999	429.972	0.21623	494.559	613.109	724.077	610.582	18.7984	442.643	461.44	481.036	461.706	4.15798	5.79316	29.9525		385.343	410.148	433.534	409.675	5.8824	401.707	413.001	613.109	475.939	24.9879	451.944	501.463	556.408	503.272	10.3832	324.034	504.951	608.874	479.286	30.0747
Isocitrate dehydrogenase [NAD] subunit gamma, mitochondrial	P51553	IDH3G	1	P51553	43 kDa	TRUE	891.444	891.444	891.444	891.444	0	814.629	786.88	754.826	785.445	0.0381027	929.3	837.532	809.002	858.611	7.32088	968.763	916.506	820.296	901.855	8.3506	3.9274	6.12057		809.002	714.109	704.277	742.463	7.7895	1097.5	1024	1024	1048.5	4.04702	1024	910.175	982.286	972.154	5.92345	685.019	621.668	639.145	648.611	5.04448
B-cell receptor-associated protein 31	P51572	BCAP31	1	P51572	28 kDa	TRUE	1552.09	1552.09	1552.09	1552.09	0	1663.49	1782.89	1552.09	1666.16	0.0692731	1663.49	1782.89	1910.85	1785.74	6.92731	1552.09	1552.09	1663.49	1589.23	4.04702	2.7609	6.2614		1782.89	1782.89	1782.89	1782.89	0	1552.09	1663.49	1663.49	1626.36	3.95462	1552.09	1552.09	1552.09	1552.09	0	1782.89	1782.89	1910.85	1825.54	4.04702
Methyl-CpG-binding protein 2	P51608	MECP2	1	P51608	52 kDa	TRUE	1176.27	1176.27	1176.27	1176.27	0	1910.85	1663.49	1448.15	1674.17	0.138298	1260.69	1260.69	1351.18	1290.85	4.04702	1260.69	1351.18	1176.27	1262.71	6.92731	2.77816	16.3503		1910.85	1663.49	1448.15	1674.17	13.8298	1448.15	1351.18	1260.69	1353.34	6.92731	1552.09	1552.09	1448.15	1517.45	3.95462	1663.49	1552.09	1782.89	1666.16	6.92731
Succinate-semialdehyde dehydrogenase, mitochondrial	P51649	ALDH5A1	1	P51649	57 kDa	TRUE	1351.18	1351.18	1351.18	1351.18	0	1552.09	1552.09	1552.09	1552.09	0	1351.18	1260.69	1260.69	1290.85	4.04702	1552.09	1552.09	1552.09	1552.09	0	1.01175	9.44395		1552.09	1448.15	1448.15	1482.8	4.04702	1782.89	1663.49	1782.89	1743.09	3.95462	1351.18	1351.18	1351.18	1351.18	0	1351.18	1351.18	1260.69	1321.01	3.95462
Peroxisomal multifunctional enzyme type 2	P51659	HSD17B4	1	P51659	80 kDa		292.036	292.036	292.036	292.036	0	310.834	326.288	317.365	318.162	0.0243825	328.557	326.288	315.173	323.339	2.2152	304.437	310.834	330.842	315.371	4.36786	1.65186	4.43904		288.015	337.794	263.197	296.335	12.8193	284.05	306.555	296.112	295.572	3.81027	312.996	300.246	292.036	301.759	3.50009	359.538	380.038	302.334	347.303	11.5953
Neuronal membrane glycoprotein M6-a	P51674	GPM6A	1	P51674	31 kDa	TRUE	3326.99	3326.99	3326.99	3326.99	1.67404e-14	3326.99	3326.99	3565.78	3406.58	0.0404702	4096	4096	4096	4096	0	4096	3821.7	4096	4004.57	3.95462	0.998772	10.7242		3821.7	4096	3821.7	3913.14	4.04702	5404.7	5404.7	5404.7	5404.7	0	4096	4096	4096	4096	0	3565.78	3565.78	3326.99	3486.18	3.95462
Cluster of Ubiquitin carboxyl-terminal hydrolase 11	P51784	USP11	1	P51784	110 kDa	TRUE	230.72	230.72	230.72	230.72	1.50873e-14	235.568	178.527	205.074	206.39	0.138298	203.657	254.232	209.383	222.424	12.4513	184.823	194.012	235.568	204.801	13.2022	6.44796	5.82752		212.306	182.278	257.781	217.455	17.4811	261.379	190.019	249	233.466	16.3329	222.861	199.466	308.687	243.671	23.6004	196.72	181.019	187.403	188.381	4.19145
Hepatoma-derived growth factor	P51858	HDGF	1	P51858	27 kDa		494.559	494.559	494.559	494.559	1.40769e-14	592.224	814.629	494.559	633.804	0.258812	613.109	415.873	461.44	496.808	20.7857	458.253	694.581	433.534	528.789	27.253	12.0744	12.1521		666.287	826.001	501.463	664.584	24.4176	592.224	477.713	445.722	505.22	15.2463	552.565	237.207	541.193	443.655	40.3196	556.408	552.565	625.992	578.322	7.14625
NADH dehydrogenase [ubiquinone] 1 alpha subcomplex subunit 8	P51970	NDUFA8	1	P51970	20 kDa		935.763	935.763	935.763	935.763	0	989.119	1097.5	995.999	1027.54	0.0590569	714.109	786.88	831.746	777.578	7.63497	1024	1024	1024	1024	0	1.92351	12.4374		942.272	975.501	942.272	953.349	2.01237	1097.5	1097.5	1097.5	1097.5	0	1176.27	1260.69	1260.69	1232.55	3.95462	1260.69	1260.69	1260.69	1260.69	0
Heterogeneous nuclear ribonucleoprotein A3	P51991	HNRNPA3	1	P51991	40 kDa	TRUE	719.076	719.076	719.076	719.076	0	689.784	792.353	680.287	720.808	0.0862112	501.463	568.1	439.586	503.049	12.7764	776.047	648.067	584.071	669.395	14.6026	6.8663	15.7443		714.109	657.114	666.287	679.17	4.50602	407.315	433.534	410.148	416.999	3.45074	604.668	604.668	533.742	581.026	7.0477	643.591	643.591	560.278	615.82	7.8108
6-phosphogluconate dehydrogenase, decarboxylating	P52209	PGD	1	P52209	53 kDa	TRUE	714.109	714.109	714.109	714.109	0	648.067	621.668	604.668	624.801	0.0350009	879.171	803.414	948.826	877.137	8.29145	648.067	709.176	729.114	695.452	6.07232	3.59969	14.6569		661.685	666.287	694.581	674.184	2.64225	694.581	675.588	670.921	680.364	1.84197	781.445	734.185	792.353	769.328	4.019	604.668	608.874	670.921	628.155	5.90569
Heterogeneous nuclear ribonucleoprotein M	P52272	HNRNPM	1	P52272	78 kDa	TRUE	685.019	685.019	685.019	685.019	0	652.575	621.668	685.019	653.087	0.048506	770.686	709.176	849.223	776.362	9.04164	604.668	621.668	744.434	656.923	11.6089	5.17476	8.29431		694.581	724.077	770.686	729.782	5.25798	537.455	515.561	600.491	551.169	8.00022	548.748	556.408	630.346	578.501	7.7895	580.037	541.193	657.114	592.781	9.95341
Rap1 GTPase-GDP dissociation stimulator 1	P52306	RAP1GDS1	1	P52306	66 kDa		786.88	786.88	786.88	786.88	0	556.408	467.882	491.143	505.144	0.0908533	675.588	675.588	685.019	678.732	0.802218	600.491	572.051	604.668	592.404	2.99612	0.972298	18.7967		560.278	572.051	544.958	559.096	2.42989	596.344	552.565	572.051	573.653	3.82344	608.874	648.067	621.668	626.203	3.19168	719.076	765.363	724.077	736.172	3.45074
Rho GDP-dissociation inhibitor 1	P52565	ARHGDIA	1	P52565	23 kDa	TRUE	2048	2048	2048	2048	0	1097.5	1024	1024	1048.5	0.0404702	1552.09	1448.15	1552.09	1517.45	3.95462	1176.27	1176.27	1260.69	1204.41	4.04702	2.01053	30.3216		1176.27	1176.27	1260.69	1204.41	4.04702	1351.18	1260.69	1351.18	1321.01	3.95462	1351.18	1260.69	1351.18	1321.01	3.95462	1448.15	1448.15	1351.18	1415.83	3.95462
Ribonuclease UK114	P52758	RIDA	1	P52758	14 kDa	TRUE	541.193	541.193	541.193	541.193	0	533.742	592.224	630.346	585.438	0.0831139	719.076	639.145	786.88	715.034	10.3422	739.292	504.951	544.958	596.4	21.0184	7.86094	12.1872		580.037	596.344	765.363	647.248	15.8541	670.921	792.353	826.001	763.092	10.6902	826.001	685.019	831.746	780.922	10.6418	617.374	652.575	648.067	639.339	2.99612
39S ribosomal protein L12, mitochondrial	P52815	MRPL12	1	P52815	21 kDa		617.374	617.374	617.374	617.374	0	734.185	584.071	739.292	685.849	0.12857	765.363	843.357	617.374	742.031	15.4689	661.685	670.921	837.532	723.379	13.6812	7.31967	7.95474		704.277	630.346	670.921	668.515	5.53831	661.685	634.73	670.921	655.779	2.8675	910.175	786.88	734.185	810.413	11.1455	739.292	837.532	719.076	765.3	8.27991
F-actin-capping protein subunit alpha-1	P52907	CAPZA1	1	P52907	33 kDa	TRUE	369.646	369.646	369.646	369.646	0	430.539	362.039	430.539	407.706	0.097003	398.932	354.588	455.087	402.869	12.5016	337.794	364.557	474.413	392.255	18.4571	7.76393	4.30582		445.722	388.023	497.999	443.915	12.3921	388.023	328.557	421.679	379.42	12.4277	560.278	404.501	401.707	455.496	19.9245	388.023	349.706	340.144	359.291	7.05226
Cysteine-rich protein 2	P52943	CRIP2	1	P52943	22 kDa	TRUE	760.076	760.076	760.076	760.076	0	652.575	526.394	744.434	641.134	0.170743	1024	709.176	885.286	872.821	18.0772	604.668	572.051	749.612	642.11	14.7197	8.24191	15.2168		719.076	675.588	855.13	749.931	12.4896	588.134	548.748	600.491	579.124	4.66611	617.374	560.278	670.921	616.191	8.97952	576.03	560.278	630.346	588.885	6.24231
Biliverdin reductase A	P53004	BLVRA	1	P53004	33 kDa	TRUE	519.147	519.147	519.147	519.147	0	352.139	427.565	413.001	397.568	0.10064	352.139	433.534	552.565	446.079	22.597	382.681	445.722	401.707	410.037	7.88592	7.64588	12.3295		288.015	401.707	349.706	346.476	16.4268	421.679	491.143	484.382	465.734	8.22421	352.139	445.722	445.722	414.527	13.0342	256	442.643	312.996	337.213	28.3646
Tricarboxylate transport protein, mitochondrial	P53007	SLC25A1	1	P53007	34 kDa		497.999	497.999	497.999	497.999	1.39797e-14	580.037	421.679	584.071	528.595	0.175209	445.722	530.056	556.408	510.729	11.3209	604.668	670.921	648.067	641.219	5.24833	4.1861	12.0448		580.037	491.143	630.346	567.175	12.4277	604.668	491.143	652.575	582.796	14.2261	657.114	448.822	675.588	593.841	21.2059	548.748	552.565	786.88	629.398	21.6711
Serine/threonine-protein phosphatase 5	P53041	PPP5C	1	P53041	57 kDa		191.341	191.341	191.341	191.341	0	181.019	188.706	165.421	178.382	0.0665117	191.341	188.706	191.341	190.463	0.79852	200.854	198.088	225.972	208.305	7.37513	2.06004	6.40322		237.207	207.937	221.322	222.155	6.59574	186.108	154.343	150.123	163.525	12.0296	187.403	245.572	171.255	201.41	19.4073	133.436	146.018	176.069	151.841	14.4265
Arfaptin-2	P53365	ARFIP2	1	P53365	38 kDa		335.461	335.461	335.461	335.461	0	298.172	288.015	247.28	277.822	0.0969457	306.555	259.574	282.088	282.739	8.31058	266.871	398.932	286.026	317.276	22.492	7.72487	9.13148		286.026	284.05	304.437	291.504	3.85714	240.518	194.012	216.767	217.099	10.7116	202.251	280.139	272.479	251.623	17.0608	274.374	254.232	288.015	272.207	6.24363
ATP-citrate synthase	P53396	ACLY	1	P53396	121 kDa		592.224	592.224	592.224	592.224	0	418.766	448.822	421.679	429.756	0.0385714	442.643	477.713	407.315	442.557	7.9536	467.882	458.253	401.707	442.614	8.07746	4.01741	16.1907		382.681	424.612	474.413	427.235	10.7487	415.873	377.413	390.722	394.67	4.94885	396.177	421.679	374.806	397.554	5.90276	388.023	380.038	347.291	371.784	5.80562
Succinyl-CoA ligase [ADP/GDP-forming] subunit alpha, mitochondrial	P53597	SUCLG1	1	P53597	36 kDa		1663.49	1663.49	1663.49	1663.49	1.67404e-14	1663.49	1663.49	1552.09	1626.36	0.0395462	1448.15	1448.15	1351.18	1415.83	3.95462	1663.49	1552.09	1448.15	1554.58	6.92731	2.73037	6.98248		1663.49	1663.49	1552.09	1626.36	3.95462	1910.85	1910.85	1663.49	1828.4	7.8108	1910.85	1782.89	1782.89	1825.54	4.04702	1782.89	1782.89	1663.49	1743.09	3.95462
Coatomer subunit beta	P53618	COPB1	1	P53618	107 kDa		357.054	357.054	357.054	357.054	0	342.509	352.139	352.139	348.929	0.0159329	315.173	328.557	340.144	327.958	3.81027	340.144	274.374	274.374	296.297	12.8155	4.16043	8.1505		342.509	430.539	354.588	375.879	12.6958	245.572	256	282.088	261.22	7.20058	317.365	306.555	268.727	297.549	8.58306	362.039	280.139	276.282	306.153	15.821
Coatomer subunit alpha	P53621	COPA	1	P53621	138 kDa	TRUE	455.087	455.087	455.087	455.087	0	415.873	424.612	515.561	452.015	0.122132	393.44	445.722	522.758	453.973	14.3296	330.842	393.44	522.758	415.68	23.545	9.49919	4.28833		390.722	442.643	552.565	461.977	17.8873	362.039	388.023	481.036	410.366	15.2463	374.806	349.706	467.882	397.465	15.6645	349.706	333.144	448.822	377.224	16.5834
AP-3 complex subunit mu-2	P53677	AP3M2	1	P53677	47 kDa		522.758	522.758	522.758	522.758	0	390.722	344.892	430.539	388.718	0.110257	424.612	439.586	471.136	445.111	5.3356	424.612	474.413	487.751	462.258	7.19904	3.16122	12.1353		436.549	340.144	445.722	407.472	14.3538	501.463	413.001	494.559	469.674	10.4758	471.136	458.253	474.413	467.934	1.82563	398.932	284.05	337.794	340.259	16.8933
AP-2 complex subunit sigma	P53680	AP2S1	1	P53680	17 kDa		2896.31	2896.31	2896.31	2896.31	0	3326.99	3104.19	2194.99	2875.39	0.208556	3326.99	3821.7	2521.38	3223.36	20.3615	3104.19	3821.7	2352.53	3092.81	23.7535	11.0809	5.49921		3565.78	4096	3326.99	3662.92	10.7456	3821.7	4096	2702.35	3540.02	20.8556	2521.38	3104.19	2194.99	2606.85	17.6682	2702.35	2194.99	2194.99	2364.11	12.3905
IST1 homolog	P53990	IST1	1	P53990	40 kDa		903.888	903.888	903.888	903.888	0	910.175	843.357	942.272	898.601	0.0561571	855.13	942.272	1009.9	935.768	8.29167	760.076	922.88	942.272	875.076	11.4349	4.94568	2.76618		1002.93	1097.5	955.426	1018.62	7.10012	948.826	861.078	975.501	928.468	6.44788	922.88	855.13	867.067	881.693	4.10185	1176.27	1024	1176.27	1125.51	7.8108
Activated RNA polymerase II transcriptional coactivator p15	P53999	SUB1	1	P53999	14 kDa		377.413	377.413	377.413	377.413	0	308.687	324.034	455.087	362.603	0.221898	274.374	315.173	330.842	306.796	9.50181	352.139	342.509	424.612	373.087	12.0296	5.43834	9.2162		256	367.093	357.054	326.716	18.8074	282.088	224.411	354.588	287.029	22.7256	292.036	326.288	357.054	325.126	10.0038	276.282	265.028	328.557	289.956	11.6914
Arginine--tRNA ligase, cytoplasmic	P54136	RARS1	1	P54136	75 kDa		445.722	445.722	445.722	445.722	0	393.44	354.588	413.001	387.01	0.0768262	404.501	300.246	335.461	346.736	15.2953	344.892	377.413	342.509	354.938	5.49398	5.21653	11.708		415.873	442.643	372.217	410.244	8.66529	380.038	415.873	282.088	359.333	19.273	410.148	436.549	374.806	407.168	7.60848	310.834	317.365	326.288	318.162	2.43825
Voltage-dependent calcium channel subunit alpha-2/delta-1	P54289	CACNA2D1	1	P54289	125 kDa		639.145	639.145	639.145	639.145	0	621.668	600.491	600.491	607.55	0.0201237	831.746	776.047	694.581	767.458	8.98872	770.686	685.019	744.434	733.38	5.98469	3.74838	11.0321		592.224	652.575	604.668	616.489	5.16872	897.644	809.002	885.286	863.978	5.55677	797.865	776.047	729.114	767.675	4.57637	729.114	754.826	719.076	734.338	2.51094
Tyrosine--tRNA ligase, cytoplasmic	P54577	YARS1	1	P54577	59 kDa		648.067	648.067	648.067	648.067	0	621.668	604.668	604.668	610.335	0.0160808	604.668	625.992	634.73	621.797	2.48696	661.685	630.346	564.175	618.735	8.04555	2.63715	2.60801		621.668	604.668	613.109	613.148	1.38626	494.559	477.713	451.944	474.739	4.52098	501.463	564.175	481.036	515.558	8.40351	544.958	608.874	544.958	566.263	6.5168
Ubiquitin carboxyl-terminal hydrolase 14	P54578	USP14	1	P54578	56 kDa	TRUE	128.89	128.89	128.89	128.89	0	98.36	109.896	81.5719	96.6094	0.14743	153.277	109.896	114.563	125.912	18.9127	128.89	129.787	112.986	123.888	7.62933	6.67236	12.5834		78.7932	132.514	92.4115	101.24	27.5853	120.259	101.829	99.0442	107.044	10.7703	96.3358	144.007	108.383	116.242	21.3248	121.938	142.025	95.0095	119.657	19.715
Heat shock-related 70 kDa protein 2	P54652	HSPA2	1	P54652	70 kDa	TRUE	1009.9	1009.9	1009.9	1009.9	0	873.098	837.532	809.002	839.877	0.0382344	809.002	754.826	786.88	783.569	3.47634	809.002	734.185	734.185	759.124	5.69021	2.3012	13.3273		1097.5	975.501	891.444	988.147	10.4849	648.067	572.051	537.455	585.858	9.65831	643.591	617.374	588.134	616.366	4.50096	1782.89	1663.49	1448.15	1631.51	10.3979
Branched-chain-amino-acid aminotransferase, cytosolic	P54687	BCAT1	1	P54687	43 kDa		206.5	206.5	206.5	206.5	0	199.466	213.783	229.126	214.125	0.0692731	187.403	225.972	222.861	212.079	10.103	229.126	167.73	177.294	191.384	17.2607	6.85824	4.98833		168.897	187.403	240.518	198.939	18.6881	173.645	272.479	256	234.041	22.624	216.767	216.767	235.568	223.034	4.86693	141.044	276.282	237.207	218.178	31.8999
Calcium/calmodulin-dependent 3',5'-cyclic nucleotide phosphodiesterase 1A	P54750	PDE1A	1	P54750	61 kDa	TRUE	415.873	415.873	415.873	415.873	1.67404e-14	250.732	243.875	177.294	223.967	0.181121	315.173	270.597	265.028	283.599	9.69155	229.126	337.794	290.018	285.646	19.0675	7.23504	26.7828		242.191	337.794	235.568	271.851	21.0425	455.087	451.944	398.932	435.321	7.24819	359.538	310.834	280.139	316.837	12.6369	252.476	268.727	304.437	275.213	9.65831
Alpha-soluble NSF attachment protein	P54920	NAPA	1	P54920	33 kDa	TRUE	382.681	382.681	382.681	382.681	0	324.034	388.023	396.177	369.411	0.106951	421.679	451.944	467.882	447.168	5.24833	385.343	436.549	439.586	420.493	7.24819	3.15087	8.76918		335.461	364.557	380.038	360.019	6.28649	357.054	352.139	388.023	365.739	5.31934	404.501	461.44	445.722	437.221	6.72566	364.557	436.549	451.944	417.683	11.1683
Eukaryotic translation initiation factor 5	P55010	EIF5	1	P55010	49 kDa		837.532	837.532	837.532	837.532	1.66247e-14	471.136	617.374	613.109	567.206	0.146731	744.434	639.145	596.344	659.974	11.5475	608.874	704.277	625.992	646.381	7.86919	4.89086	16.8332		548.748	639.145	643.591	610.495	8.76672	652.575	576.03	548.748	592.451	9.08533	608.874	568.1	537.455	571.476	6.26957	491.143	564.175	592.224	549.181	9.50181
Solute carrier family 12 member 2	P55011	SLC12A2	1	P55011	131 kDa		276.282	276.282	276.282	276.282	0	359.538	330.842	282.088	324.156	0.120793	250.732	357.054	296.112	301.299	17.7069	292.036	240.518	274.374	268.976	9.73309	6.8902	8.58905		330.842	354.588	319.573	335.001	5.3356	237.207	227.544	274.374	246.375	10.0354	344.892	276.282	324.034	315.069	11.1633	354.588	342.509	398.932	365.343	8.13187
26S proteasome non-ATPase regulatory subunit 4	P55036	PSMD4	1	P55036	41 kDa	TRUE	781.445	781.445	781.445	781.445	0	867.067	724.077	826.001	805.715	0.0913744	1009.9	849.223	879.171	912.766	9.36113	754.826	867.067	709.176	777.023	10.4569	4.97735	7.76518		942.272	849.223	820.296	870.597	7.32088	820.296	685.019	699.413	734.909	10.1096	820.296	867.067	814.629	833.997	3.45074	843.357	995.999	903.888	914.415	8.40574
Exportin-2	P55060	CSE1L	1	P55060	110 kDa		709.176	709.176	709.176	709.176	0	494.559	477.713	445.722	472.665	0.0524833	564.175	643.591	584.071	597.279	6.91844	477.713	643.591	541.193	554.166	15.1031	5.51852	16.8926		504.951	512	464.65	493.867	5.17287	474.413	541.193	568.1	527.902	9.13744	501.463	580.037	552.565	544.688	7.32061	501.463	572.051	541.193	538.236	6.57458
Transitional endoplasmic reticulum ATPase	P55072	VCP	1	P55072	89 kDa	TRUE	564.175	564.175	564.175	564.175	0	617.374	661.685	666.287	648.448	0.041653	714.109	670.921	709.176	698.069	3.38638	548.748	560.278	592.224	567.084	3.97171	1.84994	10.5529		749.612	724.077	724.077	732.589	2.01237	643.591	657.114	661.685	654.13	1.43837	734.185	680.287	729.114	714.529	4.1653	770.686	814.629	814.629	799.982	3.17139
Trifunctional enzyme subunit beta, mitochondrial	P55084	HADHB	1	P55084	51 kDa		754.826	754.826	754.826	754.826	0	781.445	861.078	867.067	836.53	0.0571397	744.434	704.277	729.114	725.942	2.79159	739.292	776.047	809.002	774.78	4.50096	1.83742	6.0603		797.865	776.047	781.445	785.119	1.44734	797.865	885.286	837.532	840.227	5.20967	1009.9	897.644	922.88	943.476	6.24231	803.414	729.114	922.88	818.469	11.9439
Aquaporin-4	P55087	AQP4	1	P55087	35 kDa		1097.5	1097.5	1097.5	1097.5	0	1448.15	1552.09	1351.18	1450.47	0.0692731	1448.15	1351.18	1260.69	1353.34	6.92731	1351.18	1260.69	1260.69	1290.85	4.04702	2.7609	11.4755		1351.18	1448.15	1176.27	1325.2	10.3979	1552.09	1663.49	1552.09	1589.23	4.04702	1448.15	1663.49	1351.18	1487.61	10.7456	1663.49	1782.89	1448.15	1631.51	10.3979
Nucleosome assembly protein 1-like 1	P55209	NAP1L1	1	P55209	45 kDa	TRUE	390.722	390.722	390.722	390.722	0	372.217	261.379	340.144	324.58	0.175718	330.842	225.972	388.023	314.946	26.0956	342.509	243.875	330.842	305.742	17.6276	10.9747	11.5542		481.036	324.034	372.217	392.429	20.4951	280.139	229.126	296.112	268.459	13.0325	333.144	221.322	225.972	260.146	24.3174	294.067	184.823	243.875	240.922	22.6969
Double-stranded RNA-specific adenosine deaminase	P55265	ADAR	1	P55265	136 kDa		259.574	259.574	259.574	259.574	0	344.892	302.334	229.126	292.117	0.20045	240.518	256	178.527	225.015	18.2197	240.518	222.861	177.294	213.558	15.2757	8.42398	14.365		317.365	284.05	224.411	275.275	17.108	274.374	203.657	149.086	209.039	30.0505	270.597	240.518	177.294	229.469	20.7533	306.555	245.572	170.072	240.733	28.4008
Laminin subunit beta-2	P55268	LAMB2	1	P55268	196 kDa	TRUE	675.588	675.588	675.588	675.588	0	666.287	739.292	729.114	711.564	0.0555677	458.253	494.559	458.253	470.355	4.45655	625.992	630.346	648.067	634.802	1.84197	1.58852	17.0981		552.565	625.992	584.071	587.543	6.26957	501.463	477.713	424.612	467.929	8.40914	596.344	657.114	613.109	622.189	5.04448	580.037	537.455	556.408	557.967	3.82344
Cadherin-13	P55290	CDH13	1	P55290	78 kDa		413.001	413.001	413.001	413.001	0	474.413	497.999	491.143	487.852	0.0248696	433.534	481.036	560.278	491.616	13.0247	377.413	407.315	461.44	415.389	10.2534	5.82574	9.65793		347.291	362.039	407.315	372.215	8.40351	464.65	526.394	504.951	498.665	6.28649	340.144	393.44	448.822	394.135	13.7878	372.217	461.44	455.087	429.582	11.5882
Tumor protein D52	P55327	TPD52	1	P55327	24 kDa	TRUE	982.286	982.286	982.286	982.286	0	770.686	652.575	749.612	724.291	0.0869753	826.001	843.357	760.076	809.811	5.42566	861.078	903.888	942.272	902.413	4.50096	2.5034	13.0943		897.644	770.686	803.414	823.915	8.00022	916.506	897.644	942.272	918.807	2.43825	734.185	694.581	661.685	696.817	5.20967	744.434	724.077	704.277	724.263	2.77232
Protein SEC13 homolog	P55735	SEC13	1	P55735	36 kDa		274.374	274.374	274.374	274.374	0	218.275	268.727	240.518	242.507	0.104266	249	300.246	257.781	269.009	10.1878	237.207	328.557	222.861	262.875	21.81	8.02551	5.31618		233.941	249	256	246.314	4.57637	237.207	219.793	205.074	220.691	7.28854	235.568	247.28	235.568	239.472	2.8236	224.411	296.112	263.197	261.24	13.7385
NHP2-like protein 1	P55769	SNU13	1	P55769	14 kDa		181.019	181.019	181.019	181.019	0	210.839	268.727	265.028	248.198	0.130567	237.207	206.5	266.871	236.859	12.7447	170.072	200.854	286.026	218.984	27.4291	10.0761	13.2883		200.854	227.544	222.861	217.086	6.56488	144.007	163.144	192.672	166.608	14.715	199.466	203.657	190.019	197.714	3.53334	221.322	222.861	276.282	240.155	13.0319
Puromycin-sensitive aminopeptidase	P55786	NPEPPS	1	P55786	103 kDa		855.13	855.13	855.13	855.13	0	734.185	744.434	714.109	730.909	0.0211048	935.763	1024	942.272	967.345	5.08322	885.286	837.532	831.746	851.521	3.45074	2.13877	11.3444		749.612	792.353	797.865	779.943	3.38638	867.067	885.286	879.171	877.175	1.05704	955.426	922.88	903.888	927.398	2.81047	873.098	897.644	929.3	900.014	3.13057
Cluster of Heterogeneous nuclear ribonucleoprotein H2	P55795	HNRNPH2	0	P55795	49 kDa	TRUE	699.413	714.109	689.784	701.102	1.74728	522.758	584.071	630.346	579.058	0.0932009	484.382	474.413	621.668	526.821	15.6203	497.999	544.958	670.921	571.293	15.652	8.27819	12.5566		572.051	680.287	754.826	669.055	13.7363	433.534	390.722	608.874	477.71	24.1968	501.463	572.051	592.224	555.246	8.58306	552.565	497.999	657.114	569.226	14.2044
Succinyl-CoA:3-ketoacid coenzyme A transferase 1, mitochondrial	P55809	OXCT1	1	P55809	56 kDa	TRUE	1552.09	1552.09	1552.09	1552.09	0	1448.15	1351.18	1448.15	1415.83	0.0395462	1260.69	1260.69	1260.69	1260.69	0	1552.09	1552.09	1448.15	1517.45	3.95462	0.998541	9.09865		1552.09	1448.15	1448.15	1482.8	4.04702	2048	2048	2048	2048	0	1910.85	1782.89	1782.89	1825.54	4.04702	1448.15	1448.15	1351.18	1415.83	3.95462
Eukaryotic translation initiation factor 3 subunit B	P55884	EIF3B	1	P55884	92 kDa		621.668	621.668	621.668	621.668	0	548.748	592.224	491.143	544.039	0.0932009	639.145	694.581	433.534	589.087	23.3472	694.581	487.751	552.565	578.299	18.2932	10.4334	5.48632		494.559	568.1	689.784	584.148	16.8787	548.748	600.491	504.951	551.397	8.67347	541.193	526.394	504.951	524.18	3.47634	643.591	734.185	522.758	633.511	16.7437
Methionine--tRNA ligase, cytoplasmic	P56192	MARS1	1	P56192	101 kDa		382.681	382.681	382.681	382.681	0	312.996	324.034	276.282	304.437	0.0821176	232.325	198.088	298.172	242.862	20.9448	304.437	401.707	372.217	359.454	13.8753	8.72556	19.3362		337.794	240.518	276.282	284.865	17.2723	344.892	278.204	274.374	299.157	13.2553	238.856	284.05	357.054	293.32	20.3333	298.172	342.509	312.996	317.892	7.10012
ATP synthase subunit epsilon, mitochondrial	P56381	ATP5F1E	0	P56381	6 kDa		1448.15	1448.15	1448.15	1448.15	0	1782.89	1176.27	1176.27	1378.47	0.254073	2048	1448.15	1663.49	1719.88	17.6682	2194.99	1552.09	1782.89	1843.32	17.6682	8.89762	13.7948		1910.85	1260.69	1351.18	1507.57	23.3599	3104.19	2194.99	1663.49	2320.89	31.3911	3104.19	2048	2352.53	2501.57	21.7319	2521.38	1782.89	1663.49	1989.25	23.3599
ATP synthase subunit e, mitochondrial	P56385	ATP5ME	1	P56385	8 kDa	TRUE	820.296	820.296	820.296	820.296	0	891.444	897.644	826.001	871.696	0.0455371	652.575	797.865	621.668	690.702	13.6213	760.076	873.098	765.363	799.512	7.97761	5.41112	9.57826		786.88	903.888	739.292	810.02	10.4569	861.078	885.286	867.067	871.144	1.44734	873.098	1097.5	1024	998.198	11.4609	809.002	955.426	873.098	879.175	8.34881
NADH dehydrogenase [ubiquinone] 1 alpha subcomplex subunit 6	P56556	NDUFA6	1	P56556	18 kDa	TRUE	504.951	504.951	504.951	504.951	0	526.394	608.874	564.175	566.481	0.0728854	666.287	792.353	891.444	783.361	14.4055	809.002	873.098	975.501	885.867	9.48006	5.98962	26.1745		639.145	739.292	843.357	740.598	13.7878	803.414	989.119	1024	938.844	12.63	903.888	975.501	1260.69	1046.69	18.0335	680.287	765.363	867.067	770.906	12.1303
Histone H2B type F-S	P57053	H2BFS	1	P57053	14 kDa	TRUE	2896.31	2896.31	2896.31	2896.31	0	4096	4096	3565.78	3919.26	0.078108	3565.78	2896.31	3104.19	3188.76	10.7456	3326.99	2896.31	3104.19	3109.16	6.92731	4.43776	13.5658		3326.99	3326.99	3104.19	3252.72	3.95462	3104.19	2896.31	2702.35	2900.95	6.92731	3565.78	3326.99	3565.78	3486.18	3.95462	3326.99	3104.19	3104.19	3178.45	4.04702
Synaptojanin-2-binding protein	P57105	SYNJ2BP	1	P57105	16 kDa		272.479	272.479	272.479	272.479	0	337.794	369.646	367.093	358.177	0.0494132	357.054	335.461	312.996	335.17	6.57298	354.588	380.038	421.679	385.435	8.7873	3.85242	14.2563		330.842	349.706	282.088	320.879	10.8742	308.687	427.565	377.413	371.222	16.0768	396.177	390.722	418.766	401.888	3.6997	235.568	321.795	257.781	271.715	16.4771
Myotrophin	P58546	MTPN	1	P58546	13 kDa		1448.15	1448.15	1448.15	1448.15	0	837.532	754.826	792.353	794.904	0.0520967	1448.15	1351.18	1351.18	1383.5	4.04702	861.078	897.644	955.426	904.716	5.25798	2.33927	29.2108		861.078	613.109	744.434	739.54	16.7749	922.88	873.098	1024	939.993	8.18012	929.3	942.272	1002.93	958.166	4.10185	803.414	714.109	885.286	800.936	10.6894
FXYD domain-containing ion transport regulator 7	P58549	FXYD7	1	P58549	9 kDa		2048	2048	2048	2048	0	1910.85	1663.49	1910.85	1828.4	0.078108	2521.38	2521.38	2352.53	2465.1	3.95462	2048	1910.85	2048	2002.28	3.95462	1.99684	12.9387		2194.99	2048	2352.53	2198.51	6.92731	2896.31	3104.19	3104.19	3034.89	3.95462	2521.38	2352.53	2194.99	2356.3	6.92731	2521.38	2048	2352.53	2307.31	10.3979
Neutrophil defensin 1	P59665	DEFA1	0	P59665	10 kDa		7131.55	7131.55	7131.55	7131.55	0	3326.99	3821.7	3821.7	3656.8	0.078108	1176.27	1552.09	1663.49	1463.95	17.4386	4096	4389.98	4389.98	4291.99	3.95462	5.36782	56.4726		873.098	1176.27	1002.93	1017.43	14.9498	2521.38	3104.19	2702.35	2775.97	10.7456	4705.07	4705.07	4389.98	4600.04	3.95462	1176.27	1351.18	1351.18	1292.87	7.8108
Guanine nucleotide-binding protein G(I)/G(S)/G(O) subunit gamma-2	P59768	GNG2	1	P59768	8 kDa	TRUE	760.076	760.076	760.076	760.076	0	1002.93	1002.93	916.506	974.119	0.0512206	1176.27	1176.27	1097.5	1150.01	3.95462	1024	1024	1024	1024	0	1.00146	16.6303		1260.69	1260.69	1097.5	1206.29	7.8108	1782.89	1782.89	1552.09	1705.96	7.8108	1176.27	1260.69	1097.5	1178.15	6.92731	1024	1097.5	1097.5	1073	3.95462
Actin-related protein 2/3 complex subunit 4	P59998	ARPC4	1	P59998	20 kDa	TRUE	530.056	530.056	530.056	530.056	0	522.758	481.036	584.071	529.288	0.0979186	487.751	448.822	526.394	487.656	7.9536	461.44	455.087	512	476.176	6.54942	3.65023	5.52978		541.193	508.463	504.951	518.203	3.85714	568.1	526.394	548.748	547.747	3.81027	512	530.056	464.65	502.235	6.72566	377.413	393.44	501.463	424.105	15.9091
CD81 antigen	P60033	CD81	1	P60033	26 kDa		592.224	592.224	592.224	592.224	0	661.685	680.287	670.921	670.964	0.0138626	613.109	621.668	657.114	630.63	3.6997	588.134	580.037	630.346	599.505	4.50602	2.05489	5.75273		694.581	781.445	749.612	741.879	5.92345	588.134	648.067	719.076	651.759	10.0573	576.03	596.344	675.588	615.987	8.54006	814.629	803.414	843.357	820.467	2.51094
Triosephosphate isomerase	P60174	TPI1	1	P60174	31 kDa		1351.18	1351.18	1351.18	1351.18	0	975.501	929.3	955.426	953.409	0.0242989	1448.15	1552.09	1552.09	1517.45	3.95462	1176.27	1260.69	1351.18	1262.71	6.92731	2.72656	18.6213		1097.5	1097.5	1097.5	1097.5	0	1448.15	1260.69	1351.18	1353.34	6.92731	1351.18	1351.18	1351.18	1351.18	0	1351.18	1448.15	1351.18	1383.5	4.04702
Myelin proteolipid protein	P60201	PLP1	1	P60201	30 kDa		1260.69	1260.69	1260.69	1260.69	0	1782.89	1782.89	1663.49	1743.09	0.0395462	1552.09	1448.15	1448.15	1482.8	4.04702	1260.69	1260.69	1097.5	1206.29	7.8108	2.97434	17.1793		2194.99	2194.99	2048	2145.99	3.95462	962.071	1024	885.286	957.119	7.26027	1176.27	1176.27	1097.5	1150.01	3.95462	3326.99	3326.99	2896.31	3183.43	7.8108
Eukaryotic translation initiation factor 3 subunit E	P60228	EIF3E	1	P60228	52 kDa		714.109	714.109	714.109	714.109	0	867.067	729.114	600.491	732.224	0.182069	754.826	657.114	580.037	663.992	13.1925	729.114	729.114	630.346	696.191	8.1908	5.39135	4.14543		1024	630.346	704.277	786.208	26.612	596.344	592.224	448.822	545.797	15.3918	885.286	652.575	680.287	739.383	17.1918	724.077	734.185	556.408	671.557	14.8684
Cluster of Myosin light polypeptide 6	P60660	MYL6	0	P60660	17 kDa	TRUE	1351.18	1351.18	1351.18	1351.18	0	1260.69	1351.18	1351.18	1321.01	0.0395462	1910.85	1782.89	1910.85	1868.2	3.95462	1552.09	1663.49	1782.89	1666.16	6.92731	2.73037	16.9167		1260.69	1260.69	1351.18	1290.85	4.04702	1260.69	1260.69	1351.18	1290.85	4.04702	1260.69	1260.69	1351.18	1290.85	4.04702	1448.15	1448.15	1663.49	1519.93	8.17967
40S ribosomal protein S20	P60866	RPS20	1	P60866	13 kDa		814.629	814.629	814.629	814.629	0	861.078	1024	1002.93	962.668	0.0920446	714.109	704.277	661.685	693.357	4.019	929.3	843.357	820.296	864.317	6.64633	2.68934	13.433		942.272	982.286	995.999	973.519	2.8675	680.287	608.874	699.413	662.858	7.19904	903.888	826.001	885.286	871.725	4.66611	786.88	809.002	995.999	863.96	13.2972
Synaptosomal-associated protein 25	P60880	SNAP25	1	P60880	23 kDa	TRUE	1448.15	1448.15	1448.15	1448.15	0	1552.09	1663.49	1663.49	1626.36	0.0395462	1910.85	2048	1910.85	1956.57	4.04702	1782.89	1782.89	1782.89	1782.89	0	1.02164	12.7489		1552.09	1663.49	1552.09	1589.23	4.04702	1663.49	1663.49	1663.49	1663.49	1.67404e-14	2048	1910.85	1910.85	1956.57	4.04702	1782.89	1910.85	1782.89	1825.54	4.04702
Cluster of Ribose-phosphate pyrophosphokinase 1	P60891	PRPS1	0	P60891	35 kDa	TRUE	352.139	372.217	372.217	365.524	3.17139	290.018	288.015	319.573	299.202	0.0590569	278.204	261.379	263.197	267.593	3.45074	302.334	294.067	284.05	293.484	3.1198	2.45025	13.6121		286.026	364.557	280.139	310.241	15.1919	270.597	263.197	315.173	282.989	9.93562	254.232	292.036	324.034	290.1	12.0445	272.479	310.834	288.015	290.443	6.64243
Proteasome subunit alpha type-6	P60900	PSMA6	1	P60900	27 kDa		310.834	310.834	310.834	310.834	0	349.706	349.706	349.706	349.706	0	328.557	418.766	404.501	383.941	12.63	308.687	337.794	254.232	300.238	14.1278	6.68945	11.3898		308.687	347.291	362.039	339.339	8.11888	286.026	344.892	296.112	309.01	10.1878	321.795	382.681	347.291	350.589	8.72152	340.144	328.557	315.173	327.958	3.81027
Cell division control protein 42 homolog	P60953	CDC42	1	P60953	21 kDa	TRUE	3326.99	3326.99	3326.99	3326.99	1.67404e-14	2896.31	2896.31	3565.78	3119.46	0.123905	2896.31	2896.31	2702.35	2831.66	3.95462	3104.19	3104.19	3326.99	3178.45	4.04702	2.03139	6.66563		2896.31	3104.19	2896.31	2965.6	4.04702	3565.78	3565.78	3565.78	3565.78	0	3821.7	3565.78	3326.99	3571.49	6.92731	3821.7	3821.7	3821.7	3821.7	0
Destrin	P60981	DSTN	1	P60981	19 kDa	TRUE	1782.89	1782.89	1782.89	1782.89	0	1097.5	1097.5	1176.27	1123.75	0.0404702	1260.69	1260.69	1552.09	1357.83	12.3905	1448.15	1260.69	1351.18	1353.34	6.92731	4.83956	19.577		1176.27	1097.5	1176.27	1150.01	3.95462	1176.27	1176.27	1351.18	1234.57	8.17967	1024	1002.93	1097.5	1041.47	4.76703	1002.93	1097.5	955.426	1018.62	7.10012
Cluster of Glia maturation factor beta	P60983	GMFB	1	P60983	17 kDa	TRUE	588.134	588.134	588.134	588.134	0	613.109	675.588	776.047	688.248	0.119439	885.286	982.286	935.763	934.445	5.1917	714.109	592.224	770.686	692.34	13.1728	4.62099	20.283		797.865	719.076	942.272	819.737	13.8086	803.414	922.88	803.414	843.236	8.17967	792.353	792.353	935.763	840.157	9.85505	826.001	689.784	903.888	806.558	13.4359
Signal peptidase complex subunit 3	P61009	SPCS3	1	P61009	20 kDa		709.176	709.176	709.176	709.176	0	826.001	885.286	724.077	811.788	0.100443	1260.69	1176.27	948.826	1128.6	14.2926	744.434	754.826	867.067	788.776	8.62112	5.75354	21.4814		826.001	867.067	867.067	853.379	2.77831	670.921	809.002	910.175	796.7	15.0747	867.067	948.826	831.746	882.547	6.80476	831.746	891.444	760.076	827.755	7.94615
Signal recognition particle 54 kDa protein	P61011	SRP54	1	P61011	56 kDa		564.175	564.175	564.175	564.175	0	634.73	630.346	544.958	603.345	0.083886	680.287	512	643.591	611.959	14.4602	592.224	592.224	519.147	567.865	7.42977	5.49346	4.14743		604.668	572.051	494.559	557.093	10.1523	648.067	461.44	471.136	526.881	19.9404	891.444	515.561	494.559	633.855	35.2329	719.076	803.414	709.176	743.889	6.96175
Cluster of Ras-related protein Rab-2A	P61019	RAB2A	0	P61019	24 kDa	TRUE	487.751	497.999	512	499.25	2.43825	504.951	556.408	448.822	503.394	0.106894	448.822	430.539	388.023	422.462	7.38382	522.758	512	487.751	507.503	3.53334	3.36558	8.40324		497.999	464.65	407.315	456.655	10.0443	548.748	588.134	464.65	533.844	11.8156	484.382	512	427.565	474.649	9.07	404.501	398.932	333.144	378.859	10.4758
Ras-related protein Rab-5B	P61020	RAB5B	1	P61020	24 kDa	TRUE	461.44	461.44	461.44	461.44	1.50873e-14	436.549	461.44	572.051	490.013	0.147197	448.822	413.001	544.958	468.927	14.5518	477.713	464.65	533.742	492.035	7.45993	5.53972	3.18997		448.822	504.951	471.136	474.97	5.9499	522.758	481.036	501.463	501.752	4.15798	541.193	508.463	592.224	547.294	7.71294	430.539	491.143	407.315	442.999	9.77
Ubiquitin-conjugating enzyme E2 D3	P61077	UBE2D3	1	P61077	17 kDa		1351.18	1351.18	1351.18	1351.18	0	689.784	820.296	792.353	767.477	0.0895402	989.119	1176.27	897.644	1021.01	13.91	837.532	1024	1097.5	986.343	13.5866	6.89655	23.3511		760.076	843.357	765.363	789.599	5.90569	820.296	843.357	820.296	827.983	1.60808	879.171	891.444	948.826	906.48	4.10185	1260.69	929.3	903.888	1031.29	19.3031
NEDD8-conjugating enzyme Ubc12	P61081	UBE2M	1	P61081	21 kDa		879.171	879.171	879.171	879.171	0	879.171	657.114	873.098	803.128	0.157494	1016.93	975.501	1260.69	1084.37	14.2105	739.292	744.434	831.746	771.824	6.73184	5.27496	15.8924		657.114	630.346	634.73	640.73	2.24077	770.686	704.277	989.119	821.361	18.1441	744.434	652.575	680.287	692.432	6.80476	670.921	634.73	617.374	641.008	4.26209
Cluster of Ubiquitin-conjugating enzyme E2 N	P61088	UBE2N	0	P61088	17 kDa	TRUE	537.455	537.455	537.455	537.455	0	347.291	364.557	300.246	337.364	0.0986612	670.921	855.13	556.408	694.153	21.7113	481.036	461.44	413.001	451.825	7.75117	7.39029	29.7487		445.722	515.561	415.873	459.052	11.1455	477.713	487.751	382.681	449.382	12.9026	491.143	596.344	477.713	521.733	12.4513	418.766	427.565	328.557	391.629	13.9926
Cluster of Ras-related protein Rab-14	P61106	RAB14	0	P61106	24 kDa	TRUE	820.296	792.353	797.865	803.504	1.84197	694.581	729.114	744.434	722.71	0.0353334	704.277	680.287	680.287	688.284	2.01237	776.047	765.363	770.686	770.699	0.693143	1.1457	6.82803		719.076	670.921	685.019	691.672	3.5793	814.629	770.686	843.357	809.558	4.52098	776.047	734.185	749.612	753.281	2.81047	625.992	661.685	608.874	632.184	4.26209
Actin-related protein 3	P61158	ACTR3	1	P61158	47 kDa	TRUE	491.143	491.143	491.143	491.143	0	398.932	491.143	439.586	443.22	0.104266	445.722	512	512	489.907	7.8108	380.038	427.565	421.679	409.761	6.32276	3.55946	8.59671		445.722	560.278	519.147	508.383	11.415	396.177	436.549	467.882	433.536	8.29167	445.722	481.036	433.534	453.43	5.44105	418.766	455.087	448.822	440.892	4.40381
Actin-related protein 2	P61160	ACTR2	1	P61160	45 kDa		481.036	481.036	481.036	481.036	0	467.882	442.643	533.742	481.422	0.0977	477.713	442.643	445.722	455.359	4.26474	442.643	430.539	477.713	450.298	5.44105	2.45087	3.53882		487.751	474.413	494.559	485.574	2.11048	471.136	427.565	508.463	469.055	8.63211	458.253	484.382	491.143	477.926	3.63436	418.766	401.707	404.501	408.325	2.24077
Cluster of Alpha-centractin	P61163	ACTR1A	0	P61163	43 kDa	TRUE	254.232	245.572	252.476	250.76	1.82563	195.361	274.374	266.871	245.535	0.177627	202.251	229.126	263.197	231.525	13.1925	215.269	280.139	229.126	241.512	14.1452	7.33525	3.35884		268.727	300.246	282.088	283.687	5.57653	219.793	200.854	218.275	212.974	4.94132	213.783	252.476	256	240.753	9.72917	261.379	238.856	278.204	259.48	7.60848
COP9 signalosome complex subunit 2	P61201	COPS2	1	P61201	52 kDa		576.03	576.03	576.03	576.03	0	512	487.751	487.751	495.834	0.028236	396.177	541.193	404.501	447.29	18.2049	421.679	388.023	396.177	401.96	4.36786	5.65025	15.5033		410.148	390.722	427.565	409.478	4.50096	491.143	568.1	666.287	575.177	15.2625	455.087	430.539	580.037	488.554	16.4099	413.001	592.224	515.561	506.929	17.7388
ADP-ribosylation factor 3	P61204	ARF3	1	P61204	21 kDa	TRUE	1910.85	1910.85	1910.85	1910.85	0	1260.69	1097.5	1260.69	1206.29	0.078108	1448.15	1448.15	1448.15	1448.15	0	1663.49	1552.09	1663.49	1626.36	3.95462	1.00818	19.1837		1351.18	1260.69	1260.69	1290.85	4.04702	1448.15	1351.18	1351.18	1383.5	4.04702	1448.15	1351.18	1351.18	1383.5	4.04702	1351.18	1260.69	1351.18	1321.01	3.95462
40S ribosomal protein S3a	P61247	RPS3A	1	P61247	30 kDa		458.253	458.253	458.253	458.253	0	639.145	362.039	464.65	488.611	0.286728	410.148	333.144	430.539	391.277	13.128	592.224	421.679	442.643	485.515	19.156	8.14269	9.91388		666.287	372.217	508.463	515.656	28.5398	491.143	382.681	455.087	442.971	12.4696	600.491	418.766	451.944	490.4	19.7337	564.175	396.177	410.148	456.833	20.4064
Syntaxin-1B	P61266	STX1B	1	P61266	33 kDa	TRUE	1097.5	1097.5	1097.5	1097.5	0	1176.27	1260.69	1260.69	1232.55	0.0395462	1097.5	1097.5	1097.5	1097.5	0	1176.27	1260.69	1176.27	1204.41	4.04702	1.02164	6.11305		1260.69	1260.69	1176.27	1232.55	3.95462	1176.27	1260.69	1176.27	1204.41	4.04702	1176.27	1176.27	1097.5	1150.01	3.95462	861.078	843.357	809.002	837.812	3.16024
V-type proton ATPase subunit d 1	P61421	ATP6V0D1	1	P61421	40 kDa		975.501	975.501	975.501	975.501	1.42734e-14	879.171	897.644	885.286	887.367	0.0106053	1097.5	1002.93	1009.9	1036.77	5.08322	948.826	942.272	935.763	942.287	0.693143	1.44674	6.50833		1097.5	1016.93	1024	1046.14	4.26474	1260.69	1176.27	1176.27	1204.41	4.04702	1097.5	1024	1024	1048.5	4.04702	765.363	820.296	754.826	780.161	4.50602
Cluster of Transforming protein RhoA	P61586	RHOA	0	P61586	22 kDa	TRUE	564.175	541.193	564.175	556.515	2.38426	544.958	556.408	522.758	541.375	0.0316024	537.455	433.534	481.036	484.008	10.7487	580.037	533.742	548.748	554.176	4.26209	4.35666	6.36641		572.051	604.668	621.668	599.462	4.20622	661.685	648.067	666.287	658.68	1.43837	724.077	680.287	639.145	681.17	6.23529	657.114	661.685	556.408	625.069	9.51988
Cluster of Neurocalcin-delta	P61601	NCALD	0	P61601	22 kDa	TRUE	680.287	666.287	630.346	658.973	3.90932	699.413	781.445	648.067	709.642	0.0948006	572.051	897.644	643.591	704.429	24.2906	739.292	982.286	843.357	854.978	14.2592	10.6385	11.6231		666.287	792.353	709.176	722.605	8.87027	680.287	948.826	744.434	791.182	17.7254	776.047	929.3	849.223	851.523	9.00178	797.865	809.002	719.076	775.314	6.32276
10 kDa heat shock protein, mitochondrial	P61604	HSPE1	1	P61604	11 kDa		879.171	879.171	879.171	879.171	0	1448.15	1448.15	1351.18	1415.83	0.0395462	885.286	975.501	873.098	911.295	6.13819	1097.5	1260.69	1176.27	1178.15	6.92731	3.27626	22.9697		1176.27	1260.69	1097.5	1178.15	6.92731	1663.49	1910.85	1663.49	1745.95	8.17967	1552.09	1663.49	1552.09	1589.23	4.04702	1782.89	1910.85	1782.89	1825.54	4.04702
Lysozyme C	P61626	LYZ	1	P61626	17 kDa		670.921	670.921	670.921	670.921	0	455.087	515.561	471.136	480.595	0.0651835	344.892	317.365	252.476	304.911	15.562	278.204	324.034	333.144	311.794	9.4434	6.26765	39.1037		312.996	298.172	245.572	285.58	12.407	352.139	347.291	362.039	353.823	2.12446	369.646	424.612	347.291	380.516	10.4569	232.325	165.421	210.839	202.862	16.838
Prefoldin subunit 3	P61758	VBP1	1	P61758	23 kDa		508.463	508.463	508.463	508.463	0	596.344	497.999	487.751	527.365	0.113692	519.147	458.253	526.394	501.265	7.46617	442.643	362.039	404.501	403.061	10.0038	4.39592	11.4937		596.344	430.539	445.722	490.868	18.6729	596.344	439.586	464.65	500.193	16.8348	544.958	388.023	430.539	454.507	17.858	600.491	494.559	541.193	545.415	9.73426
Syntaxin-binding protein 1	P61764	STXBP1	1	P61764	68 kDa	TRUE	1910.85	1910.85	1910.85	1910.85	0	1663.49	1663.49	1663.49	1663.49	1.67404e-16	1782.89	1552.09	1663.49	1666.16	6.92731	1910.85	1782.89	1782.89	1825.54	4.04702	2.74358	6.93331		1663.49	1663.49	1663.49	1663.49	1.67404e-14	1782.89	1663.49	1910.85	1785.74	6.92731	1663.49	1552.09	1663.49	1626.36	3.95462	1260.69	1176.27	1351.18	1262.71	6.92731
Nuclear transport factor 2	P61970	NUTF2	1	P61970	14 kDa		270.597	270.597	270.597	270.597	0	317.365	274.374	349.706	313.815	0.120426	328.557	385.343	390.722	368.208	9.35437	354.588	382.681	393.44	376.903	5.32237	3.69929	14.9704		382.681	390.722	430.539	401.314	6.38569	433.534	501.463	404.501	446.499	11.1455	326.288	304.437	340.144	323.623	5.56259	354.588	352.139	362.039	356.255	1.44734
Heterogeneous nuclear ribonucleoprotein K	P61978	HNRNPK	1	P61978	51 kDa		604.668	604.668	604.668	604.668	0	621.668	613.109	608.874	614.55	0.0106053	613.109	621.668	537.455	590.744	7.84563	580.037	576.03	568.1	574.722	1.05704	2.22832	2.90451		714.109	680.287	643.591	679.329	5.1917	385.343	407.315	404.501	399.053	2.99612	560.278	537.455	526.394	541.376	3.19168	613.109	576.03	596.344	595.161	3.1198
14-3-3 protein gamma	P61981	YWHAG	1	P61981	28 kDa	TRUE	2352.53	2352.53	2352.53	2352.53	0	1351.18	1552.09	1351.18	1418.15	0.0817967	1448.15	1552.09	1552.09	1517.45	3.95462	1663.49	1782.89	1782.89	1743.09	3.95462	1.99776	23.845		1260.69	1351.18	1260.69	1290.85	4.04702	1448.15	1663.49	1552.09	1554.58	6.92731	1663.49	1663.49	1552.09	1626.36	3.95462	1351.18	1448.15	1552.09	1450.47	6.92731
Ras-related protein R-Ras2	P62070	RRAS2	1	P62070	23 kDa		300.246	300.246	300.246	300.246	0	308.687	149.086	224.411	227.395	0.351118	385.343	270.597	364.557	340.166	17.9731	398.932	282.088	461.44	380.82	23.9057	10.5575	20.9463		304.437	235.568	252.476	264.16	13.5867	308.687	184.823	324.034	272.514	28.0094	321.795	222.861	249	264.552	19.3792	274.374	288.015	176.069	246.153	24.8123
Mitochondrial import inner membrane translocase subunit Tim10	P62072	TIMM10	1	P62072	10 kDa		630.346	630.346	630.346	630.346	0	704.277	814.629	814.629	777.845	0.081908	719.076	891.444	781.445	797.321	10.9459	942.272	1024	885.286	950.519	7.33533	4.59078	16.5983		584.071	814.629	776.047	724.916	17.0353	922.88	948.826	879.171	916.959	3.83911	803.414	792.353	903.888	833.218	7.37513	803.414	1024	891.444	906.286	12.2521
Cluster of Serine/threonine-protein phosphatase PP1-beta catalytic subunit	P62140	PPP1CB	0	P62140	37 kDa	TRUE	719.076	699.413	689.784	702.757	2.12446	526.394	501.463	634.73	554.196	0.127843	533.742	608.874	600.491	581.036	7.08584	537.455	625.992	572.051	578.499	7.71294	4.26277	11.0674		556.408	584.071	580.037	573.505	2.6056	530.056	533.742	661.685	575.161	13.0319	501.463	670.921	639.145	603.843	14.9171	526.394	572.051	625.992	574.812	8.67347
Calmodulin	P62158	CALM1	1	P62158	17 kDa		982.286	982.286	982.286	982.286	0	982.286	968.763	975.501	975.517	0.00693143	1024	1009.9	1176.27	1070.06	8.62112	1176.27	1176.27	1024	1125.51	7.8108	4.10971	6.96561		1176.27	1024	982.286	1060.85	9.62491	1176.27	1024	995.999	1065.42	9.10535	1260.69	1176.27	1176.27	1204.41	4.04702	1552.09	1351.18	1351.18	1418.15	8.17967
26S protease regulatory subunit 4	P62191	PSMC1	1	P62191	49 kDa	TRUE	714.109	714.109	714.109	714.109	0	680.287	666.287	694.581	680.385	0.0207933	600.491	754.826	512	622.439	19.7436	781.445	685.019	608.874	691.779	12.5016	8.0665	5.77225		522.758	661.685	724.077	636.173	16.1993	724.077	749.612	458.253	643.981	25.0552	729.114	760.076	661.685	716.958	7.01706	497.999	760.076	484.382	580.819	26.7537
26S protease regulatory subunit 8	P62195	PSMC5	1	P62195	46 kDa	TRUE	867.067	867.067	867.067	867.067	1.60584e-14	760.076	680.287	744.434	728.266	0.0580562	1024	714.109	885.286	874.465	17.7513	1176.27	770.686	729.114	892.022	27.6943	11.3759	8.98579		729.114	734.185	680.287	714.529	4.1653	1024	744.434	786.88	851.771	17.6875	867.067	661.685	694.581	741.111	14.885	929.3	704.277	948.826	860.801	15.7882
40S ribosomal protein S8	P62241	RPS8	1	P62241	24 kDa		464.65	464.65	464.65	464.65	0	501.463	474.413	648.067	541.315	0.172607	308.687	315.173	396.177	340.012	14.3371	317.365	467.882	515.561	433.603	23.858	9.59193	18.7227		530.056	548.748	680.287	586.364	13.9632	276.282	388.023	415.873	360.06	20.5181	382.681	390.722	491.143	421.516	14.3371	207.937	328.557	369.646	302.047	27.8272
40S ribosomal protein S15a	P62244	RPS15A	1	P62244	15 kDa		333.144	333.144	333.144	333.144	0	372.217	451.944	369.646	397.936	0.117582	282.088	298.172	324.034	301.431	7.02054	484.382	526.394	477.713	496.163	5.31934	3.11437	22.4917		330.842	367.093	410.148	369.361	10.7487	347.291	342.509	315.173	334.991	5.17287	357.054	439.586	364.557	387.066	11.7908	390.722	433.534	415.873	413.376	5.20459
40S ribosomal protein S16	P62249	RPS16	1	P62249	16 kDa		596.344	596.344	596.344	596.344	0	855.13	754.826	739.292	783.083	0.0802936	675.588	512	885.286	690.958	27.0808	709.176	814.629	814.629	779.478	7.8108	8.74298	12.4025		613.109	910.175	786.88	770.055	19.3812	666.287	584.071	652.575	634.311	6.94391	666.287	754.826	792.353	737.822	8.77317	666.287	803.414	734.185	734.629	9.33323
14-3-3 protein epsilon	P62258	YWHAE	1	P62258	29 kDa	TRUE	1016.93	1016.93	1016.93	1016.93	0	714.109	729.114	749.612	730.945	0.0243825	1009.9	1016.93	1097.5	1041.44	4.67346	837.532	861.078	885.286	861.299	2.77232	1.86754	15.8927		724.077	781.445	760.076	755.199	3.83911	820.296	831.746	922.88	858.307	6.54942	955.426	942.272	942.272	946.657	0.802218	948.826	942.272	962.071	951.057	1.06053
40S ribosomal protein S14	P62263	RPS14	1	P62263	16 kDa		639.145	639.145	639.145	639.145	0	948.826	809.002	879.171	879	0.079536	670.921	754.826	699.413	708.387	6.02298	982.286	885.286	885.286	917.62	6.10309	3.0514	16.9992		1260.69	922.88	1448.15	1210.58	21.9895	519.147	867.067	797.865	728.026	25.2977	765.363	879.171	749.612	798.049	8.85838	1176.27	814.629	975.501	988.799	18.3238
40S ribosomal protein S18	P62269	RPS18	1	P62269	18 kDa		942.272	942.272	942.272	942.272	0	1097.5	1097.5	719.076	971.356	0.224924	982.286	652.575	474.413	703.092	36.6492	803.414	843.357	541.193	729.322	22.5063	14.8451	16.7161		948.826	1009.9	630.346	863.025	23.6154	891.444	826.001	580.037	765.827	21.4399	1024	989.119	861.078	958.066	8.95402	837.532	826.001	584.071	749.201	19.1034
40S ribosomal protein S11	P62280	RPS11	1	P62280	18 kDa		867.067	867.067	867.067	867.067	1.60584e-14	1024	891.444	1024	979.815	0.078108	504.951	608.874	584.071	565.965	9.58993	765.363	724.077	916.506	801.982	12.6319	5.575	21.7358		1024	955.426	1024	1001.14	3.95462	729.114	719.076	739.292	729.16	1.38626	873.098	797.865	1097.5	922.82	16.8918	596.344	580.037	680.287	618.889	8.69199
ADP-ribosylation factor 6	P62330	ARF6	1	P62330	20 kDa	TRUE	803.414	803.414	803.414	803.414	0	694.581	765.363	694.581	718.175	0.0569021	709.176	608.874	765.363	694.471	11.415	837.532	526.394	826.001	729.976	24.1653	8.90931	6.37919		621.668	530.056	630.346	594.023	9.35437	749.612	661.685	776.047	729.114	8.21176	685.019	879.171	487.751	683.98	28.6137	809.002	765.363	501.463	691.943	24.0478
26S protease regulatory subunit 10B	P62333	PSMC6	1	P62333	44 kDa	TRUE	885.286	885.286	885.286	885.286	0	734.185	709.176	803.414	748.925	0.0651835	849.223	1016.93	891.444	919.198	9.48965	797.865	744.434	910.175	817.491	10.3482	4.97576	8.95745		770.686	770.686	891.444	810.939	8.59736	770.686	814.629	873.098	819.471	6.26957	792.353	734.185	809.002	778.514	5.04574	843.357	729.114	734.185	768.885	8.39454
60S ribosomal protein L7a	P62424	RPL7A	1	P62424	30 kDa		1097.5	1097.5	1097.5	1097.5	0	1448.15	1782.89	1782.89	1671.31	0.115633	831.746	885.286	962.071	893.035	7.33533	1024	1009.9	1176.27	1070.06	8.62112	4.01802	28.5663		1552.09	1910.85	1782.89	1748.61	10.3979	989.119	1351.18	1351.18	1230.49	16.9879	1176.27	1176.27	1448.15	1266.9	12.3905	955.426	1097.5	1176.27	1076.4	10.3979
40S ribosomal protein S4, X isoform	P62701	RPS4X	1	P62701	30 kDa		548.748	548.748	548.748	548.748	0	530.056	675.588	657.114	620.919	0.127602	474.413	464.65	398.932	445.998	9.20446	484.382	497.999	680.287	554.223	19.737	7.26728	13.3095		568.1	572.051	600.491	580.214	3.0457	592.224	504.951	621.668	572.948	10.5942	608.874	497.999	596.344	567.739	10.6951	421.679	445.722	464.65	444.017	4.85033
Cluster of Serine/threonine-protein phosphatase 2A catalytic subunit beta isoform	P62714	PPP2CB	0	P62714	36 kDa	TRUE	1910.85	1910.85	1910.85	1910.85	0	1176.27	922.88	1260.69	1119.95	0.156978	1448.15	1176.27	1552.09	1392.17	13.9399	1176.27	1097.5	1448.15	1240.64	14.8294	7.23155	24.596		1448.15	1176.27	1552.09	1392.17	13.9399	1448.15	897.644	1351.18	1232.33	23.8468	1351.18	1176.27	1448.15	1325.2	10.3979	1260.69	955.426	1260.69	1158.94	15.2075
Rho-related GTP-binding protein RhoB	P62745	RHOB	1	P62745	22 kDa	TRUE	2048	2048	2048	2048	0	2048	2048	2194.99	2097	0.0404702	2048	2702.35	1910.85	2220.4	19.0496	2048	2702.35	1910.85	2220.4	19.0496	9.53492	4.08596		1910.85	2352.53	2194.99	2152.79	10.3979	2352.53	2896.31	2521.38	2590.08	10.7456	1910.85	2194.99	2048	2051.28	6.92731	2352.53	2521.38	2521.38	2465.1	3.95462
60S ribosomal protein L23a	P62750	RPL23A	1	P62750	18 kDa	TRUE	666.287	666.287	666.287	666.287	0	1002.93	749.612	1097.5	950.011	0.189342	630.346	484.382	724.077	612.935	19.7073	625.992	481.036	639.145	582.058	15.0731	8.74244	23.9641		1176.27	1024	1097.5	1099.25	6.92731	820.296	634.73	776.047	743.691	13.0325	885.286	661.685	968.763	838.578	18.9342	689.784	770.686	814.629	758.366	8.3506
40S ribosomal protein S6	P62753	RPS6	1	P62753	29 kDa	TRUE	254.232	254.232	254.232	254.232	0	265.028	238.856	315.173	273.019	0.142044	233.941	172.446	230.72	212.369	16.298	294.067	238.856	206.5	246.475	17.9643	8.60109	10.2833		288.015	304.437	319.573	304.008	5.1917	242.191	176.069	148.056	188.772	25.6054	263.197	259.574	272.479	265.083	2.51094	232.325	206.5	200.854	213.226	7.86919
Cluster of Visinin-like protein 1	P62760	VSNL1	0	P62760	22 kDa	TRUE	1176.27	1176.27	1176.27	1176.27	0	1260.69	1351.18	1260.69	1290.85	0.0404702	897.644	989.119	968.763	951.842	5.04574	1097.5	1097.5	1176.27	1123.75	4.04702	2.28331	12.4177		1351.18	1448.15	1351.18	1383.5	4.04702	1024	1097.5	1176.27	1099.25	6.92731	1351.18	1351.18	1448.15	1383.5	4.04702	1260.69	1176.27	1176.27	1204.41	4.04702
Histone H4	P62805	H4C1	1	P62805	11 kDa		2048	2048	2048	2048	0	2048	2048	1910.85	2002.28	0.0395462	903.888	962.071	916.506	927.488	3.29999	1351.18	1351.18	1351.18	1351.18	0	0.834885	34.1418		1260.69	1260.69	1176.27	1232.55	3.95462	1351.18	1448.15	1351.18	1383.5	4.04702	1663.49	1663.49	1663.49	1663.49	1.67404e-14	1097.5	1097.5	1176.27	1123.75	4.04702
GTP-binding nuclear protein Ran	P62826	RAN	1	P62826	24 kDa		1176.27	1176.27	1176.27	1176.27	0	820.296	685.019	843.357	782.891	0.109262	922.88	781.445	942.272	882.199	9.9516	1024	955.426	1097.5	1025.64	6.92731	4.24704	17.7481		916.506	685.019	922.88	841.468	16.106	948.826	885.286	929.3	921.137	3.53334	803.414	699.413	935.763	812.863	14.573	797.865	617.374	814.629	743.289	14.714
60S ribosomal protein L23	P62829	RPL23	1	P62829	15 kDa		749.612	749.612	749.612	749.612	0	916.506	929.3	837.532	894.446	0.0555677	776.047	820.296	776.047	790.796	3.23054	760.076	916.506	792.353	822.978	10.0354	3.33038	7.51393		885.286	1002.93	809.002	899.072	10.8661	744.434	929.3	786.88	820.205	11.806	803.414	942.272	809.002	851.563	9.23082	724.077	879.171	648.067	750.439	15.6955
Cluster of Ras-related protein Rap-1A	P62834	RAP1A	0	P62834	21 kDa	TRUE	922.88	935.763	910.175	922.94	1.38626	885.286	820.296	903.888	869.823	0.0504574	955.426	843.357	897.644	898.809	6.23529	855.13	837.532	948.826	880.496	6.79462	3.61666	2.6051		1009.9	916.506	955.426	960.611	4.88374	922.88	891.444	849.223	887.849	4.16287	942.272	968.763	975.501	962.179	1.82563	1260.69	1176.27	1097.5	1178.15	6.92731
40S ribosomal protein S24	P62847	RPS24	1	P62847	15 kDa		317.365	317.365	317.365	317.365	0	330.842	321.795	377.413	343.35	0.0869199	218.275	288.015	315.173	273.821	18.2544	284.05	357.054	359.538	333.547	12.857	7.79957	9.69289		380.038	382.681	393.44	385.386	1.84197	284.05	284.05	324.034	297.378	7.76276	210.839	324.034	352.139	295.671	25.2977	263.197	296.112	342.509	300.606	13.2554
40S ribosomal protein S25	P62851	RPS25	1	P62851	14 kDa		315.173	315.173	315.173	315.173	0	617.374	533.742	455.087	535.401	0.151579	347.291	315.173	300.246	320.903	7.49143	328.557	319.573	282.088	310.072	7.94921	3.89806	29.7251		537.455	613.109	576.03	575.531	6.57298	304.437	359.538	298.172	320.716	10.5286	481.036	494.559	382.681	452.759	13.4872	385.343	410.148	306.555	367.348	14.7245
40S ribosomal protein S26	P62854	RPS26	1	P62854	13 kDa		427.565	427.565	427.565	427.565	0	415.873	421.679	487.751	441.767	0.0903829	396.177	382.681	526.394	435.084	18.2411	504.951	418.766	471.136	464.951	9.33954	6.91776	3.65118		600.491	604.668	584.071	596.41	1.82563	393.44	298.172	477.713	389.775	23.0458	364.557	421.679	494.559	426.932	15.2625	357.054	413.001	407.315	392.457	7.84563
40S ribosomal protein S28	P62857	RPS28	1	P62857	8 kDa		213.783	213.783	213.783	213.783	0	340.144	230.72	533.742	368.202	0.416748	315.173	243.875	326.288	295.112	15.1532	218.275	176.069	257.781	217.375	18.7984	8.59209	26.8166		369.646	272.479	455.087	365.737	24.9816	238.856	151.167	261.379	217.134	26.8169	284.05	304.437	357.054	315.18	11.9517	233.941	252.476	430.539	305.652	35.5148
Cluster of Guanine nucleotide-binding protein G(I)/G(S)/G(T) subunit beta-1	P62873	GNB1	0	P62873	37 kDa	TRUE	639.145	634.73	670.921	648.266	3.0457	786.88	749.612	675.588	737.36	0.0768262	867.067	867.067	739.292	824.475	8.94765	786.88	770.686	719.076	758.881	4.66611	4.18407	9.80655		873.098	837.532	724.077	811.569	9.58993	989.119	885.286	849.223	907.876	8.00022	809.002	739.292	689.784	746.026	8.0284	885.286	786.88	749.612	807.259	8.68313
60S ribosomal protein L30	P62888	RPL30	1	P62888	13 kDa		494.559	494.559	494.559	494.559	1.40769e-14	504.951	576.03	617.374	566.118	0.100443	319.573	461.44	188.706	323.24	42.199	430.539	512	501.463	481.334	9.20446	12.876	21.9585		552.565	552.565	699.413	601.514	14.0949	354.588	474.413	648.067	492.356	29.9702	537.455	680.287	675.588	631.11	12.857	306.555	455.087	398.932	386.858	19.3867
60S ribosomal protein L31	P62899	RPL31	1	P62899	14 kDa		448.822	448.822	448.822	448.822	0	724.077	792.353	739.292	751.907	0.0476703	661.685	639.145	580.037	626.955	6.72566	604.668	617.374	515.561	579.201	9.57847	4.08795	20.8187		849.223	781.445	803.414	811.361	4.26209	568.1	471.136	471.136	503.457	11.1195	541.193	608.874	584.071	578.046	5.92345	621.668	572.051	572.051	588.59	4.86693
60S ribosomal protein L10a	P62906	RPL10A	1	P62906	25 kDa		803.414	803.414	803.414	803.414	0	1097.5	873.098	1024	998.198	0.114609	770.686	657.114	666.287	698.029	9.03829	803.414	592.224	714.109	703.249	15.0747	6.05691	17.5215		1176.27	1024	1176.27	1125.51	7.8108	714.109	714.109	680.287	702.835	2.77831	995.999	797.865	929.3	907.721	11.1063	873.098	770.686	849.223	831.003	6.44788
60S ribosomal protein L32	P62910	RPL32	1	P62910	16 kDa		1260.69	1260.69	1260.69	1260.69	0	1663.49	1552.09	1910.85	1708.81	0.107456	1448.15	1260.69	1552.09	1420.31	10.3979	1351.18	820.296	1176.27	1115.91	24.2436	8.68723	18.4592		1910.85	1782.89	2352.53	2015.42	14.8294	1097.5	1260.69	1448.15	1268.78	13.8298	1351.18	1663.49	1910.85	1641.84	17.0824	1024	1260.69	1448.15	1244.28	17.0824
60S ribosomal protein L8	P62917	RPL8	1	P62917	28 kDa		826.001	826.001	826.001	826.001	0	1176.27	1176.27	1176.27	1176.27	0	1097.5	948.826	910.175	985.499	10.0354	1176.27	948.826	1097.5	1074.2	10.7519	5.19683	14.6173		1260.69	1351.18	1176.27	1262.71	6.92731	1024	1097.5	955.426	1025.64	6.92731	1097.5	1024	995.999	1039.16	5.04448	935.763	942.272	843.357	907.131	6.09895
Cluster of Peptidyl-prolyl cis-trans isomerase A	P62937	PPIA	1	P62937	18 kDa	TRUE	2048	2048	2048	2048	0	1009.9	1009.9	1097.5	1039.1	0.0486693	1448.15	1552.09	1663.49	1554.58	6.92731	1448.15	1448.15	1448.15	1448.15	0	1.744	27.2508		1260.69	1260.69	1351.18	1290.85	4.04702	1176.27	1176.27	1260.69	1204.41	4.04702	1351.18	1351.18	1448.15	1383.5	4.04702	1351.18	1351.18	1448.15	1383.5	4.04702
Peptidyl-prolyl cis-trans isomerase FKBP1A	P62942	FKBP1A	1	P62942	12 kDa	TRUE	1097.5	1097.5	1097.5	1097.5	0	922.88	1024	1016.93	987.936	0.0571397	1663.49	2194.99	1782.89	1880.46	14.8294	1260.69	1552.09	1351.18	1387.99	10.7456	6.40803	29.7959		1002.93	1260.69	1260.69	1174.77	12.6681	1097.5	1663.49	1552.09	1437.69	20.8556	1097.5	1351.18	1260.69	1236.45	10.3979	1176.27	1448.15	1351.18	1325.2	10.3979
Growth factor receptor-bound protein 2	P62993	GRB2	1	P62993	25 kDa		855.13	855.13	855.13	855.13	0	548.748	625.992	744.434	639.725	0.154071	929.3	1024	1024	992.433	5.50922	604.668	694.581	849.223	716.158	17.2723	5.7339	19.4492		803.414	910.175	867.067	860.219	6.24363	873.098	826.001	855.13	851.41	2.79159	749.612	855.13	1009.9	871.548	15.0215	814.629	709.176	1097.5	873.767	22.9811
Cluster of Ras-related C3 botulinum toxin substrate 1	P63000	RAC1	0	P63000	21 kDa	TRUE	729.114	729.114	729.114	729.114	0	704.277	584.071	643.591	643.98	0.0933323	630.346	689.784	689.784	669.971	5.12206	670.921	634.73	724.077	676.576	6.64243	2.96446	5.2496		689.784	689.784	699.413	692.993	0.802218	749.612	719.076	754.826	741.171	2.6056	809.002	689.784	760.076	752.954	7.959	776.047	704.277	719.076	733.133	5.16872
Cluster of AP-2 complex subunit beta	P63010	AP2B1	0	P63010	105 kDa	TRUE	592.224	600.491	604.668	599.128	1.05704	588.134	544.958	580.037	571.043	0.04019	522.758	515.561	548.748	529.022	3.29999	491.143	458.253	494.559	481.318	4.1653	2.14063	9.42465		666.287	625.992	666.287	652.855	3.56349	596.344	560.278	568.1	574.907	3.29999	552.565	541.193	564.175	552.645	2.07933	533.742	501.463	508.463	514.556	3.29999
Cluster of Guanine nucleotide-binding protein G(i) subunit alpha-1	P63096	GNAI1	0	P63096	40 kDa	TRUE	724.077	724.077	744.434	730.863	1.60808	803.414	910.175	685.019	799.536	0.140867	897.644	1009.9	831.746	913.098	9.86506	770.686	891.444	719.076	793.735	11.1455	5.68987	9.37336		781.445	897.644	719.076	799.388	11.337	809.002	903.888	744.434	819.108	9.79186	797.865	891.444	724.077	804.462	10.4266	873.098	1024	786.88	894.659	13.4153
14-3-3 protein zeta/delta	P63104	YWHAZ	1	P63104	28 kDa	TRUE	2194.99	2194.99	2194.99	2194.99	0	1260.69	1260.69	1176.27	1232.55	0.0395462	1663.49	1552.09	1663.49	1626.36	3.95462	1448.15	1448.15	1260.69	1385.67	7.8108	2.95124	26.2381		1448.15	1448.15	1351.18	1415.83	3.95462	1782.89	1782.89	1782.89	1782.89	0	1552.09	1552.09	1552.09	1552.09	0	1448.15	1448.15	1448.15	1448.15	0
Cluster of Serine/threonine-protein phosphatase 2A 55 kDa regulatory subunit B alpha isoform	P63151	PPP2R2A	0	P63151	52 kDa	TRUE	962.071	935.763	935.763	944.533	1.60808	666.287	675.588	734.185	692.02	0.0531934	792.353	724.077	843.357	786.596	7.60848	826.001	719.076	955.426	833.501	14.1995	5.86733	12.8916		729.114	680.287	734.185	714.529	4.1653	719.076	652.575	704.277	691.976	5.04574	781.445	792.353	861.078	811.625	5.31934	699.413	699.413	709.176	702.667	0.802218
Dynein light chain 1, cytoplasmic	P63167	DYNLL1	1	P63167	10 kDa	TRUE	1910.85	1910.85	1910.85	1910.85	0	1552.09	1552.09	1663.49	1589.23	0.0404702	1351.18	1448.15	1097.5	1298.94	13.9399	1448.15	1552.09	1552.09	1517.45	3.95462	4.48374	16.0393		1663.49	1782.89	1663.49	1703.29	4.04702	1663.49	1663.49	1782.89	1703.29	4.04702	1351.18	1782.89	1448.15	1527.41	14.8294	1910.85	1910.85	1663.49	1828.4	7.8108
S-phase kinase-associated protein 1	P63208	SKP1	1	P63208	19 kDa	TRUE	576.03	576.03	576.03	576.03	0	879.171	903.888	803.414	862.158	0.0607232	855.13	929.3	867.067	883.832	4.50602	749.612	781.445	820.296	783.784	4.51653	2.27082	18.0765		1024	1009.9	942.272	992.058	4.40381	873.098	843.357	879.171	865.209	2.2152	903.888	989.119	975.501	956.169	4.7885	1024	1024	1097.5	1048.5	4.04702
Guanine nucleotide-binding protein G(I)/G(S)/G(O) subunit gamma-3	P63215	GNG3	1	P63215	8 kDa		537.455	537.455	537.455	537.455	0	709.176	617.374	704.277	676.942	0.0762933	935.763	837.532	820.296	864.53	7.20493	897.644	724.077	849.223	823.648	10.8742	4.53886	20.5455		661.685	661.685	625.992	649.787	3.17139	879.171	709.176	803.414	797.254	10.6823	843.357	879.171	792.353	838.294	5.20459	714.109	608.874	776.047	699.677	12.0793
Guanine nucleotide-binding protein G(I)/G(S)/G(O) subunit gamma-5	P63218	GNG5	1	P63218	7 kDa		544.958	544.958	544.958	544.958	0	744.434	533.742	929.3	735.825	0.268976	1009.9	855.13	1552.09	1139.04	32.1312	910.175	689.784	948.826	849.595	16.4482	12.2121	30.4122		639.145	560.278	770.686	656.703	16.1865	809.002	630.346	968.763	802.704	21.0908	843.357	613.109	879.171	778.546	18.5457	885.286	580.037	929.3	798.207	23.8307
40S ribosomal protein S21	P63220	RPS21	1	P63220	9 kDa		455.087	455.087	455.087	455.087	0	929.3	922.88	855.13	902.437	0.0455371	596.344	685.019	621.668	634.343	7.20058	568.1	560.278	380.038	502.805	21.1596	7.10142	32.1821		916.506	1024	831.746	924.084	10.4266	541.193	494.559	448.822	494.858	9.33323	770.686	849.223	657.114	759.008	12.7252	661.685	776.047	760.076	732.603	8.45392
Eukaryotic translation initiation factor 5A-1	P63241	EIF5A	1	P63241	17 kDa		1351.18	1351.18	1351.18	1351.18	0	1024	1097.5	1024	1048.5	0.0404702	1097.5	1260.69	1176.27	1178.15	6.92731	1176.27	1097.5	1176.27	1150.01	3.95462	2.7306	10.6438		1097.5	1024	1097.5	1073	3.95462	942.272	820.296	861.078	874.549	7.10012	942.272	891.444	962.071	931.929	3.90932	982.286	1016.93	942.272	980.495	3.81027
Guanine nucleotide-binding protein subunit beta-2-like 1	P63244	RACK1	1	P63244	35 kDa		515.561	515.561	515.561	515.561	0	504.951	464.65	508.463	492.688	0.0494132	421.679	233.941	364.557	340.059	28.3	455.087	347.291	436.549	412.976	13.9561	10.5764	18.1703		556.408	467.882	501.463	508.584	8.7873	430.539	237.207	317.365	328.37	29.5809	413.001	357.054	407.315	392.457	7.84563	388.023	270.597	364.557	341.059	18.2197
Cluster of Actin, cytoplasmic 2	P63261	ACTG1	0	P63261	42 kDa	TRUE	897.644	935.763	935.763	923.057	2.38426	861.078	897.644	849.223	869.315	0.0290339	1016.93	916.506	929.3	954.244	5.72814	942.272	942.272	910.175	931.573	1.98925	2.53267	3.91299		935.763	903.888	873.098	904.25	3.46522	797.865	803.414	910.175	837.151	7.56151	916.506	837.532	831.746	861.928	5.49398	975.501	1002.93	955.426	977.951	2.43825
Casein kinase II subunit beta	P67870	CSNK2B	1	P67870	25 kDa		1097.5	1097.5	1097.5	1097.5	0	803.414	891.444	781.445	825.434	0.0705226	849.223	975.501	776.047	866.924	11.6387	734.185	685.019	670.921	696.708	4.76703	4.11906	19.171		935.763	861.078	797.865	864.902	7.98113	891.444	935.763	749.612	858.94	11.3209	929.3	879.171	729.114	845.861	12.3149	634.73	809.002	580.037	674.59	17.7254
Cluster of Elongation factor 1-alpha 1	P68104	EEF1A1	0	P68104	50 kDa	TRUE	803.414	781.445	739.292	774.717	4.20622	608.874	604.668	666.287	626.61	0.0549398	600.491	689.784	652.575	647.617	6.92571	617.374	630.346	596.344	614.688	2.79159	3.49462	11.0835		596.344	560.278	608.874	588.499	4.28714	556.408	526.394	556.408	546.404	3.17139	568.1	544.958	533.742	548.933	3.19168	484.382	501.463	519.147	501.664	3.46522
Cluster of Tubulin alpha-4A chain	P68366	TUBA4A	0	P68366	50 kDa	TRUE	634.73	666.287	634.73	645.249	2.8236	515.561	519.147	484.382	506.363	0.0377616	592.224	548.748	537.455	559.476	5.16872	508.463	526.394	522.758	519.205	1.82563	2.46393	11.241		544.958	556.408	580.037	560.467	3.19168	530.056	572.051	560.278	554.128	3.90932	415.873	445.722	448.822	436.806	4.1653	494.559	522.758	491.143	502.82	3.45074
Casein kinase II subunit alpha	P68400	CSNK2A1	1	P68400	45 kDa	TRUE	670.921	670.921	670.921	670.921	0	630.346	584.071	613.109	609.175	0.0383911	617.374	592.224	621.668	610.422	2.6056	643.591	744.434	675.588	687.871	7.49143	2.53386	6.32593		560.278	580.037	675.588	605.301	10.1878	694.581	560.278	596.344	617.068	11.2643	604.668	734.185	709.176	682.676	10.064	413.001	467.882	433.534	438.139	6.32878
Cluster of Hemoglobin subunit beta	P68871	HBB	0	P68871	16 kDa	TRUE	1260.69	1260.69	1260.69	1260.69	0	1176.27	1260.69	1260.69	1232.55	0.0395462	2048	1910.85	1910.85	1956.57	4.04702	1782.89	1910.85	2048	1913.91	6.92731	2.75347	25.0244		814.629	820.296	809.002	814.642	0.693143	1097.5	1097.5	1176.27	1123.75	4.04702	1097.5	1176.27	1097.5	1123.75	4.04702	1351.18	1351.18	1097.5	1266.62	11.5633
Hemoglobin subunit gamma-2	P69892	HBG2	1	P69892	16 kDa	TRUE	689.784	689.784	689.784	689.784	2.01857e-14	515.561	526.394	657.114	566.357	0.139108	903.888	797.865	803.414	835.056	7.14625	657.114	770.686	861.078	762.959	13.3954	5.17018	16.0682		390.722	298.172	352.139	347.011	13.3967	739.292	786.88	982.286	836.153	15.4006	1016.93	1024	1009.9	1016.94	0.693143	596.344	719.076	680.287	665.236	9.43053
Hemoglobin subunit alpha	P69905	HBA1	1	P69905	15 kDa	TRUE	2896.31	2896.31	2896.31	2896.31	0	2702.35	2896.31	2702.35	2767	0.0404702	4096	4096	4096	4096	0	3821.7	3821.7	3821.7	3821.7	0	0.0101175	19.5113		1782.89	1910.85	1910.85	1868.2	3.95462	2352.53	2702.35	2702.35	2585.75	7.8108	2048	2194.99	2352.53	2198.51	6.92731	2702.35	2702.35	2702.35	2702.35	0
Coxsackievirus and adenovirus receptor	P78310	CXADR	1	P78310	40 kDa		592.224	592.224	592.224	592.224	0	596.344	481.036	564.175	547.185	0.108742	781.445	661.685	744.434	729.188	8.40914	588.134	254.232	699.413	513.926	45.0808	13.3997	15.8895		600.491	421.679	657.114	559.761	21.9538	803.414	689.784	734.185	742.461	7.71294	661.685	675.588	541.193	626.155	11.8033	625.992	560.278	560.278	582.183	6.5168
Immunoglobulin-binding protein 1	P78318	IGBP1	1	P78318	39 kDa	TRUE	306.555	306.555	306.555	306.555	0	304.437	306.555	205.074	272.022	0.213175	342.509	576.03	304.437	407.659	36.0721	237.207	249	292.036	259.414	11.1251	11.8526	21.5751		213.783	300.246	300.246	271.425	18.3917	312.996	477.713	249	346.569	34.0466	254.232	481.036	247.28	327.516	40.608	296.112	312.996	292.036	300.381	3.6997
Cluster of Tyrosine-protein phosphatase non-receptor type substrate 1	P78324	SIRPA	0	P78324	55 kDa	TRUE	948.826	948.826	948.826	948.826	0	879.171	897.644	989.119	921.978	0.0638569	1097.5	1176.27	1448.15	1240.64	14.8294	982.286	1097.5	1097.5	1059.09	6.2805	5.29343	13.8806		942.272	1024	1097.5	1021.26	7.60322	1097.5	1176.27	1260.69	1178.15	6.92731	955.426	1024	1097.5	1025.64	6.92731	948.826	891.444	1002.93	947.732	5.8824
Disks large homolog 4	P78352	DLG4	1	P78352	80 kDa	TRUE	955.426	955.426	955.426	955.426	0	809.002	729.114	916.506	818.207	0.114927	1176.27	1097.5	1097.5	1123.75	4.04702	1024	1176.27	1024	1074.76	8.17967	3.0854	13.727		843.357	792.353	849.223	828.311	3.77616	1009.9	1097.5	1097.5	1068.3	4.73391	1016.93	989.119	1097.5	1034.51	5.44105	826.001	942.272	982.286	916.853	8.85465
Phosphatidylinositol 5-phosphate 4-kinase type-2 beta	P78356	PIP4K2B	1	P78356	47 kDa	TRUE	942.272	942.272	942.272	942.272	0	861.078	719.076	855.13	811.761	0.0989491	855.13	739.292	754.826	783.083	8.02936	770.686	675.588	797.865	748.046	8.58306	4.17784	10.3201		729.114	617.374	814.629	720.372	13.7315	588.134	608.874	625.992	607.666	3.1198	855.13	770.686	734.185	786.667	7.88592	630.346	390.722	617.374	546.147	24.6743
Contactin-associated protein 1	P78357	CNTNAP1	1	P78357	156 kDa		652.575	652.575	652.575	652.575	0	666.287	709.176	719.076	698.18	0.04019	820.296	843.357	861.078	841.577	2.42989	704.277	694.581	770.686	723.182	5.72814	2.04956	11.0606		680.287	670.921	714.109	688.439	3.29999	643.591	675.588	652.575	657.251	2.51094	639.145	704.277	694.581	679.335	5.17287	873.098	885.286	910.175	889.52	2.12446
Cluster of SRSF protein kinase 2	P78362	SRPK2	1	P78362	78 kDa	TRUE	171.255	171.255	171.255	171.255	0	191.341	134.364	162.017	162.574	0.175259	174.853	170.072	151.167	165.364	7.57431	202.251	203.657	199.466	201.791	1.05704	2.20165	10.3073		218.275	187.403	184.823	196.833	9.45635	164.279	97.6806	133.436	131.798	25.288	179.769	163.144	173.645	172.186	4.88316	195.361	187.403	149.086	177.283	13.9561
T-complex protein 1 subunit beta	P78371	CCT2	1	P78371	57 kDa	TRUE	929.3	929.3	929.3	929.3	0	873.098	820.296	968.763	887.386	0.0848085	734.185	719.076	739.292	730.851	1.43837	760.076	739.292	760.076	753.148	1.59329	0.779117	11.8732		916.506	922.88	879.171	906.186	2.6056	670.921	685.019	729.114	695.018	4.36786	809.002	776.047	749.612	778.22	3.82344	891.444	843.357	885.286	873.362	2.99612
Glutathione S-transferase omega-1	P78417	GSTO1	1	P78417	28 kDa	TRUE	1097.5	1097.5	1097.5	1097.5	0	765.363	995.999	781.445	847.602	0.151919	1176.27	1552.09	1176.27	1301.54	16.6713	1024	1351.18	955.426	1110.2	19.0496	8.96819	17.0915		675.588	837.532	639.145	717.422	14.7197	765.363	955.426	929.3	883.363	11.6625	1002.93	1097.5	942.272	1014.23	7.71294	1009.9	1097.5	1024	1043.8	4.50602
DNA-dependent protein kinase catalytic subunit	P78527	PRKDC	1	P78527	469 kDa	TRUE	237.207	237.207	237.207	237.207	0	219.793	266.871	259.574	248.746	0.101864	233.941	196.72	176.069	202.243	14.5016	240.518	243.875	218.275	234.223	5.9401	5.13588	8.63714		237.207	229.126	213.783	226.705	5.24833	196.72	149.086	178.527	174.778	13.7531	176.069	215.269	200.854	197.397	10.0443	209.383	199.466	162.017	190.289	13.128
Microtubule-associated protein 1A	P78559	MAP1A	1	P78559	305 kDa	TRUE	792.353	792.353	792.353	792.353	0	770.686	719.076	792.353	760.705	0.0494865	588.134	596.344	661.685	615.387	6.54942	639.145	588.134	596.344	607.874	4.50602	2.77623	13.8494		879.171	879.171	929.3	895.881	3.23054	661.685	630.346	657.114	649.715	2.6056	729.114	729.114	744.434	734.22	1.2047	855.13	855.13	879.171	863.144	1.60808
4-aminobutyrate aminotransferase, mitochondrial	P80404	ABAT	1	P80404	56 kDa		508.463	508.463	508.463	508.463	0	630.346	592.224	613.109	611.893	0.031198	548.748	568.1	494.559	537.136	7.097	648.067	675.588	666.287	663.314	2.11048	2.30967	12.1519		572.051	526.394	625.992	574.812	8.67347	584.071	675.588	648.067	635.909	7.38382	754.826	820.296	843.357	806.16	5.69705	474.413	552.565	522.758	516.579	7.63497
Brain acid soluble protein 1	P80723	BASP1	1	P80723	23 kDa	TRUE	2352.53	2352.53	2352.53	2352.53	0	3104.19	3326.99	3326.99	3252.72	0.0395462	2896.31	3104.19	2896.31	2965.6	4.04702	3326.99	3565.78	3565.78	3486.18	3.95462	2.0103	16.2506		2702.35	2896.31	3104.19	2900.95	6.92731	4096	4389.98	4389.98	4291.99	3.95462	4096	4096	4389.98	4193.99	4.04702	3104.19	3326.99	3565.78	3332.32	6.92731
28S ribosomal protein S36, mitochondrial	P82909	MRPS36	1	P82909	11 kDa		385.343	385.343	385.343	385.343	0	515.561	556.408	588.134	553.368	0.0657458	424.612	519.147	393.44	445.733	14.6862	491.143	568.1	781.445	613.563	24.5119	9.81595	20.623		552.565	608.874	661.685	607.708	8.97952	530.056	657.114	760.076	649.082	17.7513	491.143	685.019	689.784	621.982	18.2215	522.758	680.287	837.532	680.192	23.1386
60S ribosomal protein L24	P83731	RPL24	1	P83731	18 kDa		560.278	560.278	560.278	560.278	0	955.426	975.501	1351.18	1094.03	0.203757	541.193	404.501	568.1	504.598	17.385	719.076	694.581	719.076	710.911	1.98925	4.89449	37.0405		1260.69	1097.5	1552.09	1303.43	17.6682	685.019	699.413	694.581	693.004	1.05704	922.88	861.078	1024	935.986	8.7873	625.992	541.193	975.501	714.229	32.2315
ADP-ribosylation factor 5	P84085	ARF5	1	P84085	21 kDa	TRUE	1024	1024	1024	1024	0	739.292	719.076	744.434	734.267	0.0182563	1024	879.171	948.826	950.666	7.61908	935.763	942.272	1097.5	991.844	9.23082	4.21704	14.1349		604.668	719.076	826.001	716.582	15.4466	922.88	797.865	916.506	879.084	8.00947	765.363	739.292	955.426	820.027	14.3875	625.992	760.076	916.506	767.525	18.944
Rho-related GTP-binding protein RhoG	P84095	RHOG	1	P84095	21 kDa	TRUE	477.713	477.713	477.713	477.713	0	407.315	556.408	477.713	480.479	0.155231	401.707	734.185	729.114	621.669	30.6448	359.538	608.874	497.999	488.804	25.5567	14.0892	13.502		541.193	680.287	533.742	585.074	14.1078	317.365	494.559	427.565	413.163	21.6551	382.681	613.109	568.1	521.297	23.4292	765.363	1176.27	1009.9	983.844	21.0082
Serine/arginine-rich splicing factor 3	P84103	SRSF3	1	P84103	19 kDa	TRUE	324.034	324.034	324.034	324.034	0	537.455	491.143	388.023	472.207	0.161993	369.646	369.646	278.204	339.165	15.5658	219.793	312.996	362.039	298.276	24.2247	9.98813	21.6821		537.455	519.147	501.463	519.355	3.46522	337.794	252.476	254.232	281.5	17.3213	292.036	324.034	265.028	293.699	10.0573	367.093	388.023	270.597	341.904	18.3194
Histone H3.3	P84243	H3-3A	1	P84243	15 kDa		10085.5	10085.5	10085.5	10085.5	0	7643.41	8192	9410.14	8415.18	0.107456	3821.7	3821.7	4389.98	4011.13	8.17967	7131.55	7131.55	7643.41	7302.17	4.04702	3.08354	34.4025		5042.77	4705.07	5042.77	4930.2	3.95462	5792.62	6208.38	7131.55	6377.51	10.7456	6653.97	7131.55	7643.41	7142.98	6.92731	5404.7	5042.77	5792.62	5413.36	6.92731
Basement membrane-specific heparan sulfate proteoglycan core protein	P98160	HSPG2	1	P98160	469 kDa	TRUE	831.746	831.746	831.746	831.746	1.67404e-14	754.826	803.414	803.414	787.218	0.0356349	621.668	572.051	484.382	559.367	12.4277	809.002	776.047	724.077	769.709	5.56259	4.50649	16.4549		657.114	714.109	600.491	657.238	8.64355	556.408	497.999	576.03	543.479	7.46859	803.414	781.445	709.176	764.678	6.44788	670.921	625.992	522.758	606.557	12.5247
55 kDa erythrocyte membrane protein	Q00013	MPP1	1	Q00013	52 kDa	TRUE	430.539	430.539	430.539	430.539	0	433.534	388.023	410.148	410.568	0.0554305	352.139	362.039	385.343	366.507	4.65127	533.742	433.534	580.037	515.771	14.5194	4.80652	14.5337		243.875	388.023	347.291	326.396	22.767	364.557	364.557	404.501	377.872	6.10309	278.204	382.681	393.44	351.442	18.1121	357.054	388.023	504.951	416.676	18.7197
Transcription factor A, mitochondrial	Q00059	TFAM	1	Q00059	29 kDa		714.109	714.109	714.109	714.109	0	885.286	826.001	891.444	867.577	0.041653	390.722	464.65	344.892	400.088	15.1031	694.581	719.076	608.874	674.177	8.58306	5.93196	29.3207		803.414	897.644	922.88	874.646	7.19904	729.114	826.001	792.353	782.489	6.28649	749.612	879.171	885.286	838.023	9.14382	572.051	560.278	630.346	587.558	6.38569
Phosphatidylinositol transfer protein alpha isoform	Q00169	PITPNA	1	Q00169	32 kDa	TRUE	680.287	680.287	680.287	680.287	0	739.292	873.098	809.002	807.131	0.0829145	739.292	861.078	548.748	716.373	21.9748	734.185	809.002	445.722	662.97	28.9342	12.748	8.96717		770.686	734.185	792.353	765.742	3.83911	837.532	897.644	544.958	760.045	24.8249	929.3	1097.5	522.758	849.851	34.7697	661.685	1097.5	398.932	719.371	49.0479
Phosphate carrier protein, mitochondrial	Q00325	SLC25A3	1	Q00325	40 kDa	TRUE	1448.15	1448.15	1448.15	1448.15	0	1663.49	1663.49	1663.49	1663.49	1.67404e-16	1176.27	1176.27	1351.18	1234.57	8.17967	1552.09	1552.09	1552.09	1552.09	0	2.04492	12.3814		1663.49	1782.89	1663.49	1703.29	4.04702	1782.89	1910.85	1782.89	1825.54	4.04702	2048	1910.85	2194.99	2051.28	6.92731	1448.15	1448.15	1552.09	1482.8	4.04702
Cluster of Cyclin-dependent kinase 5	Q00535	CDK5	0	Q00535	33 kDa	TRUE	564.175	541.193	530.056	545.141	3.19168	347.291	390.722	352.139	363.384	0.0654942	385.343	357.054	388.023	376.807	4.55371	421.679	445.722	580.037	482.479	17.6875	6.37459	19.6855		410.148	410.148	377.413	399.236	4.73391	515.561	474.413	464.65	484.875	5.57256	354.588	388.023	396.177	379.596	5.80562	324.034	362.039	367.093	351.055	6.70469
Transcriptional activator protein Pur-alpha	Q00577	PURA	1	Q00577	35 kDa		1910.85	1910.85	1910.85	1910.85	0	1552.09	1663.49	1448.15	1554.58	0.0692731	1260.69	1351.18	1260.69	1290.85	4.04702	1351.18	1663.49	1351.18	1455.28	12.3905	4.12669	16.888		1663.49	1782.89	1663.49	1703.29	4.04702	1024	1351.18	1260.69	1211.96	13.9399	1176.27	1448.15	1260.69	1295.04	10.7456	989.119	1176.27	1097.5	1087.63	8.63932
Cluster of Clathrin heavy chain 1	Q00610	CLTC	0	Q00610	192 kDa	TRUE	1097.5	1097.5	1097.5	1097.5	0	995.999	1024	1024	1014.67	0.0159329	1002.93	1024	995.999	1007.64	1.44734	995.999	1002.93	989.119	996.015	0.693143	0.539105	4.50331		1097.5	1176.27	1097.5	1123.75	4.04702	1176.27	1176.27	1176.27	1176.27	0	1176.27	1176.27	1176.27	1176.27	0	1002.93	1097.5	1024	1041.47	4.76703
Peptidyl-prolyl cis-trans isomerase FKBP3	Q00688	FKBP3	1	Q00688	25 kDa		393.44	393.44	393.44	393.44	0	556.408	643.591	613.109	604.369	0.0732061	390.722	430.539	442.643	421.301	6.44788	342.509	385.343	418.766	382.206	10.0011	4.13055	23.0943		699.413	714.109	792.353	735.292	6.79462	436.549	418.766	458.253	437.856	4.51653	442.643	448.822	533.742	475.069	10.7156	512	576.03	556.408	548.146	5.98469
Receptor expression-enhancing protein 5	Q00765	REEP5	1	Q00765	21 kDa		2352.53	2352.53	2352.53	2352.53	0	2352.53	2194.99	2352.53	2300.02	0.0395462	1782.89	1782.89	1910.85	1825.54	4.04702	1910.85	2048	2048	2002.28	3.95462	2.0103	11.7775		2352.53	2521.38	2352.53	2408.82	4.04702	2194.99	2521.38	2521.38	2412.59	7.8108	2194.99	2194.99	2194.99	2194.99	0	2352.53	2521.38	2352.53	2408.82	4.04702
Heterogeneous nuclear ribonucleoprotein U	Q00839	HNRNPU	1	Q00839	91 kDa	TRUE	803.414	803.414	803.414	803.414	0	885.286	982.286	792.353	886.642	0.107116	734.185	621.668	613.109	656.321	10.295	719.076	685.019	714.109	706.068	2.6056	3.25193	13.4369		903.888	873.098	820.296	865.761	4.88316	694.581	694.581	621.668	670.277	6.2805	648.067	643.591	600.491	630.717	4.1653	580.037	580.037	519.147	559.74	6.2805
Calcium/calmodulin-dependent 3',5'-cyclic nucleotide phosphodiesterase 1B	Q01064	PDE1B	1	Q01064	61 kDa	TRUE	306.555	306.555	306.555	306.555	0	212.306	238.856	172.446	207.869	0.160807	238.856	238.856	280.139	252.617	9.43506	340.144	272.479	340.144	317.589	12.3009	5.47419	18.7539		235.568	162.017	225.972	207.852	19.2365	238.856	362.039	333.144	311.346	20.6905	200.854	162.017	167.73	176.867	11.8555	160.898	112.986	240.518	171.467	37.5696
Spectrin beta chain, non-erythrocytic 1	Q01082	SPTBN1	1	Q01082	275 kDa	TRUE	948.826	948.826	948.826	948.826	0	1002.93	1016.93	922.88	980.911	0.0517287	1016.93	989.119	935.763	980.603	4.20622	910.175	855.13	855.13	873.478	3.63835	1.97407	5.34995		1097.5	1009.9	1002.93	1036.77	5.08322	948.826	916.506	849.223	904.852	5.61571	1097.5	1002.93	1016.93	1039.12	4.91192	1002.93	1002.93	989.119	998.324	0.79852
Fatty acid-binding protein, epidermal	Q01469	FABP5	1	Q01469	15 kDa	TRUE	704.277	704.277	704.277	704.277	0	526.394	556.408	621.668	568.157	0.0857355	1552.09	1448.15	1782.89	1594.38	10.7456	776.047	831.746	803.414	803.736	3.46522	3.57414	50.279		533.742	537.455	814.629	628.609	25.6295	903.888	704.277	968.763	858.976	16.0475	843.357	770.686	948.826	854.29	10.4849	942.272	556.408	995.999	831.56	28.8371
Ankyrin-2	Q01484	ANK2	1	Q01484	434 kDa	TRUE	670.921	670.921	670.921	670.921	0	675.588	680.287	689.784	681.886	0.0106053	560.278	592.224	604.668	585.724	3.90932	617.374	608.874	621.668	615.972	1.05704	1.24424	7.1336		694.581	680.287	699.413	691.427	1.43837	630.346	617.374	675.588	641.103	4.76703	613.109	613.109	621.668	615.962	0.802218	548.748	515.561	564.175	542.828	4.57637
Adenylyl cyclase-associated protein 1	Q01518	CAP1	1	Q01518	52 kDa	TRUE	916.506	916.506	916.506	916.506	0	837.532	803.414	776.047	805.664	0.0382344	1002.93	995.999	968.763	989.229	1.82563	891.444	873.098	843.357	869.3	2.79159	1.16386	8.64892		929.3	837.532	879.171	882.001	5.20967	843.357	897.644	837.532	859.511	3.85714	910.175	995.999	916.506	940.893	5.08322	1024	1176.27	1097.5	1099.25	6.92731
Large neutral amino acids transporter small subunit 1	Q01650	SLC7A5	1	Q01650	55 kDa		530.056	530.056	530.056	530.056	0	744.434	600.491	608.874	651.266	0.124057	1552.09	1024	1024	1200.03	25.4073	530.056	657.114	604.668	597.279	10.6903	9.05539	41.3081		803.414	613.109	652.575	689.699	14.5625	719.076	522.758	617.374	619.736	15.8422	608.874	487.751	541.193	545.939	11.1186	694.581	398.932	541.193	544.902	27.135
6-phosphofructokinase type C	Q01813	PFKP	1	Q01813	86 kDa	TRUE	765.363	765.363	765.363	765.363	0	596.344	533.742	634.73	588.272	0.0866529	560.278	515.561	572.051	549.297	5.42566	621.668	560.278	596.344	592.763	5.20459	2.67923	15.4332		600.491	572.051	584.071	585.538	2.43825	625.992	584.071	592.224	600.762	3.6997	494.559	477.713	522.758	498.344	4.5671	522.758	474.413	541.193	512.788	6.72566
Cluster of Plasma membrane calcium-transporting ATPase 2	Q01814	ATP2B2	0	Q01814	137 kDa	TRUE	639.145	648.067	648.067	645.093	0.79852	709.176	699.413	709.176	705.922	0.0079852	776.047	770.686	724.077	756.937	3.77616	739.292	719.076	709.176	722.515	2.12446	1.67678	6.61161		639.145	634.73	639.145	637.674	0.399725	770.686	770.686	776.047	772.473	0.40065	837.532	879.171	831.746	849.483	3.0457	580.037	588.134	572.051	580.074	1.38626
Cluster of Protein kinase C epsilon type	Q02156	PRKCE	1	Q02156	84 kDa	TRUE	407.315	407.315	407.315	407.315	0	290.018	304.437	369.646	321.367	0.132022	328.557	302.334	328.557	319.816	4.73391	382.681	359.538	398.932	380.384	5.20459	2.51763	12.2349		382.681	393.44	398.932	391.685	2.11048	374.806	324.034	380.038	359.626	8.60187	335.461	340.144	347.291	340.965	1.74728	326.288	335.461	347.291	336.346	3.13057
2-oxoglutarate dehydrogenase, mitochondrial	Q02218	OGDH	1	Q02218	116 kDa	TRUE	592.224	592.224	592.224	592.224	0	648.067	580.037	592.224	606.776	0.0597829	584.071	548.748	556.408	563.076	3.29999	680.287	621.668	639.145	647.033	4.65127	2.00276	5.80033		625.992	576.03	625.992	609.338	4.73391	680.287	600.491	639.145	639.975	6.23529	709.176	680.287	704.277	697.914	2.2152	608.874	537.455	537.455	561.261	7.34664
Contactin-2	Q02246	CNTN2	1	Q02246	113 kDa	TRUE	433.534	433.534	433.534	433.534	1.60584e-14	385.343	372.217	415.873	391.144	0.0572649	467.882	377.413	467.882	437.725	11.9326	436.549	390.722	401.707	409.659	5.84046	4.45759	5.20678		404.501	333.144	424.612	387.419	12.407	342.509	286.026	342.509	323.681	10.075	427.565	415.873	484.382	442.607	8.27991	464.65	484.382	568.1	505.71	10.8608
Methylmalonate-semialdehyde dehydrogenase [acylating], mitochondrial	Q02252	ALDH6A1	1	Q02252	58 kDa	TRUE	1260.69	1260.69	1260.69	1260.69	0	1097.5	1097.5	1024	1073	0.0395462	948.826	995.999	885.286	943.37	5.88926	1176.27	1176.27	1176.27	1176.27	0	1.4822	12.2926		1016.93	1009.9	962.071	996.3	2.99612	1260.69	1260.69	1176.27	1232.55	3.95462	1351.18	1351.18	1260.69	1321.01	3.95462	962.071	982.286	955.426	966.595	1.44734
D-beta-hydroxybutyrate dehydrogenase, mitochondrial	Q02338	BDH1	1	Q02338	38 kDa	TRUE	209.383	209.383	209.383	209.383	0	218.275	254.232	203.657	225.388	0.115475	216.767	250.732	240.518	236.005	7.38382	265.028	265.028	242.191	257.415	5.12206	3.15534	8.68057		199.466	238.856	218.275	218.866	9.00178	272.479	344.892	286.026	301.132	12.7843	352.139	300.246	302.334	318.24	9.23082	286.026	252.476	240.518	259.673	9.08533
Cluster of Dual specificity mitogen-activated protein kinase kinase 1	Q02750	MAP2K1	0	Q02750	43 kDa	TRUE	1448.15	1260.69	1448.15	1385.67	7.8108	837.532	765.363	867.067	823.321	0.0635479	1024	929.3	1097.5	1016.93	8.29167	1024	942.272	1097.5	1021.26	7.60322	5.94231	22.1153		916.506	814.629	942.272	891.136	7.57431	1176.27	1016.93	1260.69	1151.3	10.7519	916.506	861.078	975.501	917.695	6.23529	739.292	770.686	922.88	810.953	12.1086
Peptidyl-prolyl cis-trans isomerase FKBP4	Q02790	FKBP4	1	Q02790	52 kDa		714.109	714.109	714.109	714.109	0	548.748	584.071	537.455	556.758	0.0436786	572.051	564.175	592.224	576.15	2.51094	643.591	621.668	630.346	631.868	1.74728	1.07548	11.3794		556.408	596.344	576.03	576.261	3.46522	461.44	474.413	464.65	466.834	1.44734	533.742	552.565	544.958	543.755	1.74134	541.193	541.193	564.175	548.854	2.41754
Nucleobindin-1	Q02818	NUCB1	1	Q02818	54 kDa		552.565	552.565	552.565	552.565	0	596.344	512	576.03	561.458	0.0784022	608.874	634.73	749.612	664.405	11.2755	548.748	508.463	519.147	525.453	3.97171	3.8314	10.5757		564.175	548.748	643.591	585.505	8.69199	548.748	548.748	588.134	561.877	4.04702	621.668	501.463	600.491	574.541	11.1683	699.413	526.394	675.588	633.798	14.7956
60S ribosomal protein L6	Q02878	RPL6	1	Q02878	33 kDa		989.119	989.119	989.119	989.119	1.40769e-14	1097.5	1351.18	982.286	1143.65	0.165021	689.784	491.143	873.098	684.675	27.9006	803.414	891.444	699.413	798.09	12.0445	10.0275	22.4924		1260.69	1176.27	1351.18	1262.71	6.92731	885.286	803.414	770.686	819.796	7.20058	962.071	849.223	955.426	922.24	6.86608	903.888	552.565	916.506	790.986	26.1162
A-kinase anchor protein 12	Q02952	AKAP12	1	Q02952	191 kDa	TRUE	448.822	448.822	448.822	448.822	0	491.143	455.087	556.408	500.88	0.102534	471.136	501.463	512	494.866	4.28714	374.806	342.509	359.538	358.951	4.50096	2.22266	14.538		560.278	580.037	580.037	573.45	1.98925	369.646	388.023	427.565	395.078	7.49143	374.806	362.039	427.565	388.137	8.94985	580.037	552.565	643.591	592.064	7.88592
Mitochondrial 2-oxoglutarate/malate carrier protein	Q02978	SLC25A11	1	Q02978	34 kDa		699.413	699.413	699.413	699.413	0	744.434	744.434	724.077	737.648	0.0159329	596.344	621.668	630.346	616.119	2.8675	744.434	781.445	714.109	746.662	4.51653	1.84999	8.50463		739.292	729.114	685.019	717.808	4.019	809.002	781.445	826.001	805.483	2.79159	855.13	831.746	826.001	837.626	1.84197	714.109	719.076	714.109	715.764	0.40065
Dystonin	Q03001	DST	1	Q03001	861 kDa	TRUE	292.036	292.036	292.036	292.036	0	266.871	294.067	278.204	279.714	0.0488374	369.646	324.034	374.806	356.162	7.84563	278.204	324.034	263.197	288.478	10.9862	4.72018	11.5403		308.687	317.365	317.365	314.472	1.59329	317.365	230.72	282.088	276.724	15.7452	261.379	288.015	294.067	281.154	6.18541	359.538	310.834	367.093	345.821	8.8296
Lamin-B2	Q03252	LMNB2	1	Q03252	68 kDa	TRUE	935.763	935.763	935.763	935.763	0	1176.27	1176.27	1176.27	1176.27	0	1351.18	1351.18	1260.69	1321.01	3.95462	1260.69	1176.27	1097.5	1178.15	6.92731	2.72048	13.8607		1024	1024	1024	1024	0	861.078	879.171	849.223	863.157	1.74728	1097.5	1097.5	1024	1073	3.95462	1260.69	1260.69	1097.5	1206.29	7.8108
UBX domain-containing protein 1	Q04323	UBXN1	1	Q04323	33 kDa		207.937	207.937	207.937	207.937	1.67404e-14	137.187	159.786	206.5	167.825	0.21063	199.466	377.413	256	277.626	32.7502	192.672	245.572	182.278	206.841	16.4099	12.3427	21.2478		254.232	284.05	179.769	239.35	22.4398	224.411	167.73	149.086	180.409	21.7453	315.173	312.996	188.706	272.292	26.5874	315.173	229.126	209.383	251.227	22.3906
Lactoylglutathione lyase	Q04760	GLO1	1	Q04760	21 kDa		1009.9	1009.9	1009.9	1009.9	0	699.413	630.346	754.826	694.861	0.0897512	1097.5	891.444	1097.5	1028.81	11.5633	975.501	910.175	975.501	953.726	3.95462	3.90191	16.7746		709.176	661.685	776.047	715.636	8.0284	955.426	831.746	989.119	925.43	8.95402	948.826	855.13	903.888	902.615	5.1917	910.175	826.001	968.763	901.646	7.959
Single-stranded DNA-binding protein, mitochondrial	Q04837	SSBP1	1	Q04837	17 kDa		1260.69	1260.69	1260.69	1260.69	0	1260.69	1260.69	1448.15	1323.18	0.0817967	1002.93	1260.69	1097.5	1120.37	11.6387	1351.18	1351.18	1448.15	1383.5	4.04702	3.94187	8.86833		1097.5	1260.69	1260.69	1206.29	7.8108	1024	1552.09	1176.27	1250.79	21.7319	1448.15	1448.15	1552.09	1482.8	4.04702	1097.5	1351.18	1351.18	1266.62	11.5633
14-3-3 protein eta	Q04917	YWHAH	1	Q04917	28 kDa	TRUE	1448.15	1448.15	1448.15	1448.15	0	916.506	910.175	885.286	903.989	0.0182563	1097.5	989.119	1097.5	1061.37	5.89536	1097.5	1024	1097.5	1073	3.95462	2.46706	20.5886		929.3	942.272	989.119	953.564	3.29999	1097.5	995.999	1097.5	1063.66	5.50922	1016.93	989.119	982.286	996.111	1.84197	849.223	861.078	916.506	875.602	4.10185
Cluster of Dynamin-1	Q05193	DNM1	0	Q05193	97 kDa	TRUE	1097.5	1097.5	1097.5	1097.5	0	826.001	849.223	831.746	835.657	0.0144734	962.071	989.119	935.763	962.318	2.77232	989.119	995.999	1024	1003.04	1.84197	1.15719	11.1406		910.175	935.763	948.826	931.588	2.11048	910.175	1024	989.119	974.431	5.98469	942.272	942.272	948.826	944.457	0.40065	714.109	792.353	781.445	762.636	5.55677
Glutamate decarboxylase 2	Q05329	GAD2	1	Q05329	65 kDa	TRUE	1024	1024	1024	1024	0	814.629	1176.27	754.826	915.241	0.249142	910.175	1176.27	968.763	1018.4	13.7292	1097.5	1260.69	975.501	1111.23	12.8768	6.71378	7.88197		699.413	1009.9	670.921	793.412	23.6985	903.888	1097.5	719.076	906.82	20.8671	786.88	1097.5	855.13	913.169	17.8761	680.287	995.999	714.109	796.798	21.7545
Focal adhesion kinase 1	Q05397	PTK2	1	Q05397	119 kDa	TRUE	143.013	143.013	143.013	143.013	0	85.0359	171.255	163.144	139.811	0.340531	122.786	171.255	149.086	147.709	16.4268	94.3532	165.421	176.069	145.281	30.5787	11.8365	2.33539		109.896	129.787	188.706	142.797	28.7011	120.259	190.019	221.322	177.2	29.1967	83.2859	129.787	150.123	121.065	28.3	138.141	187.403	182.278	169.274	15.9997
Glutamate [NMDA] receptor subunit zeta-1	Q05586	GRIN1	1	Q05586	105 kDa		675.588	675.588	675.588	675.588	0	564.175	630.346	541.193	578.572	0.0800022	724.077	942.272	935.763	867.371	14.3121	776.047	803.414	803.414	794.292	1.98925	4.09533	17.5127		552.565	657.114	680.287	629.989	10.8009	724.077	704.277	1016.93	815.094	21.4788	630.346	694.581	770.686	698.538	10.0573	608.874	639.145	652.575	633.531	3.53334
Tyrosine-protein phosphatase non-receptor type 11	Q06124	PTPN11	1	Q06124	68 kDa	TRUE	699.413	699.413	699.413	699.413	0	537.455	404.501	564.175	502.044	0.170353	709.176	689.784	765.363	721.441	5.44105	689.784	522.758	666.287	626.276	14.437	5.01211	15.5213		639.145	487.751	604.668	577.188	13.7477	552.565	504.951	526.394	527.97	4.51653	694.581	508.463	709.176	637.407	17.5565	564.175	497.999	596.344	552.839	9.07
Cluster of Peroxiredoxin-1	Q06830	PRDX1	0	Q06830	22 kDa	TRUE	1448.15	1448.15	1448.15	1448.15	0	1351.18	1351.18	1351.18	1351.18	0	1448.15	1448.15	1448.15	1448.15	0	1448.15	1351.18	1448.15	1415.83	3.95462	0.988655	3.22893		1552.09	1448.15	1552.09	1517.45	3.95462	1351.18	1260.69	1260.69	1290.85	4.04702	1552.09	1552.09	1448.15	1517.45	3.95462	1910.85	1910.85	1782.89	1868.2	3.95462
60S ribosomal protein L18	Q07020	RPL18	1	Q07020	22 kDa		304.437	304.437	304.437	304.437	0	537.455	592.224	464.65	531.443	0.120426	232.325	337.794	237.207	269.108	22.1225	352.139	410.148	330.842	364.376	11.2643	8.37681	31.6473		501.463	515.561	461.44	492.822	5.69705	213.783	263.197	300.246	259.075	16.7437	357.054	404.501	328.557	363.371	10.5578	292.036	354.588	292.036	312.886	11.5424
Complement component 1 Q subcomponent-binding protein, mitochondrial	Q07021	C1QBP	1	Q07021	31 kDa		235.568	235.568	235.568	235.568	0	240.518	221.322	230.72	230.853	0.0415798	209.383	213.783	221.322	214.829	2.81047	261.379	252.476	254.232	256.029	1.84197	1.17351	7.24561		238.856	240.518	270.597	249.99	7.14625	224.411	205.074	274.374	234.62	15.2418	230.72	250.732	254.232	245.228	5.17287	195.361	233.941	259.574	229.625	14.0764
Cytoskeleton-associated protein 4	Q07065	CKAP4	1	Q07065	66 kDa		424.612	424.612	424.612	424.612	0	401.707	372.217	487.751	420.558	0.142738	367.093	427.565	390.722	395.127	7.71294	364.557	390.722	382.681	379.32	3.53334	2.84725	5.30381		433.534	385.343	477.713	432.197	10.6894	340.144	508.463	421.679	423.429	19.879	359.538	430.539	427.565	405.881	9.89491	367.093	367.093	418.766	384.317	7.76276
Tight junction protein ZO-1	Q07157	TJP1	1	Q07157	195 kDa	TRUE	533.742	533.742	533.742	533.742	0	724.077	552.565	689.784	655.475	0.138461	666.287	617.374	685.019	656.227	5.32237	568.1	487.751	552.565	536.138	7.94921	3.35251	11.7259		652.575	604.668	652.575	636.606	4.34476	548.748	494.559	474.413	505.907	7.59916	625.992	584.071	596.344	602.135	3.5793	809.002	694.581	797.865	767.149	8.22421
Cluster of Kinesin light chain 1	Q07866	KLC1	0	Q07866	65 kDa	TRUE	643.591	630.346	689.784	654.573	4.76703	608.874	564.175	568.1	580.383	0.0426474	648.067	675.588	604.668	642.775	5.56259	588.134	588.134	604.668	593.645	1.60808	2.99509	5.88004		548.748	576.03	564.175	562.984	2.42989	592.224	588.134	613.109	597.822	2.24077	584.071	613.109	515.561	570.914	8.77317	781.445	704.277	744.434	743.385	5.1917
Prolow-density lipoprotein receptor-related protein 1	Q07954	LRP1	1	Q07954	505 kDa	TRUE	474.413	474.413	474.413	474.413	0	494.559	455.087	481.036	476.894	0.0420622	621.668	634.73	613.109	623.169	1.74728	481.036	487.751	442.643	470.476	5.17287	1.74055	14.6052		433.534	484.382	455.087	457.668	5.57653	592.224	548.748	522.758	554.577	6.32878	481.036	552.565	522.758	518.786	6.92571	494.559	501.463	508.463	501.495	1.38626
Serine/arginine-rich splicing factor 1	Q07955	SRSF1	1	Q07955	28 kDa	TRUE	418.766	418.766	418.766	418.766	1.66247e-14	504.951	596.344	556.408	552.568	0.0829167	458.253	494.559	487.751	480.188	4.019	467.882	467.882	461.44	465.735	0.79852	1.22511	11.5644		560.278	533.742	541.193	545.071	2.51094	388.023	413.001	436.549	412.524	5.8824	407.315	393.44	413.001	404.585	2.48696	362.039	424.612	464.65	417.1	12.399
Rho GTPase-activating protein 1	Q07960	ARHGAP1	1	Q07960	50 kDa		891.444	891.444	891.444	891.444	0	621.668	803.414	630.346	685.143	0.14963	770.686	948.826	814.629	844.714	10.9862	724.077	948.826	760.076	810.993	14.885	6.50522	10.9326		630.346	719.076	770.686	706.703	10.0443	803.414	929.3	814.629	849.114	8.20484	596.344	781.445	699.413	692.4	13.3954	568.1	694.581	699.413	654.031	11.3845
Protocadherin-1	Q08174	PCDH1	1	Q08174	115 kDa		474.413	474.413	474.413	474.413	0	401.707	424.612	393.44	406.586	0.0397171	467.882	519.147	504.951	497.327	5.32237	401.707	401.707	390.722	398.045	1.59329	1.73884	11.0927		442.643	442.643	533.742	473.01	11.1195	427.565	445.722	526.394	466.56	11.2755	398.932	442.643	377.413	406.329	8.18012	330.842	369.646	421.679	374.056	12.1849
Cluster of Serine/threonine-protein phosphatase 2B catalytic subunit alpha isoform	Q08209	PPP3CA	0	Q08209	59 kDa	TRUE	515.561	494.559	501.463	503.861	2.12446	639.145	572.051	648.067	619.755	0.0670469	548.748	560.278	572.051	560.359	2.07933	584.071	537.455	588.134	569.887	4.94132	2.30304	8.432		634.73	639.145	657.114	643.663	1.84197	685.019	670.921	719.076	691.672	3.5793	744.434	765.363	820.296	776.697	5.04448	604.668	600.491	685.019	630.06	7.56151
ATP-dependent RNA helicase A	Q08211	DHX9	1	Q08211	141 kDa		298.172	298.172	298.172	298.172	0	245.572	286.026	286.026	272.541	0.0856975	284.05	278.204	306.555	289.603	5.16872	254.232	250.732	286.026	263.663	7.37513	3.15739	5.59311		278.204	286.026	294.067	286.099	2.77232	221.322	229.126	243.875	231.441	4.94885	233.941	278.204	265.028	259.058	8.77317	238.856	268.727	268.727	258.77	6.66461
Quinone oxidoreductase	Q08257	CRYZ	1	Q08257	35 kDa		776.047	776.047	776.047	776.047	0	929.3	820.296	855.13	868.242	0.0641208	675.588	604.668	568.1	616.119	8.87027	689.784	630.346	588.134	636.088	8.0284	4.2407	16.5105		719.076	694.581	709.176	707.611	1.74134	1260.69	1097.5	1176.27	1178.15	6.92731	704.277	580.037	600.491	628.268	10.603	630.346	568.1	508.463	568.97	10.7116
Galectin-3-binding protein	Q08380	LGALS3BP	1	Q08380	65 kDa		675.588	675.588	675.588	675.588	0	617.374	729.114	576.03	640.839	0.123578	608.874	661.685	666.287	645.615	4.94132	481.036	584.071	508.463	524.523	10.1734	3.80959	10.705		634.73	709.176	714.109	686.005	6.48299	487.751	512	439.586	479.779	7.68262	588.134	533.742	533.742	551.873	5.69021	935.763	1097.5	995.999	1009.75	8.09494
Dematin	Q08495	DMTN	1	Q08495	46 kDa	TRUE	596.344	596.344	596.344	596.344	0	630.346	617.374	657.114	634.945	0.0319168	564.175	556.408	588.134	569.572	2.90339	584.071	497.999	580.037	554.036	8.76672	2.92551	6.01699		724.077	749.612	831.746	768.479	7.32088	584.071	608.874	680.287	624.411	8.00022	548.748	568.1	639.145	585.331	8.13187	666.287	699.413	765.363	710.354	7.10012
Leukocyte surface antigen CD47	Q08722	CD47	1	Q08722	35 kDa		975.501	975.501	975.501	975.501	1.42734e-14	1024	1024	982.286	1010.1	0.0238426	1260.69	1260.69	1097.5	1206.29	7.8108	1024	968.763	962.071	984.945	3.45074	2.82135	10.4422		1097.5	1024	1097.5	1073	3.95462	1351.18	1260.69	1260.69	1290.85	4.04702	962.071	975.501	891.444	943.005	4.7885	968.763	929.3	814.629	904.231	8.85465
Peptidyl-prolyl cis-trans isomerase D	Q08752	PPID	1	Q08752	41 kDa	TRUE	604.668	604.668	604.668	604.668	0	508.463	442.643	337.794	429.633	0.200346	739.292	522.758	319.573	527.208	39.8126	494.559	675.588	433.534	534.56	23.5497	15.8907	13.7321		421.679	436.549	385.343	414.524	6.35479	421.679	621.668	306.555	449.967	35.4359	393.44	424.612	436.549	418.2	5.32237	497.999	568.1	147.033	404.377	55.7909
Protein VAC14 homolog	Q08AM6	VAC14	1	Q08AM6	88 kDa	TRUE	359.538	359.538	359.538	359.538	0	296.112	335.461	354.588	328.72	0.0907	326.288	317.365	272.479	305.377	9.4434	390.722	282.088	324.034	332.281	16.4875	6.50541	6.6935		415.873	266.871	433.534	372.093	24.6044	278.204	181.019	342.509	267.244	30.422	380.038	302.334	254.232	312.201	20.3333	439.586	280.139	317.365	345.697	24.1291
Histone-binding protein RBBP4	Q09028	RBBP4	1	Q09028	48 kDa		315.173	315.173	315.173	315.173	0	324.034	362.039	471.136	385.736	0.197961	296.112	317.365	296.112	303.197	4.04702	393.44	340.144	276.282	336.622	17.4255	5.41763	10.8684		230.72	415.873	286.026	310.873	30.5734	242.191	182.278	263.197	229.222	18.3182	286.026	326.288	150.123	254.145	36.3209	290.018	306.555	270.597	289.056	6.22655
Neuroblast differentiation-associated protein AHNAK	Q09666	AHNAK	1	Q09666	629 kDa		519.147	519.147	519.147	519.147	0	729.114	670.921	643.591	681.209	0.0641208	541.193	508.463	533.742	527.8	3.25031	442.643	481.036	484.382	469.353	4.94132	2.06394	16.6705		600.491	613.109	604.668	606.09	1.06053	504.951	474.413	481.036	486.8	3.29999	515.561	526.394	556.408	532.788	3.97171	613.109	661.685	657.114	643.969	4.1653
Mitochondrial-processing peptidase subunit alpha	Q10713	PMPCA	1	Q10713	58 kDa		879.171	879.171	879.171	879.171	0	776.047	729.114	831.746	778.969	0.0659574	837.532	916.506	855.13	869.722	4.76703	786.88	891.444	873.098	850.474	6.56488	2.84947	5.36879		724.077	630.346	760.076	704.833	9.50181	995.999	873.098	942.272	937.123	6.57458	826.001	879.171	820.296	841.823	3.85714	608.874	739.292	709.176	685.781	9.95712
Kinesin-like protein KIF1A	Q12756	KIF1A	1	Q12756	191 kDa	TRUE	300.246	300.246	300.246	300.246	0	225.972	224.411	245.572	231.985	0.0508322	282.088	300.246	306.555	296.296	4.28714	292.036	207.937	276.282	258.752	17.2777	5.40392	11.9489		249	245.572	254.232	249.601	1.74728	216.767	242.191	259.574	239.51	8.98872	274.374	235.568	216.767	242.236	12.1273	225.972	212.306	240.518	226.265	6.23529
Secernin-1	Q12765	SCRN1	1	Q12765	46 kDa		1351.18	1351.18	1351.18	1351.18	0	754.826	861.078	867.067	827.657	0.0762933	1024	1097.5	1097.5	1073	3.95462	942.272	1097.5	1024	1021.26	7.60322	2.90853	20.2337		855.13	903.888	929.3	896.106	4.20622	885.286	1016.93	995.999	966.071	7.3224	1097.5	1176.27	1176.27	1150.01	3.95462	897.644	968.763	1024	963.469	6.57458
[truncated: 726 more rows]
[truncated: 2 more columns]

## Sheet: B.Quantified proteins
Supplemental Table 2B Quantified proteins with calculation of p-value and fold change
[truncated: 1,710 more rows]

## Sheet: C.unchanged proteins
Supplemental Table 2C unchanged proteins
[truncated: 1,620 more rows]

## Sheet: D.Differentially expressed prot
Supplemental Table 2D Differentially expressed proteins
[truncated: 91 more rows]

[truncated: 1 more sheets: E.up-regulated and down-regulat]
