# Supplementary material for: Proteomic analysis of human frontal and temporal cortex using iTRAQ-based 2D LC-MS/MS
Source: Chin Neurosurg J. 2021 May 5;7:27. doi: 10.1186/s41016-021-00241-5 (PMC8101246; doi:10.1186/s41016-021-00241-5)
Supplement: Supplementary file 5 — Additional file 5: Supplemental Table 3. Proteins involved in neurological disease. The function annotation, p value and molecules were displayed. [file 41016_2021_241_MOESM5_ESM.xlsx]

## Sheet: Sheet1
Supplemental Table 3. Proteins involved in neurological disease. The function annotation, p value and molecules were displayed.
Category	Function	Function Annotation	p-value	Activation z-score	Molecules	# Molecules
Neurological Disease	movement disorder	Movement Disorders	1.00E-20	1.013	ALDH2, ANXA2, APOA4, APOE, AQP1, ATCAY, BCAS1, C9, CD44, CKB, CLU, CP, CRP, DAAM2, ENO3, FGG, FTH1, FTL, GAP43, HP, HSPB1, LDHB, LRG1, LTF, MAG, MAPT, MBP, MOG, NDUFA7, NEFL, NRGN, PDE1B, PEBP1, PLP1, SERPINA1, SERPINA3, SNCA, SNCB, SNCG, SOD1, SPP1, STMN1, STOM, TGM2, TIMP1, UCHL1, VIM	47
Neurological Disease	neuromuscular disease	neuromuscular disease	1.06E-23		AGRN, ALDH2, ANXA1, ANXA2, APOA4, APOE, AQP1, BCAS1, C9, CD44, CKB, CLU, CP, CRP, DAAM2, ENO3, FGG, FTH1, FTL, GAP43, HP, HSPB1, LDHB, LRG1, LTF, MAPT, MBP, MOG, NDUFA7, NEFL, NRGN, PDE1B, PEBP1, SERPINA1, SERPINA3, SERPING1, SNCA, SNCB, SNCG, SOD1, SPP1, STMN1, STOM, TGM2, UCHL1, VIM	46
Neurological Disease	disorder of basal ganglia	disorder of basal ganglia	4.58E-23		ALDH2, ANXA2, APOA4, APOE, AQP1, BCAS1, C9, CD44, CKB, CLU, CP, CRP, DAAM2, ENO3, FGG, FTH1, FTL, GAP43, HP, HSPB1, LDHB, LRG1, LTF, MAPT, MBP, MOG, NDUFA7, NEFL, NRGN, PDE1B, PEBP1, SERPINA1, SERPINA3, SNCA, SNCB, SNCG, SOD1, SPP1, STMN1, STOM, TGM2, UCHL1, VIM	43
Neurological Disease	progressive motor neuropathy	progressive motor neuropathy	3.60E-19	1.091	ANXA1, ANXA2, APOE, BCAS1, CLU, ENO3, FTH1, FTL, GAP43, HSPB1, LDHB, LTF, MAPT, MBP, MOG, NEFL, NEFM, PEBP1, S100A4, S100A6, SERPINA3, SERPING1, SNCA, SNCB, SNCG, SOD1, SPP1, STMN1, TGM2, TIMP1, UCHL1, VIM	32
Neurological Disease	neurological signs	neurological signs	8.77E-15	0.000	ALDH2, APOA1, APOA4, APOE, AQP1, C9, CD44, CKB, CLU, CP, CRP, DAAM2, ENO3, FGG, HP, LDHB, LRG1, MAPT, MOG, MPO, NDUFA7, NEFL, NRGN, PDE1B, SERPINA1, SERPINA3, SNCA, SOD1, STOM, TGM2, UCHL1	31
Neurological Disease	dementia	Dementia	2.42E-13		AGRN, ALDH2, APOA1, APOA4, APOE, AQP1, C9, CLU, CRP, GAP43, HP, MAPT, MPO, MT3, NEFL, NRGN, PLG, S100A9, SERPINA1, SERPINA3, SNCA, SNCB, SOD1, TGM2, TIMP1, UCHL1, VIM	27
Neurological Disease	Alzheimer's disease	Alzheimer's disease	6.67E-13		AGRN, ALDH2, APOA1, APOA4, APOE, AQP1, C9, CLU, CRP, GAP43, HP, MAPT, MPO, MT3, NEFL, NRGN, PLG, S100A9, SERPINA1, SERPINA3, SNCA, SOD1, TGM2, TIMP1, UCHL1, VIM	26
Neurological Disease	Huntington's disease	Huntington's Disease	4.26E-11		ALDH2, APOA4, APOE, AQP1, C9, CD44, CKB, CLU, CP, CRP, DAAM2, ENO3, FGG, HP, LDHB, LRG1, NDUFA7, NEFL, NRGN, PDE1B, SERPINA1, SERPINA3, STOM, TGM2, UCHL1	25
Neurological Disease	Parkinson's disease	Parkinson's disease	2.53E-18		ANXA2, APOE, BCAS1, FTH1, FTL, GAP43, HSPB1, LDHB, LTF, MAPT, MBP, MOG, PEBP1, SERPINA3, SNCA, SNCB, SNCG, SOD1, SPP1, STMN1, TGM2, UCHL1, VIM	23
Neurological Disease	central nervous system tumor	central nervous system tumor	3.07E-05	-1.000	ANXA1, ANXA2, BCAS1, CAT, CD44, CLU, FLNA, FN1, GAP43, MAG, MBP, MOBP, MOG, MYO1D, PLG, S100A9, SLC9A3R1, SNCA, SPTA1, TIMP1	20
Neurological Disease	neurodegeneration	Neurodegeneration	1.61E-11	-0.279	APOE, CLU, CP, F2, MAG, MAPT, NEFL, PLG, PLP1, SERPINA3, SIRT2, SNCA, SNCB, SOD1, STAT1, STMN1, TGM2, UCHL1, VIM	19
Neurological Disease	neurodegeneration	neurodegeneration of axons	1.30E-06	-1.188	APOE, MAG, MAPT, PLP1, SNCA, SOD1, STMN1	7
Neurological Disease	glioma	glioma	1.21E-05		ANXA1, BCAS1, CAT, CD44, CLU, FLNA, FN1, GAP43, MAG, MBP, MOBP, MOG, MYO1D, PLG, S100A9, SLC9A3R1, SNCA, SPTA1, TIMP1	19
Neurological Disease	schizophrenia	Schizophrenia	4.07E-07		APOA1, APOA4, APOE, CLDN11, DAAM2, GAP43, GNG2, HP, MAG, MOG, NDUFA6, NEFL, NEFM, PGAM1, PLP1, S100A6, SNCB, VGF	18
Neurological Disease	degeneration	degeneration of nervous system	1.13E-09	-0.204	APOE, CLU, CP, F2, MAG, MAPT, PLG, PLP1, SIRT2, SNCA, SOD1, STAT1, STMN1, TGM2, UCHL1, VIM	16
Neurological Disease	degeneration	degeneration of neurons	4.88E-08	-1.010	APOE, CLU, CP, F2, MAG, MAPT, PLG, PLP1, SNCA, SOD1, STMN1, TGM2, UCHL1	13
Neurological Disease	brain cancer	brain cancer	7.16E-07		ANXA1, BCAS1, CD44, CLU, FLNA, FN1, GAP43, MAG, MBP, MOBP, MOG, SLC9A3R1, SNCA, TIMP1	14
Neurological Disease	damage	damage of nervous system	7.85E-09	0.023	CLU, F2, HP, MAPT, MOG, PLG, PLP1, SIRT2, SNCA, SOD1, TGM2, VWF	12
Neurological Disease	damage	damage of central nervous system	7.35E-06	-0.776	CLU, F2, HP, SIRT2, SNCA, SOD1, TGM2, VWF	8
Neurological Disease	damage	damage of neurons	2.49E-06		CLU, MAPT, MOG, PLG, PLP1, SNCA, SOD1	7
Neurological Disease	damage	damage of brain	3.42E-05	-0.776	F2, HP, SIRT2, SNCA, SOD1, TGM2, VWF	7
Neurological Disease	glioblastoma cancer	glioblastoma cancer	2.10E-07		BCAS1, CLU, FLNA, FN1, GAP43, MAG, MBP, MOBP, MOG, SLC9A3R1, SNCA, TIMP1	12
Neurological Disease	encephalitis	Encephalitis	2.86E-06	1.036	CD44, CRP, MBP, MOG, MPO, PLP1, SOD1, SPP1, STAT1, TIMP1, VIM, VWF	12
Neurological Disease	amyotrophic lateral sclerosis	amyotrophic lateral sclerosis	1.33E-06		ANXA1, APOE, CLU, ENO3, NEFL, NEFM, S100A4, S100A6, SOD1, TIMP1, VIM	11
Neurological Disease	experimental autoimmune encephalomyelitis	experimental autoimmune encephalomyelitis	2.30E-05	0.991	CD44, CRP, MBP, MOG, MPO, PLP1, SPP1, STAT1, TIMP1, VWF	10
Neurological Disease	experimental autoimmune encephalomyelitis	onset of experimental autoimmune encephalomyelitis	1.74E-05		MBP, MOG, PLP1	3
Neurological Disease	paralysis	paralysis	4.36E-06	0.805	FGG, MAPT, MBP, MOG, PLP1, SERPINA3, SNCA, SOD1, TGM2	9
Neurological Disease	formation	formation of amyloid fibrils	2.81E-11	-1.287	APOE, CLU, MAPT, MOG, SAA1, SERPINA3, SNCA, SOD1	8
Neurological Disease	formation	formation of amyloid-beta plaques	2.62E-07		MAPT, MOG, SERPINA3, SOD1	4
Neurological Disease	demyelination	demyelination	2.16E-06	-0.408	APOE, CP, MAG, MOG, PLG, PLP1, SPP1, STMN1	8
Neurological Disease	infarction	infarction of brain	1.58E-07		APOA1, F2, FN1, HSPB1, MAPT, NEFL, PLG	7
Neurological Disease	deposition	deposition of amyloid fibrils	1.15E-08	-1.338	APOE, CLU, MAPT, S100A9, SAA1, SERPINA3	6
Neurological Disease	cerebral infarction	cerebral infarction	4.68E-07		APOA1, F2, HSPB1, MAPT, NEFL, PLG	6
Neurological Disease	Parkinson disease with dementia	Parkinson disease with dementia	2.48E-06		GAP43, MAPT, SNCA, SNCB, UCHL1	5
Neurological Disease	memory deficits	memory deficits	2.48E-06	0.000	APOA1, MAPT, MPO, SNCA, SOD1	5
Neurological Disease	loss	loss of neurites	2.90E-06	0.068	MAG, MAPT, MOG, SERPINA3, SOD1	5
Neurological Disease	loss	loss of axons	2.42E-05		MAG, MAPT, MOG, SOD1	4
Neurological Disease	familial dementia	familial dementia	8.77E-06		APOA4, APOE, MAPT, SERPINA3, SOD1	5
Neurological Disease	neuropathy	autosomal dominant neuropathy	8.77E-06		HSPB1, NEFL, SNCA, SOD1, UCHL1	5
Neurological Disease	chronic fatigue syndrome	chronic fatigue syndrome	2.36E-05		CP, HP, ORM1, SERPINA3, SPP1	5
Neurological Disease	familial Parkinson disease	familial Parkinson disease	9.51E-06		MAPT, SNCA, SNCB, UCHL1	4
Neurological Disease	tremor	tremor of limb	3.15E-06		PLP1, SOD1, TIMP1	3
Neurological Disease	hypomyelination	hypomyelination of axons	6.26E-06		MAG, MBP, PLP1	3
Neurological Disease	experimental allergic encephalomyelitis (chronic relapsing)	experimental allergic encephalomyelitis (chronic relapsing)	1.09E-05		MBP, MOG, PLP1	3
