# Supplementary material for: Proteomic analysis of human frontal and temporal cortex using iTRAQ-based 2D LC-MS/MS
Source: Chin Neurosurg J. 2021 May 5;7:27. doi: 10.1186/s41016-021-00241-5 (PMC8101246; doi:10.1186/s41016-021-00241-5)
Supplement: Supplementary file 6 — Additional file 6: Supplemental Table 4. Functional enrichment analysis of unchanged proteins and DEPs between frontal and temporal cortex in metascape and DAVID website. A. Biological process enrichment of unchanged proteins. B. Biological process enrichment of DEPs. C. KEGG signaling pathway enrichment of unchanged proteins. D. KEGG signaling pathway enrichment of DEPs. [file 41016_2021_241_MOESM6_ESM.xlsx]

## Sheet: A. Biological process enrichmen
supplemental Table 4A. Biological process enrichment of unchanged proteins
GroupID	Category	Term	Biological Processes	-LogP	Proteins	LogP	Log(q-value)	InTerm_InList	Genes	Symbols
20_Summary	GO Biological Processes	GO:0002478	Antigen processing and presentation of exogenous peptide antigen	26.5265	60	-26.5265	-24.3457	60/175	160,161,163,164,811,821,829,830,832,1173,1175,1211,1509,1639,1778,1780,1781,1783,2923,3796,3831,5682,5684,5685,5686,5687,5688,5693,5694,5695,5700,5701,5702,5704,5705,5706,5707,5708,5709,5710,5714,5719,6396,6456,6712,7879,8655,8907,9554,9861,10121,10213,10484,10540,10671,11258,51143,51164,64837,140735,8943,10134,286,287,288,372,377,378,381,966,1314,1315,2147,2580,3064,3916,3996,4905,5265,5862,5870…	AP2A1,AP2A2,AP2B1,AP1G1,CALR,CANX,CAPZA1,CAPZA2,CAPZB,AP2M1,AP2S1,CLTA,CTSD,DCTN1,DYNC1H1,DYNC1I1,DYNC1I2,DYNC1LI2,PDIA3,KIF2A,KLC1,PSMA1,PSMA3,PSMA4,PSMA5,PSMA6,PSMA7,PSMB5,PSMB6,PSMB7,PSMC1,PSMC2,PSMC3,PSMC4,PSMC5,PSMC6,PSMD1,PSMD2,PSMD3,PSMD4,PSMD8,PSMD13,SEC13,SH3GL2,SPTBN2,RAB7A,DYNLL1,AP1M1,SEC22B,PSMD6,ACTR1A,PSMD14,SEC23A,DCTN2,DCTN6,DCTN3,DYNC1LI1,DCTN4,KLC2,DYNLL2,AP3D1,BCAP31,ANK1,ANK2…
19_Summary	Reactome Gene Sets	R-HSA-195258	RHO GTPase Effectors	26.7993	84	-26.7993	-24.6088	84/327	71,388,391,801,998,1072,1499,1742,1778,1780,1781,1783,2017,2885,3015,3020,3688,3796,3831,3895,4627,4637,4659,5048,5058,5216,5217,5289,5300,5500,5516,5518,5528,5578,5579,5594,5747,5879,5905,6279,6280,6396,6714,7277,7514,7529,7531,7532,7533,7534,8334,8359,8655,8936,8976,9475,9793,10092,10093,10096,10097,10109,10382,10458,10552,10787,10810,10971,11113,22919,23122,23380,26999,51143,51517,55845,57551,…	ACTG1,RHOB,RHOG,CALM1,CDC42,CFL1,CTNNB1,DLG4,DYNC1H1,DYNC1I1,DYNC1I2,DYNC1LI2,CTTN,GRB2,H2AZ1,H3-3A,ITGB1,KIF2A,KLC1,KTN1,MYH9,MYL6,PPP1R12A,PAFAH1B1,PAK1,PFN1,PFN2,PIK3C3,PIN1,PPP1CB,PPP2CB,PPP2R1A,PPP2R5D,PRKCA,PRKCB,MAPK1,PTK2,RAC1,RANGAP1,S100A8,S100A9,SEC13,SRC,TUBA4A,XPO1,YWHAB,YWHAE,YWHAG,YWHAH,YWHAZ,H2AC6,H4C1,DYNLL1,WASF1,WASL,ROCK2,CKAP5,ARPC5,ARPC4,ACTR3,ACTR2,ARPC2,TUBB4A,BAIAP2,ARPC1…
18_Summary	Reactome Gene Sets	R-HSA-8953897	Cellular responses to external stimuli	27.2802	111	-27.2802	-25.0699	111/525	318,815,816,817,829,830,832,847,1410,1457,1459,1460,1465,1639,1778,1780,1781,1783,2288,2876,2936,2950,3005,3008,3015,3020,3281,3301,3306,3308,3309,3312,3313,3320,4001,4217,4504,5034,5052,5289,5594,5682,5684,5685,5686,5687,5688,5693,5694,5695,5700,5701,5702,5704,5705,5706,5707,5708,5709,5710,5714,5719,6009,6396,6647,6648,6714,6921,6923,7001,7249,7277,7295,7323,7415,7416,7531,8334,8359,8655,8878,95…	NUDT2,CAMK2A,CAMK2B,CAMK2D,CAPZA1,CAPZA2,CAPZB,CAT,CRYAB,CSNK2A1,CSNK2A2,CSNK2B,CSRP1,DCTN1,DYNC1H1,DYNC1I1,DYNC1I2,DYNC1LI2,FKBP4,GPX1,GSR,GSTP1,H1-0,H1-4,H2AZ1,H3-3A,HSBP1,DNAJA1,HSPA2,HSPA4,HSPA5,HSPA8,HSPA9,HSP90AA1,LMNB1,MAP3K5,MT3,P4HB,PRDX1,PIK3C3,MAPK1,PSMA1,PSMA3,PSMA4,PSMA5,PSMA6,PSMA7,PSMB5,PSMB6,PSMB7,PSMC1,PSMC2,PSMC3,PSMC4,PSMC5,PSMC6,PSMD1,PSMD2,PSMD3,PSMD4,PSMD8,PSMD13,RHEB,SEC13,…
17_Summary	GO Biological Processes	GO:0006457	Protein folding	27.3622	70	-27.3622	-25.1484	70/229	811,821,908,1410,1457,1459,1460,2280,2288,2580,2770,2775,2781,2782,2923,3300,3301,3306,3309,3312,3313,3315,3320,5034,5201,5202,5204,5478,5479,5589,5700,6000,6902,6950,7184,7203,7411,7415,9049,9093,9531,9601,9761,10049,10105,10130,10131,10294,10574,10575,10576,10681,10694,10808,10856,10961,11080,11140,22824,22948,23065,23193,26973,51035,54331,54557,56886,80273,144106,145165,2785,2786,2787,2788,962…	CALR,CANX,CCT6A,CRYAB,CSNK2A1,CSNK2A2,CSNK2B,FKBP1A,FKBP4,GAK,GNAI1,GNAO1,GNAZ,GNB1,PDIA3,DNAJB2,DNAJA1,HSPA2,HSPA5,HSPA8,HSPA9,HSPB1,HSP90AA1,P4HB,PFDN1,PFDN2,PFDN5,PPIA,PPIB,PRKCSH,PSMC1,RGS7,TBCA,TCP1,HSP90B1,CCT3,VBP1,VCP,AIP,DNAJA3,BAG3,PDIA4,MLEC,DNAJB6,PPIF,PDIA6,TRAP1,DNAJA2,CCT7,CCT4,CCT2,GNB5,CCT8,HSPH1,RUVBL2,ERP29,DNAJB4,CDC37,HSPA4L,CCT5,EMC1,GANAB,CHORDC1,UBXN1,GNG2,SGTB,UGGT1,GRPEL…
16_Summary	GO Biological Processes	GO:0022604	Regulation of cell morphogenesis	27.3919	106	-27.3919	-25.1747	106/484	102,226,301,335,348,388,391,396,708,811,816,832,960,998,1000,1020,1072,1399,1627,1739,1742,1808,2017,2038,2039,2048,2147,2185,2243,2244,2266,2335,2664,2902,3706,3897,4035,4076,4099,4131,4133,4135,4478,4504,4627,4747,4897,4974,4976,5048,5058,5064,5361,5604,5747,5789,5879,5911,5962,6284,6696,6708,6714,6857,6900,7070,7143,7430,7533,8437,8831,8874,9362,9368,9798,9912,9948,10059,10097,10109,10439,1045…	ADAM10,ALDOA,ANXA1,APOA1,APOE,RHOB,RHOG,ARHGDIA,C1QBP,CALR,CAMK2B,CAPZB,CD44,CDC42,CDH2,CDK5,CFL1,CRKL,DBN1,DLG1,DLG4,DPYSL2,CTTN,EPB42,DMTN,EPHB2,F2,PTK2B,FGA,FGB,FGG,FN1,GDI1,GRIN1,ITPKA,L1CAM,LRP1,CAPRIN1,MAG,MAP1B,MAP2,MAP6,MSN,MT3,MYH9,NEFL,NRCAM,OMG,OPA1,PAFAH1B1,PAK1,PALM,PLXNA1,MAP2K1,PTK2,PTPRD,RAC1,RAP2A,RDX,S100A13,SPP1,SPTA1,SRC,SYT1,CNTN2,THY1,TNR,EZR,YWHAH,RASAL1,SYNGAP1,ARHGEF7,CPN…
15_Summary	Reactome Gene Sets	R-HSA-382551	Transport of small molecules	29.2901	139	-29.2901	-27.0295	139/728	2,118,119,120,160,161,163,213,291,335,336,338,345,347,348,358,361,476,481,482,488,490,491,493,523,526,528,529,535,537,563,682,759,760,762,801,815,816,817,1173,1175,1211,1356,1965,1968,2039,2495,2512,2778,2782,2785,2786,2787,2788,3043,3954,5034,5245,5567,5573,5576,5577,5682,5684,5685,5686,5687,5688,5693,5694,5695,5700,5701,5702,5704,5705,5706,5707,5708,5709,5710,5714,5719,6262,6500,6506,6507,6509,…	A2M,ADD1,ADD2,ADD3,AP2A1,AP2A2,AP2B1,ALB,SLC25A4,APOA1,APOA2,APOB,APOC3,APOD,APOE,AQP1,AQP4,ATP1A1,ATP1B1,ATP1B2,ATP2A2,ATP2B1,ATP2B2,ATP2B4,ATP6V1A,ATP6V1B2,ATP6V1C1,ATP6V1E1,ATP6V0A1,ATP6AP1,AZGP1,BSG,CA1,CA2,CA4,CALM1,CAMK2A,CAMK2B,CAMK2D,AP2M1,AP2S1,CLTA,CP,EIF2S1,EIF2S3,DMTN,FTH1,FTL,GNAS,GNB1,GNG3,GNG4,GNG5,GNG7,HBB,LETM1,P4HB,PHB,PRKACB,PRKAR1A,PRKAR2A,PRKAR2B,PSMA1,PSMA3,PSMA4,PSMA5,PSMA6…
14_Summary	GO Biological Processes	GO:0051129	Negative regulation of cellular component organization	29.3008	141	-29.3008	-27.0364	141/745	118,119,120,213,335,336,337,345,347,348,351,382,396,822,829,830,832,961,998,1020,1400,1410,1471,1487,1496,1742,1809,2039,2048,2288,2580,2664,2764,2876,2931,2934,3005,3008,3020,3178,3183,3192,3300,3306,3312,3956,4000,4035,4043,4099,4131,4133,4134,4504,4869,4974,4976,5048,5195,5216,5217,5573,5621,5747,5879,5909,5962,6457,6622,6696,6708,6709,6710,6711,6712,6714,6812,7057,7070,7111,7143,7249,7417,743…	ADD1,ADD2,ADD3,ALB,APOA1,APOA2,APOA4,APOC3,APOD,APOE,APP,ARF6,ARHGDIA,CAPG,CAPZA1,CAPZA2,CAPZB,CD47,CDC42,CDK5,CRMP1,CRYAB,CST3,CTBP1,CTNNA2,DLG4,DPYSL3,DMTN,EPHB2,FKBP4,GAK,GDI1,GMFB,GPX1,GSK3A,GSN,H1-0,H1-4,H3-3A,HNRNPA1,HNRNPC,HNRNPU,DNAJB2,HSPA2,HSPA8,LGALS1,LMNA,LRP1,LRPAP1,MAG,MAP1B,MAP2,MAP4,MT3,NPM1,OMG,OPA1,PAFAH1B1,PEX14,PFN1,PFN2,PRKAR1A,PRNP,PTK2,RAC1,RAP1GAP,RDX,SH3GL3,SNCA,SPP1,SPTA…
13_Summary	GO Biological Processes	GO:0006520	Cellular amino acid metabolic process	31.9853	97	-31.9853	-29.6678	97/367	16,18,36,191,493,501,549,586,593,594,833,1152,1312,1428,1615,1629,1738,1743,2193,2617,2687,2744,2746,2752,2805,2806,2937,2954,3028,3376,3712,3735,4141,4204,4329,4357,4522,4942,4967,5034,5464,5682,5684,5685,5686,5687,5688,5693,5694,5695,5700,5701,5702,5704,5705,5706,5707,5708,5709,5710,5714,5719,5860,5917,6301,6507,6897,7407,7453,7915,8604,8659,9054,9861,10056,10213,10247,10295,10768,11112,11315,2…	AARS1,ABAT,ACADSB,AHCY,ATP2B4,ALDH7A1,AUH,BCAT1,BCKDHA,BCKDHB,CARS1,CKB,COMT,CRYM,DARS1,DBT,DLD,DLST,FARSA,GARS1,GGT5,GLS,GLUD1,GLUL,GOT1,GOT2,GSS,GSTZ1,HSD17B10,IARS1,IVD,KARS1,MARS1,MECP2,ALDH6A1,MPST,MTHFD1,OAT,OGDH,P4HB,PPA1,PSMA1,PSMA3,PSMA4,PSMA5,PSMA6,PSMA7,PSMB5,PSMB6,PSMB7,PSMC1,PSMC2,PSMC3,PSMC4,PSMC5,PSMC6,PSMD1,PSMD2,PSMD3,PSMD4,PSMD8,PSMD13,QDPR,RARS1,SARS1,SLC1A3,TARS1,VARS,WARS1,AL…
12_Summary	GO Biological Processes	GO:0050808	Synapse organization	32.8	104	-32.8	-30.4602	104/408	71,87,102,119,288,348,351,378,382,713,714,718,816,998,1000,1020,1072,1282,1399,1496,1499,1501,1607,1627,1639,1739,1740,1742,2017,2048,2554,2561,2566,2823,2902,3706,3897,3913,4076,4131,4204,4747,4897,4976,5048,5064,5216,5217,5300,5621,5747,5789,5864,6622,6712,6853,6900,7143,7415,7534,8404,8499,8536,8831,8927,8936,8976,9093,9118,9378,9456,9912,10059,10097,10243,10397,10458,10479,10810,10939,11346,2…	ACTG1,ACTN1,ADAM10,ADD2,ANK3,APOE,APP,ARF4,ARF6,C1QB,C1QC,C3,CAMK2B,CDC42,CDH2,CDK5,CFL1,COL4A1,CRKL,CTNNA2,CTNNB1,CTNND2,DGKB,DBN1,DCTN1,DLG1,DLG2,DLG4,CTTN,EPHB2,GABRA1,GABRB2,GABRG2,GPM6A,GRIN1,ITPKA,L1CAM,LAMB2,CAPRIN1,MAP1B,MECP2,NEFL,NRCAM,OPA1,PAFAH1B1,PALM,PFN1,PFN2,PIN1,PRNP,PTK2,PTPRD,RAB3A,SNCA,SPTBN2,SYN1,CNTN2,TNR,VCP,YWHAZ,SPARCL1,PPFIA2,CAMK1,SYNGAP1,BSN,WASF1,WASL,DNAJA3,INA,NRXN1…
11_Summary	Reactome Gene Sets	R-HSA-109582	Hemostasis	33.9169	134	-33.9169	-31.5438	134/621	1,2,12,87,197,213,226,302,308,335,338,350,351,388,391,408,462,481,482,488,490,491,493,547,682,708,710,801,813,829,830,832,928,960,961,998,1020,1072,1525,1607,2147,2243,2244,2266,2335,2734,2770,2776,2778,2782,2785,2786,2787,2788,2885,2977,3020,3043,3048,3309,3688,3700,3708,3778,3796,3827,3831,3897,3959,4099,5004,5136,5138,5153,5216,5265,5340,5478,5516,5518,5528,5567,5573,5576,5577,5578,5579,5581,5…	A1BG,A2M,SERPINA3,ACTN1,AHSG,ALB,ALDOA,ANXA2,ANXA5,APOA1,APOB,APOH,APP,RHOB,RHOG,ARRB1,SERPINC1,ATP1B1,ATP1B2,ATP2A2,ATP2B1,ATP2B2,ATP2B4,KIF1A,BSG,C1QBP,SERPING1,CALM1,CALU,CAPZA1,CAPZA2,CAPZB,CD9,CD44,CD47,CDC42,CDK5,CFL1,CXADR,DGKB,F2,FGA,FGB,FGG,FN1,GLG1,GNAI1,GNAQ,GNAS,GNB1,GNG3,GNG4,GNG5,GNG7,GRB2,GUCY1A2,H3-3A,HBB,HBG2,HSPA5,ITGB1,ITIH4,ITPR1,KCNMA1,KIF2A,KNG1,KLC1,L1CAM,LGALS3BP,MAG,ORM1,…
10_Summary	Reactome Gene Sets	R-HSA-112315	Transmission across Chemical Synapses	35.5983	87	-35.5983	-33.1672	87/272	18,160,161,163,217,777,781,801,814,815,816,817,1173,1175,1312,1739,1740,1742,2036,2550,2554,2561,2566,2744,2752,2770,2782,2785,2786,2787,2788,2891,2892,2902,3312,4128,4646,4747,4900,4905,5567,5573,5576,5577,5578,5579,5582,5594,5864,5879,5924,6506,6507,6529,6616,6714,6804,6812,6853,6854,6857,7102,7277,7915,8224,8499,8536,8541,8573,8874,9495,9568,10368,10382,10645,10681,10815,22999,23236,27020,2896…	ABAT,AP2A1,AP2A2,AP2B1,ALDH2,CACNA1E,CACNA2D1,CALM1,CAMK4,CAMK2A,CAMK2B,CAMK2D,AP2M1,AP2S1,COMT,DLG1,DLG2,DLG4,EPB41L1,GABBR1,GABRA1,GABRB2,GABRG2,GLS,GLUL,GNAI1,GNB1,GNG3,GNG4,GNG5,GNG7,GRIA2,GRIA3,GRIN1,HSPA8,MAOA,MYO6,NEFL,NRGN,NSF,PRKACB,PRKAR1A,PRKAR2A,PRKAR2B,PRKCA,PRKCB,PRKCG,MAPK1,RAB3A,RAC1,RASGRF2,SLC1A2,SLC1A3,SLC6A1,SNAP25,SRC,STX1A,STXBP1,SYN1,SYN2,SYT1,TSPAN7,TUBA4A,ALDH5A1,SYN3,PPF…
9_Summary	GO Biological Processes	GO:0030029	Actin filament-based process	36.7955	156	-36.7955	-34.3292	156/760	29,71,87,118,119,120,226,274,287,301,335,358,382,388,391,396,408,476,781,811,817,822,829,830,832,961,998,1020,1072,1073,1465,1496,1525,1627,1739,1756,1809,2017,2036,2037,2039,2185,2314,2697,2764,2824,2885,2934,3092,3688,3706,3996,4035,4082,4627,4637,4646,4763,5048,5058,5216,5217,5358,5573,5581,5879,5910,5911,5962,6262,6624,6640,6708,6709,6710,6711,6712,6714,6717,7111,7170,7184,7430,7431,8452,8470…	ABR,ACTG1,ACTN1,ADD1,ADD2,ADD3,ALDOA,BIN1,ANK2,ANXA1,APOA1,AQP1,ARF6,RHOB,RHOG,ARHGDIA,ARRB1,ATP1A1,CACNA2D1,CALR,CAMK2D,CAPG,CAPZA1,CAPZA2,CAPZB,CD47,CDC42,CDK5,CFL1,CFL2,CSRP1,CTNNA2,CXADR,DBN1,DLG1,DMD,DPYSL3,CTTN,EPB41L1,EPB41L2,DMTN,PTK2B,FLII,GJA1,GMFB,GPM6B,GRB2,GSN,HIP1,ITGB1,ITPKA,LLGL1,LRP1,MARCKS,MYH9,MYL6,MYO6,NF1,PAFAH1B1,PAK1,PFN1,PFN2,PLS3,PRKAR1A,PRKCE,RAC1,RAP1GDS1,RAP2A,RDX,RYR2…
8_Summary	GO Biological Processes	GO:0032990	Cell part morphogenesis	38.1922	149	-38.1922	-35.674	149/685	102,288,348,351,396,682,815,816,960,998,1000,1020,1072,1267,1400,1496,1499,1501,1627,1742,1808,2017,2048,2335,2664,2697,2823,2885,2902,3251,3320,3688,3706,3800,3897,3908,3913,3996,4035,4076,4099,4130,4131,4133,4135,4504,4684,4747,4884,4897,4974,4976,5048,5058,5306,5361,5578,5594,5604,5747,5781,5786,5789,5864,5879,5909,5911,6152,6277,6456,6642,6643,6696,6708,6709,6710,6711,6712,6714,6742,6812,6857…	ADAM10,ANK3,APOE,APP,ARHGDIA,BSG,CAMK2A,CAMK2B,CD44,CDC42,CDH2,CDK5,CFL1,CNP,CRMP1,CTNNA2,CTNNB1,CTNND2,DBN1,DLG4,DPYSL2,CTTN,EPHB2,FN1,GDI1,GJA1,GPM6A,GRB2,GRIN1,HPRT1,HSP90AA1,ITGB1,ITPKA,KIF5C,L1CAM,LAMA2,LAMB2,LLGL1,LRP1,CAPRIN1,MAG,MAP1A,MAP1B,MAP2,MAP6,MT3,NCAM1,NEFL,NPTX1,NRCAM,OMG,OPA1,PAFAH1B1,PAK1,PITPNA,PLXNA1,PRKCA,MAPK1,MAP2K1,PTK2,PTPN11,PTPRA,PTPRD,RAB3A,RAC1,RAP1GAP,RAP2A,RPL24,S1…
7_Summary	GO Biological Processes	GO:0099537	Trans-synaptic signaling	40.2698	156	-40.2698	-37.6512	156/714	18,29,183,348,351,488,760,777,815,816,1000,1020,1267,1499,1607,1627,1739,1740,1742,1759,2048,2171,2185,2554,2561,2566,2744,2752,2770,2891,2902,2912,2913,2931,3312,3688,3706,3908,4130,4131,4155,4204,4355,4763,4884,4885,4900,5048,5217,5354,5538,5577,5579,5581,5582,5594,5621,5705,5786,5789,5864,5868,5906,6146,6455,6506,6507,6509,6529,6543,6616,6622,6714,6804,6810,6812,6843,6853,6854,6855,6857,6900,7…	ABAT,ABR,AGT,APOE,APP,ATP2A2,CA2,CACNA1E,CAMK2A,CAMK2B,CDH2,CDK5,CNP,CTNNB1,DGKB,DBN1,DLG1,DLG2,DLG4,DNM1,EPHB2,FABP5,PTK2B,GABRA1,GABRB2,GABRG2,GLS,GLUL,GNAI1,GRIA2,GRIN1,GRM2,GRM3,GSK3A,HSPA8,ITGB1,ITPKA,LAMA2,MAP1A,MAP1B,MBP,MECP2,MPP2,NF1,NPTX1,NPTX2,NRGN,PAFAH1B1,PFN2,PLP1,PPT1,PRKAR2B,PRKCB,PRKCE,PRKCG,MAPK1,PRNP,PSMC5,PTPRA,PTPRD,RAB3A,RAB5A,RAP1A,RPL22,SH3GL1,SLC1A2,SLC1A3,SLC1A4,SLC6A1,S…
6_Summary	GO Biological Processes	GO:0051186	Cofactor metabolic process	43.1365	146	-43.1365	-40.421	146/604	31,47,191,210,226,230,231,259,337,351,471,644,645,669,801,847,1528,1727,1737,1738,1743,2023,2026,2027,2182,2194,2235,2539,2597,2686,2687,2739,2805,2806,2819,2820,2821,2876,2879,2936,2937,2947,2950,2954,3029,3043,3048,3098,3240,3263,3295,3313,3320,3418,4129,4144,4190,4191,4200,4353,4504,4522,4704,4967,5052,5091,5095,5096,5160,5162,5164,5165,5211,5213,5214,5223,5226,5230,5236,5315,5538,5860,5879,63…	ACACA,ACLY,AHCY,ALAD,ALDOA,ALDOC,AKR1B1,AMBP,APOA4,APP,ATIC,BLVRA,BLVRB,BPGM,CALM1,CAT,CYB5A,CYB5R3,DLAT,DLD,DLST,ENO1,ENO2,ENO3,ACSL4,FASN,FECH,G6PD,GAPDH,GGT7,GGT5,GLO1,GOT1,GOT2,GPD1,GPD2,GPI,GPX1,GPX4,GSR,GSS,GSTM3,GSTP1,GSTZ1,HAGH,HBB,HBG2,HK1,HP,HPX,HSD17B4,HSPA9,HSP90AA1,IDH2,MAOB,MAT2A,MDH1,MDH2,ME2,MPO,MT3,MTHFD1,NDUFA9,OGDH,PRDX1,PC,PCCA,PCCB,PDHA1,PDHB,PDK2,PDK3,PFKL,PFKM,PFKP,PGAM1,PG…
5_Summary	GO Biological Processes	GO:0060627	Regulation of vesicle-mediated transport	45.2489	140	-45.2489	-42.4629	140/539	29,160,163,164,197,274,301,302,335,336,345,348,351,382,392,408,488,537,566,718,720,722,811,815,961,1012,1020,1175,1742,1759,2243,2244,2266,3092,3190,3916,4035,4043,4133,4478,4905,5217,5538,5579,5582,5594,5604,5864,5868,5869,5878,5879,5899,5906,5962,6455,6456,6457,6622,6647,6714,6804,6810,6812,6814,6843,6853,6855,6857,7018,7249,7430,7447,7879,8027,8499,8573,8618,8723,8724,8775,8976,9026,9066,9146,…	ABR,AP2A1,AP2B1,AP1G1,AHSG,BIN1,ANXA1,ANXA2,APOA1,APOA2,APOC3,APOE,APP,ARF6,ARHGAP1,ARRB1,ATP2A2,ATP6AP1,AZU1,C3,C4A,C4BPA,CALR,CAMK2A,CD47,CDH13,CDK5,AP2S1,DLG4,DNM1,FGA,FGB,FGG,HIP1,HNRNPK,LAMP1,LRP1,LRPAP1,MAP2,MSN,NSF,PFN2,PPT1,PRKCB,PRKCG,MAPK1,MAP2K1,RAB3A,RAB5A,RAB5B,RAB5C,RAC1,RALB,RAP1A,RDX,SH3GL1,SH3GL2,SH3GL3,SNCA,SOD1,SRC,STX1A,STX4,STXBP1,STXBP3,VAMP1,SYN1,SYP,SYT1,TF,TSC2,EZR,VSNL1,…
4_Summary	GO Biological Processes	GO:0006091	Generation of precursor metabolites and energy	59.7822	157	-59.7822	-56.0668	157/526	37,50,128,178,205,217,226,230,231,291,351,498,506,509,513,514,515,521,522,539,622,669,801,847,1327,1329,1340,1345,1347,1350,1431,1528,1537,1737,1738,1743,2023,2026,2027,2108,2109,2110,2235,2271,2597,2631,2778,2819,2820,2821,2931,2936,3098,3418,3419,3420,3421,4129,4190,4191,4200,4204,4504,4695,4697,4698,4700,4702,4704,4705,4710,4711,4712,4713,4714,4715,4716,4718,4719,4720,4722,4723,4724,4725,4728,…	ACADVL,ACO2,ADH5,AGL,AK4,ALDH2,ALDOA,ALDOC,AKR1B1,SLC25A4,APP,ATP5F1A,ATP5F1B,ATP5F1C,ATP5F1D,ATP5F1E,ATP5PB,ATP5ME,ATP5PF,ATP5PO,BDH1,BPGM,CALM1,CAT,COX4I1,COX5B,COX6B1,COX6C,COX7A2,COX7C,CS,CYB5A,CYC1,DLAT,DLD,DLST,ENO1,ENO2,ENO3,ETFA,ETFB,ETFDH,FECH,FH,GAPDH,NIPSNAP2,GNAS,GPD1,GPD2,GPI,GSK3A,GSR,HK1,IDH2,IDH3A,IDH3B,IDH3G,MAOB,MDH1,MDH2,ME2,MECP2,MT3,NDUFA2,NDUFA4,NDUFA5,NDUFA6,NDUFA8,NDUFA9,N…
3_Summary	Reactome Gene Sets	R-HSA-5653656	Vesicle-mediated transport	63.6258	184	-63.6258	-59.7854	184/673	71,156,160,161,163,164,213,259,274,286,287,288,335,338,348,351,372,377,378,381,382,408,547,801,811,829,830,832,966,1173,1175,1176,1211,1212,1282,1284,1314,1315,1639,1759,1778,1780,1781,1783,2017,2495,2512,2580,2664,2665,2697,2885,3043,3092,3240,3263,3312,3320,3796,3831,4035,4627,4646,4905,5048,5050,5265,5864,5868,5869,5870,5878,5879,6272,6288,6293,6305,6396,6455,6456,6457,6643,6708,6709,6710,6711…	ACTG1,GRK2,AP2A1,AP2A2,AP2B1,AP1G1,ALB,AMBP,BIN1,ANK1,ANK2,ANK3,APOA1,APOB,APOE,APP,ARCN1,ARF3,ARF4,ARF5,ARF6,ARRB1,KIF1A,CALM1,CALR,CAPZA1,CAPZA2,CAPZB,CD59,AP2M1,AP2S1,AP3S1,CLTA,CLTB,COL4A1,COL4A2,COPA,COPB1,DCTN1,DNM1,DYNC1H1,DYNC1I1,DYNC1I2,DYNC1LI2,CTTN,FTH1,FTL,GAK,GDI1,GDI2,GJA1,GRB2,HBB,HIP1,HP,HPX,HSPA8,HSP90AA1,KIF2A,KLC1,LRP1,MYH9,MYO6,NSF,PAFAH1B1,PAFAH1B3,SERPINA1,RAB3A,RAB5A,RAB5B,…
2_Summary	Reactome Gene Sets	R-HSA-422475	Axon guidance	73.7839	178	-73.7839	-69.7673	178/553	71,102,160,161,163,286,287,288,388,998,1020,1072,1173,1175,1211,1212,1272,1282,1284,1291,1400,1457,1459,1460,1463,1739,1742,1759,1808,1809,2048,2885,2902,3312,3320,3688,3897,3915,3921,3983,4478,4627,4637,4684,4736,4897,5058,5216,5217,5306,5361,5567,5576,5578,5594,5604,5621,5682,5684,5685,5686,5687,5688,5693,5694,5695,5700,5701,5702,5704,5705,5706,5707,5708,5709,5710,5714,5719,5747,5781,5786,5879,…	ACTG1,ADAM10,AP2A1,AP2A2,AP2B1,ANK1,ANK2,ANK3,RHOB,CDC42,CDK5,CFL1,AP2M1,AP2S1,CLTA,CLTB,CNTN1,COL4A1,COL4A2,COL6A1,CRMP1,CSNK2A1,CSNK2A2,CSNK2B,NCAN,DLG1,DLG4,DNM1,DPYSL2,DPYSL3,EPHB2,GRB2,GRIN1,HSPA8,HSP90AA1,ITGB1,L1CAM,LAMC1,RPSA,ABLIM1,MSN,MYH9,MYL6,NCAM1,RPL10A,NRCAM,PAK1,PFN1,PFN2,PITPNA,PLXNA1,PRKACB,PRKAR2A,PRKCA,MAPK1,MAP2K1,PRNP,PSMA1,PSMA3,PSMA4,PSMA5,PSMA6,PSMA7,PSMB5,PSMB6,PSMB7,PSM…
1_Summary	GO Biological Processes	GO:0045055	Regulated exocytosis	76.895	219	-76.895	-72.5775	219/795	1,2,12,29,30,47,87,102,161,164,178,197,210,213,226,230,302,306,308,335,350,351,391,427,488,535,566,710,718,801,815,847,928,960,961,966,1020,1315,1460,1471,1508,1509,1511,1667,1727,1778,1938,1991,1992,2039,2171,2243,2244,2266,2335,2495,2512,2547,2665,2821,2934,2950,3043,3240,3312,3320,3700,3827,3837,3848,3916,3959,4048,4057,4069,4353,4627,4718,5004,5036,5211,5217,5223,5236,5265,5315,5340,5478,5579…	A1BG,A2M,SERPINA3,ABR,ACAA1,ACLY,ACTN1,ADAM10,AP2A2,AP1G1,AGL,AHSG,ALAD,ALB,ALDOA,ALDOC,ANXA2,ANXA3,ANXA5,APOA1,APOH,APP,RHOG,ASAH1,ATP2A2,ATP6V0A1,AZU1,SERPING1,C3,CALM1,CAMK2A,CAT,CD9,CD44,CD47,CD59,CDK5,COPB1,CSNK2B,CST3,CTSB,CTSD,CTSG,DEFA1,CYB5R3,DYNC1H1,EEF2,ELANE,SERPINB1,DMTN,FABP5,FGA,FGB,FGG,FN1,FTH1,FTL,XRCC6,GDI2,GPI,GSN,GSTP1,HBB,HP,HSPA8,HSP90AA1,ITIH4,KNG1,KPNB1,KRT1,LAMP1,LGALS3BP…

## Sheet: B. Biological process enrichme
supplemental Table 4B. Biological process enrichment of DEPs
GroupID	Category	Term	pathway	pvalue	Count	LogP	Log(q-value)	InTerm_InList	Genes	Symbols
20_Summary	Reactome Gene Sets	R-HSA-166658	Complement cascade	2.88986	3	-2.88986	-0.600487	3/58	1191,1401,7448,7450,3696,5803,1213,3039,6288	CLU,CRP,VTN,VWF,ITGB8,PTPRZ1,CLTC,HBA1,SAA1
4_Summary	GO Biological Processes	GO:0045070	Positive regulation of viral genome replication	5.08294	4	-5.08294	-1.99585	4/35	2040,5481,9218,26986,5093,3329	STOM,PPID,VAPA,PABPC1,PCBP1,HSPD1
18_Summary	GO Biological Processes	GO:0061640	Cytoskeleton-dependent cytokinesis	3.28768	4	-3.28768	-0.801334	4/100	387,989,3925,5413,1213,2316,4137,23499,5530,5717,8607,9559,5898,55207,22820,85300	RHOA,SEPTIN7,STMN1,SEPTIN5,CLTC,FLNA,MAPT,MACF1,PPP3CA,PSMD11,RUVBL1,VPS26A,RALA,ARL8B,COPG1,ATCAY
2_Summary	KEGG Pathway	hsa00640	Propanoate metabolism	6.94755	5	-6.94755	-3.11732	5/32	38,1892,3945,4594,8802,64087,2572,4644,4726,56954	ACAT1,ECHS1,LDHB,MMUT,SUCLG1,MCCC2,GAD2,MYO5A,NDUFS6,NIT2
6_Summary	GO Biological Processes	GO:0043648	Dicarboxylic acid metabolic process	4.46031	5	-4.46031	-1.5407	5/100	2572,8802,56954,85300,92259,38,4594,5717,8565,64087	GAD2,SUCLG1,NIT2,ATCAY,MRPS36,ACAT1,MMUT,PSMD11,YARS1,MCCC2
15_Summary	GO Biological Processes	GO:0034250	Positive regulation of cellular amide metabolic process	3.58782	5	-3.58782	-1.00267	5/153	387,1191,1984,7919,26986,327,1915,4701,8565,92259	RHOA,CLU,EIF5A,DDX39B,PABPC1,APEH,EEF1A1,NDUFA7,YARS1,MRPS36
19_Summary	GO Biological Processes	GO:0043123	Positive regulation of I-kappaB kinase/NF-kappaB signaling	3.23178	5	-3.23178	-0.771568	5/183	387,2316,6275,7052,9218,5803,5898	RHOA,FLNA,S100A4,TGM2,VAPA,PTPRZ1,RALA
7_Summary	KEGG Pathway	hsa05010	Alzheimer's disease	4.38499	6	-4.38499	-1.48242	6/171	823,4137,4701,4709,4726,5530,3945,8802,38,387,55847,93974,1213,7052,1191,3329,85300,64087,5413	CAPN1,MAPT,NDUFA7,NDUFB3,NDUFS6,PPP3CA,LDHB,SUCLG1,ACAT1,RHOA,CISD1,ATP5IF1,CLTC,TGM2,CLU,HSPD1,ATCAY,MCCC2,SEPTIN5
11_Summary	KEGG Pathway	hsa04510	Focal adhesion	4.02006	6	-4.02006	-1.27072	6/199	387,2316,3696,7094,7448,7450,2596,5530,6288,23499,1191,310,3925,5756,1401,4644	RHOA,FLNA,ITGB8,TLN1,VTN,VWF,GAP43,PPP3CA,SAA1,MACF1,CLU,ANXA7,STMN1,TWF1,CRP,MYO5A
12_Summary	GO Biological Processes	GO:0010001	Glial cell differentiation	3.80374	6	-3.80374	-1.14895	6/218	387,1191,2596,4137,5803,7448,1401,3039,93974,214,3925,4726,5530,23499,2316,310,989,5756,29767,7919,6620	RHOA,CLU,GAP43,MAPT,PTPRZ1,VTN,CRP,HBA1,ATP5IF1,ALCAM,STMN1,NDUFS6,PPP3CA,MACF1,FLNA,ANXA7,SEPTIN7,TWF1,TMOD2,DDX39B,SNCB
13_Summary	GO Biological Processes	GO:0043624	Cellular protein complex disassembly	3.80374	6	-3.80374	-1.14895	6/218	327,1984,3925,5756,29767,92259,387,1191,2316,4137,7448,823,93974,1213,4644,5898,7094	APEH,EIF5A,STMN1,TWF1,TMOD2,MRPS36,RHOA,CLU,FLNA,MAPT,VTN,CAPN1,ATP5IF1,CLTC,MYO5A,RALA,TLN1
5_Summary	GO Biological Processes	GO:0006457	Protein folding	4.65028	7	-4.65028	-1.67516	7/229	1191,3329,3336,5481,6903,9218,23071,7094,22872,9847,2316,8774,4137,5530	CLU,HSPD1,HSPE1,PPID,TBCC,VAPA,ERP44,TLN1,SEC31A,C2CD5,FLNA,NAPG,MAPT,PPP3CA
9_Summary	GO Biological Processes	GO:0031589	Cell-substrate adhesion	4.28848	8	-4.28848	-1.4181	8/356	387,2316,3696,6251,7448,7450,23499,54749,3329,5530,6288,7052,7094	RHOA,FLNA,ITGB8,RSU1,VTN,VWF,MACF1,EPDR1,HSPD1,PPP3CA,SAA1,TGM2,TLN1
16_Summary	GO Biological Processes	GO:0003012	Muscle system process	3.49342	8	-3.49342	-0.925797	8/465	387,2316,4726,5530,5756,7094,7919,29767,1984,6741	RHOA,FLNA,NDUFS6,PPP3CA,TWF1,TLN1,DDX39B,TMOD2,EIF5A,SSB
17_Summary	GO Biological Processes	GO:0051186	Cofactor metabolic process	3.41242	9	-3.41242	-0.865727	9/604	38,3039,3163,3945,4594,8802,64087,92259,93974,4644	ACAT1,HBA1,HMOX2,LDHB,MMUT,SUCLG1,MCCC2,MRPS36,ATP5IF1,MYO5A
8_Summary	GO Biological Processes	GO:0051259	Protein complex oligomerization	4.33809	10	-4.33809	-1.45191	10/568	38,989,1191,2040,3039,4137,7052,7450,64087,93974	ACAT1,SEPTIN7,CLU,STOM,HBA1,MAPT,TGM2,VWF,MCCC2,ATP5IF1
14_Summary	Reactome Gene Sets	R-HSA-5653656	Vesicle-mediated transport	3.73255	10	-3.73255	-1.1052	10/673	1213,3039,4644,5898,6288,8774,9847,22820,22872,58513,2316,23499,285172,9218,2040	CLTC,HBA1,MYO5A,RALA,SAA1,NAPG,C2CD5,COPG1,SEC31A,EPS15L1,FLNA,MACF1,FAM126B,VAPA,STOM
3_Summary	GO Biological Processes	GO:0006914	Autophagy	5.6163	11	-5.6163	-2.50288	11/503	310,534,823,1191,1213,1915,4137,9559,51382,51606,93974,4701,4709,4726,3163,5803,387,3925,5898,58513,4644,9847,6288,7052,2040,7448,3039,5717	ANXA7,ATP6V1G2,CAPN1,CLU,CLTC,EEF1A1,MAPT,VPS26A,ATP6V1D,ATP6V1H,ATP5IF1,NDUFA7,NDUFB3,NDUFS6,HMOX2,PTPRZ1,RHOA,STMN1,RALA,EPS15L1,MYO5A,C2CD5,SAA1,TGM2,STOM,VTN,HBA1,PSMD11
10_Summary	GO Biological Processes	GO:0010942	Positive regulation of cell death	4.11692	11	-4.11692	-1.30372	11/730	387,989,1191,3039,3329,3336,4137,5481,7052,10550,93974,6288,5530,51606,7448	RHOA,SEPTIN7,CLU,HBA1,HSPD1,HSPE1,MAPT,PPID,TGM2,ARL6IP5,ATP5IF1,SAA1,PPP3CA,ATP6V1H,VTN
1_Summary	GO Biological Processes	GO:0045055	Regulated exocytosis	8.36197	17	-8.36197	-4.04443	17/795	327,387,823,1191,1915,2040,2316,3163,5413,5717,7094,7450,9218,23071,51382,56954,116844,3329,4137	APEH,RHOA,CAPN1,CLU,EEF1A1,STOM,FLNA,HMOX2,SEPTIN5,PSMD11,TLN1,VWF,VAPA,ERP44,ATP6V1D,NIT2,LRG1,HSPD1,MAPT

## Sheet: C.KEGG_unchanged proteins
supplemental Table 4C. KEGG signaling pathway enrichment of unchanged proteins
Category	Term	pathway	-LOG10pvalue	Count	%	PValue	Genes	List Total	Pop Hits	Pop Total	Fold Enrichment	Bonferroni	Benjamini	FDR
KEGG_PATHWAY	hsa00190:Oxidative phosphorylation	Oxidative phosphorylation	23.6111	67	4.13836	2.44827e-24	Q16864, O14949, O75964, Q86Y39, O00483, Q15181, O43181, O95168, O95169, P38606, P18859, Q9Y6M9, P36542, P36543, P22695, P19404, P47985, P08574, Q9P0J0, Q9NX14, P51970, P56385, O00217, P21283, P21281, P56381, P13073, P24539, O95298, P10606, O95299, P28331, O14548, O43674, Q9H2U2, O96000, P09669, O43678, Q93050, P15954, P31040, P30049, Q15904, P00403, Q16795, O43920, P14406, P49821, O75489, P14854,…	921	133	6879	3.76261	6.63481e-22	6.63481e-22	3.22087e-21
KEGG_PATHWAY	hsa01200:Carbon metabolism	Carbon metabolism	21.7364	59	3.64422	1.83485e-22	P04406, P00367, Q3LXA3, P17174, P06733, Q02252, P48735, O43175, P29401, P17858, Q96I99, P10768, P36957, P08559, P11498, P40925, P40926, P18669, P10515, P06744, O43837, Q02218, P09972, P11177, P00558, P08237, P52209, P11413, Q9P2R7, Q01813, P23368, P04075, P00505, P04040, P11766, P09622, P05165, P31040, O95336, P13929, P05166, Q9BWD1, P09104, P51553, P60174, P37837, Q16798, Q9Y617, Q9NUB1, P21912,…	921	113	6879	3.89977	4.97246e-20	2.48623e-20	2.41388e-19
KEGG_PATHWAY	hsa05016:Huntington's disease	Huntington's disease	21.6142	80	4.94132	2.43092e-22	O14949, Q86Y39, O00291, P30405, O00483, P63010, P21796, O43181, O95168, O95169, P18859, Q9Y6M9, P36542, P53680, P22695, P19404, P47985, P08574, Q9P0J0, Q13561, Q00059, Q9NX14, P51970, O00217, P56381, P13073, P24539, O95298, P10606, O95299, P04179, P28331, O95782, O14548, P09497, Q96CW1, P09496, Q9Y277, O43674, O96000, P00441, Q9NQ66, Q05586, P45880, P09669, Q14643, O43678, P15954, P31040, O94973,…	921	192	6879	3.11211	6.58778e-20	2.19593e-20	3.19804e-19
KEGG_PATHWAY	hsa05012:Parkinson's disease	Parkinson's disease	20.8251	66	4.07659	1.49592e-21	P09936, O14949, P37840, Q86Y39, P30405, O00483, P21796, O43181, O95168, O95169, P18859, Q9Y6M9, P36542, P63096, P22694, P22695, Q99497, P19404, P47985, P08574, Q9P0J0, P22314, Q9NX14, P51970, O00217, P56381, P13073, P24539, O95298, P10606, O95299, P28331, O14548, Q9Y277, O43674, O96000, P45880, P09669, O43678, P15954, P31040, P30049, P00403, Q16795, O43920, P14406, P49821, O75489, P14854, P14927,…	921	142	6879	3.47153	4.05394e-19	1.01348e-19	1.96798e-18
KEGG_PATHWAY	hsa01130:Biosynthesis of antibiotics	Biosynthesis of antibiotics	19.7314	82	5.06485	1.8562e-20	P04406, P17174, P06733, Q99714, P48735, O43175, P54687, P29401, P17858, P14324, P07738, Q96I99, P00568, P53396, P36957, P08559, P49419, P40925, P40926, P18669, P10515, P11182, O43837, P06744, Q02218, P09110, P04181, P09972, P27144, P11177, P36871, P49189, P00558, P08237, P12694, P11413, P52209, P14550, Q16836, Q9P2R7, Q16851, Q9UIJ7, Q01813, P04075, P00505, P04040, P11766, P09622, P05091, P05165,…	921	212	6879	2.88897	5.03031e-18	1.00606e-18	2.44196e-17
KEGG_PATHWAY	hsa05010:Alzheimer's disease	Alzheimer's disease	19.5477	71	4.38542	2.83335e-20	P17655, P04406, O14949, P37840, Q86Y39, Q99714, O00483, O43181, O95168, O95169, P18859, Q00535, Q9Y6M9, P36542, P22695, P19404, P47985, P08574, Q9P0J0, Q9NX14, P51970, O00217, P56381, P13073, P24539, Q07954, O95298, P10606, P02649, O95299, P28331, O14548, O43674, O96000, Q9NQ66, Q05586, P09669, Q14643, O43678, P16615, P62158, P15954, P31040, P28482, P30049, P00403, Q16795, O43920, P14406, P49821,…	921	168	6879	3.15657	7.67839e-18	1.27973e-18	3.72747e-17
KEGG_PATHWAY	hsa00020:Citrate cycle (TCA cycle)	Citrate cycle (TCA cycle)	11.8017	22	1.35886	1.57876e-12	P11498, P40925, P40926, P21912, P10515, P48735, O43837, Q02218, P09622, Q9ULD0, P31040, P11177, Q96I99, P53396, P50213, P07954, Q99798, P36957, P08559, O75390, P51553, Q9P2R7	921	30	6879	5.47731	4.27838e-10	6.11197e-11	2.07694e-09
KEGG_PATHWAY	hsa03010:Ribosome	Ribosome	10.3311	49	3.02656	4.66529e-11	P36578, P18124, P46776, P46777, P62750, P35268, P46779, Q07020, P62753, P27635, P08865, P30050, P62280, P62249, P62899, P62424, P62269, P62857, P62906, P61247, P52815, P62241, P62829, P47914, P62244, P63220, P62263, P62854, P23396, P62851, P62701, P46781, P60866, P15880, P05387, P39019, P05388, P83731, P62910, P25398, P62888, P62917, Q02878, P50914, P40429, Q9Y3U8, P26373, P62847, P39023	921	136	6879	2.69106	1.26429e-08	1.58037e-09	6.13751e-08
KEGG_PATHWAY	hsa01100:Metabolic pathways	Metabolic pathways	10.0351	236	14.5769	9.22259e-11	P00367, O75964, Q86Y39, Q9H7Z7, P43034, P21964, O43175, P23526, P07738, P14324, O43181, Q9UKU0, P38606, Q9Y697, P00568, P22695, P10515, O00217, Q9UKU7, P13073, P27144, Q9BV79, P36871, P00558, P27338, Q9BUT1, Q7Z4W1, Q16836, Q16851, Q01813, Q9NQ66, P09669, P41222, P11766, P16152, P00492, Q96GD0, P11216, Q96PE3, P37837, O75489, Q13232, P14927, P42765, O95139, P21953, Q99447, P19367, P06576, Q13085,…	921	1219	6879	1.44602	2.49932e-08	2.77702e-09	1.2133e-07
KEGG_PATHWAY	hsa04144:Endocytosis	Endocytosis	9.76249	70	4.32366	1.72785e-10	Q96QK1, P61204, Q9NR46, P12931, Q9H444, P63010, O60493, P11142, O75061, Q9Y2X7, Q96B97, Q15075, P59998, Q4G0F5, P53680, P25098, O00401, Q9Y6I3, Q9BPX5, Q8WUM4, O95219, O15511, O60282, O00499, O60749, Q99961, P47755, P47756, Q99962, Q7LBR1, Q99963, P84085, O95782, P49407, P09497, Q96CW1, P09496, Q92747, Q9NZZ3, Q13596, P60953, O43633, P61020, O14964, Q9NZN3, P52907, Q05193, O94973, Q15907, P53990,…	921	241	6879	2.16944	4.68248e-08	4.68248e-09	2.27311e-07
KEGG_PATHWAY	hsa04932:Non-alcoholic fatty liver disease (NAFLD)	Non-alcoholic fatty liver disease (NAFLD)	9.59568	51	3.15009	2.53697e-10	O14949, Q86Y39, O00483, O43181, O95168, O95169, Q99683, Q9Y6M9, P22695, P19404, P47985, P08574, Q9P0J0, Q9NX14, P51970, O00217, P63000, P13073, P10606, O95298, O95299, P28331, O14548, O43674, P60953, O96000, P09669, O43678, P15954, P31040, P00403, P49840, Q16795, O43920, P14406, P49821, P14854, O75489, P21912, P14927, P20674, O95139, P56556, P17568, Q9UI09, P31930, P07919, Q16718, P05198, O75251,…	921	151	6879	2.52266	6.8752e-08	6.25018e-09	3.33756e-07
KEGG_PATHWAY	hsa00280:Valine, leucine and isoleucine degradation	Valine, leucine and isoleucine degradation	9.21376	25	1.54416	6.11275e-10	Q13825, P26440, Q02252, Q99714, P09622, P54687, P05091, P45954, P05165, P80404, P05166, Q9BWD1, P49419, P42765, P11182, P09110, P21953, Q9UKU7, P31937, P49189, P12694, P55809, P55084, P40939, Q16836	921	47	6879	3.9729	1.65655e-07	1.38046e-08	8.04174e-07
KEGG_PATHWAY	hsa04721:Synaptic vesicle cycle	Synaptic vesicle cycle	8.86231	29	1.79123	1.37308e-09	Q16864, Q86UR5, P63010, Q6PUV4, Q93050, Q05193, Q16623, P61764, O94973, P38606, P61266, Q9P2U7, P53680, P36543, Q9UPW8, P46459, Q9H598, P21283, P60880, P21281, P20336, P61421, P21579, O95782, O14810, P09497, P54920, Q96CW1, P09496	921	63	6879	3.43814	3.72104e-07	2.86234e-08	1.80638e-06
KEGG_PATHWAY	hsa03050:Proteasome	Proteasome	8.27098	23	1.42063	5.35823e-09	P48556, P43686, P35998, P25788, O43242, Q13200, P25789, P25786, Q99460, O00487, Q99436, P62195, P28074, P28072, Q9UNM6, O14818, Q15008, P17980, P55036, P62333, P60900, P62191, P28066	921	44	6879	3.90428	1.45208e-06	1.0372e-07	7.04912e-06
KEGG_PATHWAY	hsa01230:Biosynthesis of amino acids	Biosynthesis of amino acids	7.95406	30	1.853	1.11157e-08	P04406, Q01813, P15104, P31153, P17174, P06733, P04075, P48735, P00505, O43175, P54687, P29401, P17858, P13929, P09104, P51553, P11498, P60174, P37837, Q9Y617, P18669, O43837, P09972, P60891, P00558, P08237, P50213, P14618, Q99798, O75390	921	72	6879	3.11211	3.01234e-06	2.00823e-07	1.46234e-05
KEGG_PATHWAY	hsa00010:Glycolysis / Gluconeogenesis	Glycolysis / Gluconeogenesis	6.80545	27	1.6677	1.56512e-07	P04406, Q01813, P06733, P04075, P11766, P09622, P17858, P05091, P07738, P13929, P09104, P08559, P49419, P60174, Q9NUB1, P18669, P10515, P06744, P19367, P09972, P11177, P36871, P49189, P00558, P08237, P14550, P14618	921	67	6879	3.00992	4.24138e-05	2.65092e-06	0.000205902
KEGG_PATHWAY	hsa00620:Pyruvate metabolism	Pyruvate metabolism	6.76548	20	1.23533	1.71601e-07	P11498, P40925, P40926, Q16798, P23368, Q9NUB1, P10515, Q04760, P09622, P05091, Q16775, Q13085, P11177, P49189, Q9BWD1, Q9UBQ7, P07954, P14618, P08559, P49419	921	40	6879	3.73453	4.65028e-05	2.73552e-06	0.000225753
KEGG_PATHWAY	hsa04962:Vasopressin-regulated water reabsorption	Vasopressin-regulated water reabsorption	6.69496	21	1.2971	2.01853e-07	Q5JWF2, Q12846, Q9Y6G9, Q96FJ2, P46459, Q13561, P52565, P63167, O00399, O43237, Q9UJW0, P61020, P51148, P20339, Q13409, Q14204, Q14203, O14576, Q15907, P55087, P22694	921	44	6879	3.56478	5.47007e-05	3.039e-06	0.000265551
KEGG_PATHWAY	hsa05100:Bacterial invasion of epithelial cells	Bacterial invasion of epithelial cells	5.87801	28	1.72946	1.3243e-06	Q92747, P02751, Q9UHD8, P60953, P12931, Q9NVA2, P35222, Q05193, P46109, P84095, P59998, O00401, Q9BPX5, P05556, O15144, Q15019, O15511, P63000, Q92556, Q92558, Q05397, Q9UH03, P63261, P09497, Q92599, Q14247, P26232, P09496	921	78	6879	2.6812	0.000358822	1.88886e-05	0.0017422
KEGG_PATHWAY	hsa04724:Glutamatergic synapse	Glutamatergic synapse	5.52636	35	2.16183	2.97604e-06	Q9UPX8, P50150, P17252, P15104, Q9NQ66, O14490, Q05586, Q86YM7, Q14643, P59768, P42262, P42263, Q9UBI6, P62873, Q9BYB0, P28482, Q9P2U7, P63096, P22694, P25098, Q5JWF2, O14775, Q14832, P78352, O94925, P05129, P50148, P43003, P05771, P43004, O60262, P63215, P63218, P09471, Q14416	921	114	6879	2.29313	0.000806182	4.03245e-05	0.00391511
KEGG_PATHWAY	hsa04666:Fc gamma R-mediated phagocytosis	Fc gamma R-mediated phagocytosis	4.67868	27	1.6677	2.09567e-05	O14495, Q92747, P60953, P17252, Q02750, P49006, P23528, Q02156, P46109, P29966, P28482, P59998, O00401, Q9UPY6, Q9BPX5, Q13153, O15144, Q9Y281, P05129, O15511, P05771, O00499, P63000, Q92558, P06396, P62330, O60331	921	84	6879	2.40077	0.00566323	0.000270408	0.0275665
KEGG_PATHWAY	hsa04727:GABAergic synapse	GABAergic synapse	4.57793	27	1.6677	2.64285e-05	P50150, P12931, P14867, P15104, P17252, P59768, Q9UBI6, P62873, P80404, P63096, P22694, Q9NQX3, O14775, P18507, P46459, O94925, P30531, P05129, Q9H598, P05771, O60262, P63215, O75899, P47870, P63218, P09471, Q9UBS5	921	85	6879	2.37252	0.00713662	0.000325502	0.0347629
KEGG_PATHWAY	hsa04961:Endocrine and other factor-regulated calcium reabsorption	Endocrine and other factor-regulated calcium reabsorption	4.47231	18	1.1118	3.37046e-05	Q5JWF2, P17252, Q9NQ66, P05129, P50148, P05771, P63010, Q05193, O94973, P14415, O95782, P05023, P22694, P53680, P09497, Q96CW1, P05026, P09496	921	45	6879	2.98762	0.00909252	0.000397056	0.0443317
KEGG_PATHWAY	hsa04141:Protein processing in endoplasmic reticulum	Protein processing in endoplasmic reticulum	4.11222	42	2.59419	7.72283e-05	P17655, Q07065, P31689, P55735, P27797, P25686, Q9UMX0, P61077, P13667, Q9UNZ2, P07900, P11142, P02511, P14625, O95757, Q99683, P63208, Q9UK22, P04843, P51572, P11021, Q9UHD9, P55072, P30101, Q9NR31, P27824, Q8NBS9, P54652, O60884, P30040, Q15436, Q15084, P14314, Q9NYU2, Q14697, P07237, Q8NHG7, P05198, Q9BZV1, Q9Y4L1, Q9UNE7, Q92598	921	169	6879	1.85621	0.0207122	0.000871689	0.101551
KEGG_PATHWAY	hsa04713:Circadian entrainment	Circadian entrainment	4.10615	28	1.72946	7.83164e-05	P50150, P17252, Q9NQ66, Q05586, Q14643, P59768, P42262, P42263, P62158, Q9UBI6, P62873, Q9UQM7, P28482, P63096, P22694, Q5JWF2, O14775, P05129, P50148, P05771, Q92736, O60262, P63215, P33402, P63218, P09471, Q13554, Q13557	921	95	6879	2.20141	0.0210009	0.000848622	0.102982
KEGG_PATHWAY	hsa04728:Dopaminergic synapse	Dopaminergic synapse	3.95611	34	2.10006	0.000110634	P63151, P62714, P50150, P17252, Q9NQ66, P30153, P21964, Q14643, P59768, P42262, P42263, P62158, Q9UBI6, P62873, Q9UQM7, Q14738, P63096, P49840, P22694, Q5JWF2, O14775, P62140, P05129, P50148, P05771, O60282, O60262, P63215, P63218, P27338, P09471, P21397, Q13554, Q13557	921	128	6879	1.98397	0.0295384	0.00115254	0.145449
KEGG_PATHWAY	hsa05132:Salmonella infection	Salmonella infection	3.8419	25	1.54416	0.000143913	Q92747, Q9Y6G9, P60953, Q9H0B6, P07737, Q13409, P84095, P18428, P28482, O14576, P59998, Q07157, O00401, Q07866, Q9BPX5, O15144, O43237, O15511, P51149, P63000, Q92558, Q14204, P63261, O75116, P35080	921	83	6879	2.24972	0.0382524	0.00144352	0.189162
KEGG_PATHWAY	hsa05131:Shigellosis	Shigellosis	3.79639	21	1.2971	0.000159814	Q92747, Q9BPX5, P60953, O15144, P12931, P05556, O15511, P63000, Q92556, P07737, Q92558, P46109, P84095, O75116, P63261, P28482, P59998, P35080, P16070, O00401, Q14247	921	64	6879	2.45078	0.0423884	0.0015457	0.210042
KEGG_PATHWAY	hsa00030:Pentose phosphate pathway	Pentose phosphate pathway	3.75156	13	0.802965	0.000177192	P09972, P37837, Q01813, P36871, O95336, P60891, P08237, P11413, P52209, P04075, P06744, P29401, P17858	921	29	6879	3.3482	0.0468884	0.0016546	0.232857
KEGG_PATHWAY	hsa05130:Pathogenic Escherichia coli infection	Pathogenic Escherichia coli infection	3.68668	18	1.1118	0.00020574	Q92747, P04350, Q9BPX5, Q92974, P60953, O15144, P05556, P17252, O15511, P35222, P15311, P68366, O75116, P63261, P59998, P19338, O00401, Q14247	921	51	6879	2.63614	0.0542351	0.00185698	0.270327
KEGG_PATHWAY	hsa04260:Cardiac muscle contraction	Cardiac muscle contraction	3.66823	23	1.42063	0.000214671	P47985, P14406, P54289, O14949, P14854, P08574, O60359, P14927, P09669, P20674, Q92736, P15954, P13073, P10606, P31930, P06753, P07919, P14415, P00403, O14548, P05023, P22695, P05026	921	75	6879	2.29051	0.0565218	0.00187508	0.282046
KEGG_PATHWAY	hsa05032:Morphine addiction	Morphine addiction	3.59076	26	1.60593	0.00025659	Q5JWF2, O14775, Q01064, P18507, P50150, P14867, P17252, P05129, Q9H598, P05771, P59768, O60262, P63215, Q9UBI6, O75899, P62873, O00408, P47870, P54750, P63218, P09471, Q9UBS5, P63096, P49407, P22694, P25098	921	91	6879	2.13402	0.0671816	0.00217091	0.337036
KEGG_PATHWAY	hsa05110:Vibrio cholerae infection	Vibrio cholerae infection	3.57149	18	1.1118	0.000268233	Q16864, Q5JWF2, P17252, P05129, Q9UDY2, P05771, P21283, P21281, Q93050, P13667, P61421, P38606, P55011, P63261, Q15904, P22694, P36543, Q07157	921	52	6879	2.58544	0.070121	0.00220063	0.352304
KEGG_PATHWAY	hsa00480:Glutathione metabolism	Glutathione metabolism	3.16893	17	1.05003	0.000677752	P36269, P00390, P78417, P48735, P07203, Q9Y2Q3, O75223, O14880, P48637, P21266, P09211, O95881, P52209, P11413, P28838, Q9UJ14, P36969	921	51	6879	2.48969	0.167842	0.00538934	0.887966
KEGG_PATHWAY	hsa00071:Fatty acid degradation	Fatty acid degradation	3.13145	15	0.926498	0.000738834	P49748, O75521, P42765, P09110, P11766, P05091, P45954, Q9UKU0, P49189, Q9BWD1, P40939, P55084, Q16836, O60488, P49419	921	42	6879	2.66752	0.181513	0.00570646	0.967634
KEGG_PATHWAY	hsa01210:2-Oxocarboxylic acid metabolism	2-Oxocarboxylic acid metabolism	3.1029	9	0.555899	0.000789035	P17174, P00505, P48735, P50213, O43837, Q99798, O75390, P54687, P51553	921	17	6879	3.95421	0.192581	0.00592441	1.03307
KEGG_PATHWAY	hsa05020:Prion diseases	Prion diseases	3.00546	13	0.802965	0.000987496	O15394, P04156, P00441, P02748, P02747, P28482, P02746, P13591, P31948, P11021, P11047, Q02750, P22694	921	34	6879	2.85582	0.234896	0.0072102	1.29135
KEGG_PATHWAY	hsa01212:Fatty acid metabolism	Fatty acid metabolism	2.98471	16	0.988264	0.00103584	P49748, P42765, P49327, Q9P035, P09110, P45954, Q13085, P50897, Q9BV79, Q9UKU0, Q9BWD1, P40939, P55084, Q16836, O60488, Q53GQ0	921	48	6879	2.48969	0.244864	0.00736373	1.35417
KEGG_PATHWAY	hsa04145:Phagosome	Phagosome	2.94114	35	2.16183	0.00114515	Q16864, P04350, Q9Y6G9, O15400, P27797, P61020, O14964, Q93050, P05164, Q13409, P38606, P68366, O14576, Q15904, Q15075, P07996, P01024, P36543, P31146, P27824, P05556, O43237, P11279, P21283, P51149, P21281, P51148, P63000, P20339, O75396, P61421, Q14204, Q8NEB9, P63261, Q86Y82	921	150	6879	1.74278	0.266929	0.00793025	1.49608
KEGG_PATHWAY	hsa04810:Regulation of actin cytoskeleton	Regulation of actin cytoskeleton	2.87302	45	2.77949	0.00133963	Q92747, P02751, P12931, P60953, P62070, Q9UQB8, Q96F07, Q02750, P23528, P12814, Q9UBI6, P07737, P46109, P15311, O14807, P28482, Q9Y2X7, P78356, P59998, P00734, O00401, Q9BPX5, Q8WUW1, O15144, P62140, P05556, Q13153, Q9Y281, P26038, O15511, O14974, Q14155, P63000, O14950, Q14344, Q92558, P35241, P06396, Q05397, P63261, Q9Y2A7, O75116, P48426, P35080, O60331	921	210	6879	1.60051	0.30461	0.00904095	1.7481
KEGG_PATHWAY	hsa04723:Retrograde endocannabinoid signaling	Retrograde endocannabinoid signaling	2.86151	26	1.60593	0.00137559	P50150, P14867, Q9NQ66, P17252, Q86UR5, P42262, P59768, Q14643, P42263, Q9UBI6, P62873, P28482, Q9P2U7, P63096, P22694, O14775, P18507, P05129, P50148, Q9H598, P05771, O60262, P63215, P47870, P63218, P09471	921	101	6879	1.92273	0.311363	0.00905728	1.79463
KEGG_PATHWAY	hsa04730:Long-term depression	Long-term depression	2.77745	18	1.1118	0.00166935	Q5JWF2, P62714, P17252, Q9NQ66, P05129, P30153, P50148, Q02750, P05771, Q14643, P42262, P42263, P33402, Q14344, P09471, P28482, P63096, P19086	921	60	6879	2.24072	0.364137	0.0107224	2.174
KEGG_PATHWAY	hsa00630:Glyoxylate and dicarboxylate metabolism	Glyoxylate and dicarboxylate metabolism	2.76802	11	0.679432	0.00170599	P05165, P40925, P40926, P05166, P15104, Q9BWD1, Q9UBQ7, P04040, Q99798, P09622, O75390	921	27	6879	3.04295	0.37043	0.0107032	2.22123
KEGG_PATHWAY	hsa00640:Propanoate metabolism	Propanoate metabolism	2.63065	11	0.679432	0.00234072	P05165, Q13085, P80404, Q9NUB1, P05166, Q9NTX5, Q9BWD1, P40939, Q96I99, Q02252, Q9P2R7	921	28	6879	2.93427	0.470106	0.0143299	3.03595
KEGG_PATHWAY	hsa04610:Complement and coagulation cascades	Complement and coagulation cascades	2.47127	19	1.17356	0.00337852	P02671, P02679, P13987, P01042, P04003, P02675, P02748, P02747, P08603, P02746, P00751, P05155, P01008, P01009, P01024, P00747, P0C0L4, P01023, P00734	921	69	6879	2.0567	0.600336	0.0201744	4.35455
KEGG_PATHWAY	hsa00062:Fatty acid elongation	Fatty acid elongation	2.44152	10	0.617665	0.00361808	P50897, Q9BV79, P42765, P40939, P55084, Q9P035, Q86TX2, Q16836, O00154, Q53GQ0	921	25	6879	2.98762	0.625543	0.0211275	4.65656
KEGG_PATHWAY	hsa04720:Long-term potentiation	Long-term potentiation	2.30239	18	1.1118	0.00498437	P62140, P17252, Q9NQ66, P05129, Q05586, P50148, Q02750, P05771, Q14643, P42262, Q16566, P62158, Q9UQM7, P28482, Q13554, P22694, Q13557, P62834	921	66	6879	2.03702	0.741831	0.0284004	6.36227
KEGG_PATHWAY	hsa00970:Aminoacyl-tRNA biosynthesis	Aminoacyl-tRNA biosynthesis	2.30239	18	1.1118	0.00498437	Q9Y285, P56192, P49589, P14868, P49588, P26639, P41252, Q9NSE4, Q9NP81, P41250, P54136, P26640, Q15046, P07814, Q9P2J5, Q9NSD9, P49591, P23381	921	66	6879	2.03702	0.741831	0.0284004	6.36227
KEGG_PATHWAY	hsa04911:Insulin secretion	Insulin secretion	2.13559	21	1.2971	0.00731837	Q5JWF2, Q8WZA2, P17252, Q9NQ66, P05129, P50148, P05771, P60880, Q92736, Q12791, P11166, Q16623, P20336, Q9UQM7, P14415, Q9Y6V0, Q13554, P05023, P22694, Q13557, P05026	921	85	6879	1.8453	0.863383	0.0406221	9.21102
KEGG_PATHWAY	hsa04964:Proximal tubule bicarbonate reclamation	Proximal tubule bicarbonate reclamation	2.11834	9	0.555899	0.00761485	P40925, P00367, O94925, P29972, P14415, P05023, P00918, P05026, P22748	921	23	6879	2.92267	0.874006	0.0413948	9.56709
KEGG_PATHWAY	hsa04921:Oxytocin signaling pathway	Oxytocin signaling pathway	2.09675	32	1.97653	0.00800303	P12931, O60359, P17252, Q9NQ66, Q02750, Q14643, P62158, Q9UQM7, P28482, Q8IU85, P63096, P22694, Q8N5S9, Q5JWF2, P54289, P62140, P60660, P05129, P50148, P05771, O14974, Q16566, Q92736, Q96RR4, P33402, Q14012, P13639, P09471, P63261, O75116, Q13554, Q13557	921	150	6879	1.5934	0.886681	0.0426162	10.0314
KEGG_PATHWAY	hsa04520:Adherens junction	Adherens junction	1.96792	18	1.1118	0.0107667	P19784, Q9UPY6, P60953, P12931, Q9BX66, Q9UQB8, P67870, P68400, P35222, P63000, P12814, Q92558, O60716, P63261, P28482, P26232, O00401, Q07157	921	71	6879	1.89356	0.946794	0.0558983	13.2735
KEGG_PATHWAY	hsa05031:Amphetamine addiction	Amphetamine addiction	1.9335	17	1.05003	0.0116546	Q5JWF2, P62140, P17252, P05129, Q05586, P05771, P42262, Q16566, P42263, P62158, Q16623, P27338, Q9UQM7, P21397, Q13554, P22694, Q13557	921	66	6879	1.92385	0.958287	0.0592663	14.2921
KEGG_PATHWAY	hsa00330:Arginine and proline metabolism	Arginine and proline metabolism	1.91316	14	0.864731	0.0122136	P12277, P17174, P00505, P04181, P05091, A5YM72, P12532, P27338, Q96KP4, P49189, P21397, P30038, P28838, P49419	921	50	6879	2.09134	0.964217	0.0609018	14.9276
KEGG_PATHWAY	hsa05120:Epithelial cell signaling in Helicobacter pylori infection	Epithelial cell signaling in Helicobacter pylori infection	1.87065	17	1.05003	0.0134696	Q16864, P60953, Q13153, P12931, Q9BX67, O14672, P21283, P21281, Q93050, P63000, P61421, P38606, Q06124, Q9Y2X7, Q15904, P36543, Q07157	921	67	6879	1.89513	0.974652	0.0657925	16.3397
KEGG_PATHWAY	hsa04971:Gastric acid secretion	Gastric acid secretion	1.8475	18	1.1118	0.014207	Q5JWF2, P17252, Q9NQ66, P05129, P50148, P05771, Q14643, P62158, P15311, Q9UQM7, P14415, Q13554, P05023, P63096, P22694, Q13557, P00918, P05026	921	73	6879	1.84168	0.979302	0.0680757	17.1587
KEGG_PATHWAY	hsa04970:Salivary secretion	Salivary secretion	1.76366	20	1.23533	0.0172323	Q5JWF2, Q01814, P23634, P17252, Q9NQ66, P05129, P50148, P61626, P05771, P20020, Q14643, Q12791, P62158, P33402, P55011, P14415, P05023, P22694, P05026, P01034	921	86	6879	1.73699	0.991001	0.080678	20.4416
KEGG_PATHWAY	hsa04726:Serotonergic synapse	Serotonergic synapse	1.70122	24	1.4824	0.0198968	Q5JWF2, O14775, P50150, P17252, Q9NQ66, P05129, P50148, Q02750, P05771, P05067, P59768, Q14643, O60262, P63215, Q9UBI6, P62873, P47870, P63218, P27338, P09471, P28482, P21397, P63096, P22694	921	111	6879	1.61493	0.995688	0.0911276	23.233
KEGG_PATHWAY	hsa04918:Thyroid hormone synthesis	Thyroid hormone synthesis	1.69346	17	1.05003	0.0202555	Q5JWF2, P27824, P00390, P17252, Q9NQ66, P05129, P50148, P05771, Q14643, P07203, P13667, P14625, P14415, P11021, P05023, P22694, P05026	921	70	6879	1.81391	0.996095	0.0911848	23.6017
KEGG_PATHWAY	hsa04966:Collecting duct acid secretion	Collecting duct acid secretion	1.67343	9	0.555899	0.0212113	Q16864, P61421, P38606, P21283, P36543, P21281, P00918, P02730, Q93050	921	27	6879	2.48969	0.997003	0.0937829	24.5765
KEGG_PATHWAY	hsa05146:Amoebiasis	Amoebiasis	1.65656	23	1.42063	0.0220515	Q5JWF2, P02751, P30740, P08572, P02748, P17252, Q9NQ66, P05129, P50148, P05771, P51149, P55268, P61020, P02462, P24043, P51148, P12814, P08311, P20339, Q05397, P11047, P04792, P22694	921	106	6879	1.62064	0.997625	0.0958081	25.4238
KEGG_PATHWAY	hsa04066:HIF-1 signaling pathway	HIF-1 signaling pathway	1.56678	21	1.2971	0.0271159	Q15369, P04406, P02787, P01033, P17252, P05129, P06733, P62753, Q02750, P05771, P19367, P11166, P11177, P13929, Q15370, Q9UQM7, P28482, P09104, Q13554, P08559, Q13557	921	96	6879	1.63386	0.999418	0.114966	30.3477
KEGG_PATHWAY	hsa04670:Leukocyte transendothelial migration	Leukocyte transendothelial migration	1.53346	24	1.4824	0.0292782	Q8WZA2, P60953, P05556, Q14289, P17252, Q9BX67, P26038, P05129, P05771, P04216, P35222, P63000, O14950, P12814, P15311, Q05397, O60716, Q06124, O75116, P63261, O75508, P63096, P62834, P26232	921	115	6879	1.55876	0.999682	0.121804	32.357
KEGG_PATHWAY	hsa00380:Tryptophan metabolism	Tryptophan metabolism	1.46731	11	0.679432	0.0340953	P49189, P27338, Q9BWD1, P40939, P21397, P04040, Q02218, Q16836, Q9ULD0, P49419, P05091	921	40	6879	2.05399	0.999917	0.138623	36.6422
KEGG_PATHWAY	hsa04725:Cholinergic synapse	Cholinergic synapse	1.4481	23	1.42063	0.0356372	O14775, P50150, P17252, Q9NQ66, P05129, P50148, Q02750, P05771, P59768, Q14643, Q16566, O60262, P63215, Q9UBI6, P62873, P63218, P09471, Q9UQM7, P28482, Q13554, P63096, P22694, Q13557	921	111	6879	1.54764	0.999946	0.142433	37.9599
KEGG_PATHWAY	hsa05205:Proteoglycans in cancer	Proteoglycans in cancer	1.44027	37	2.28536	0.0362856	P02751, P12931, P60953, P62070, P17252, P16157, P62753, Q02750, Q14643, P35222, Q01484, P15311, P62993, O14807, Q06124, Q9UQM7, P28482, P07996, P22694, P98160, P62140, P05556, Q13153, P26038, P05129, P05771, O14974, P63000, Q12955, P35241, Q05397, P63261, O75116, Q13554, P16070, Q13557, Q14247	921	200	6879	1.38178	0.999955	0.14281	38.5065
KEGG_PATHWAY	hsa04972:Pancreatic secretion	Pancreatic secretion	1.43336	20	1.23533	0.0368669	Q5JWF2, Q01814, P23634, P17252, Q9NQ66, P05129, P50148, P05771, P20020, Q14643, P16615, Q92736, Q12791, P63000, P55011, P14415, P05023, P00918, P05026, P62834	921	93	6879	1.60625	0.999962	0.142932	38.9926
KEGG_PATHWAY	hsa04261:Adrenergic signaling in cardiomyocytes	Adrenergic signaling in cardiomyocytes	1.37535	27	1.6677	0.0421354	P63151, Q01814, P62714, O60359, Q9NQ66, P17252, P30153, P62158, Q9UQM7, P28482, Q14738, P05023, P63096, P22694, P05026, Q5JWF2, Q8WZA2, P54289, P62140, P23634, P50148, P20020, Q92736, P06753, P14415, Q13554, Q13557	921	138	6879	1.46134	0.999991	0.159806	43.2399

## Sheet: D.KEGG_DEP
supplemental Table 4D. KEGG signaling pathway enrichment of DEPs
Category	Term	pathway	-log10 pvalue	Count	%	PValue	Genes	List Total	Pop Hits	Pop Total	Fold Enrichment	Bonferroni	Benjamini	FDR
KEGG_PATHWAY	hsa00640:Propanoate metabolism	Propanoate metabolism	4.49662	5	5.55556	3.18697e-05	P24752, P30084, P53597, P22033, P07195	47	28	6879	26.136	0.00349959	0.00349959	0.0360013
KEGG_PATHWAY	hsa00190:Oxidative phosphorylation	Oxidative phosphorylation	2.74032	6	6.66667	0.00181836	O43676, Q9Y5K8, O95670, Q9UI12, O75380, O95182	47	133	6879	6.60278	0.181435	0.0952539	2.0353
KEGG_PATHWAY	hsa00280:Valine, leucine and isoleucine degradation	Valine, leucine and isoleucine degradation	2.43249	4	4.44444	0.00369414	P24752, Q9HCC0, P30084, P22033	47	47	6879	12.4563	0.334428	0.126898	4.09525
KEGG_PATHWAY	hsa05010:Alzheimer's disease	Alzheimer's disease	2.30145	6	6.66667	0.00499514	P10636, O43676, Q08209, P07384, O75380, O95182	47	168	6879	5.2272	0.423536	0.128649	5.5007
KEGG_PATHWAY	hsa04721:Synaptic vesicle cycle	Synaptic vesicle cycle	2.07581	4	4.44444	0.00839837	Q9Y5K8, O95670, Q00610, Q9UI12	47	63	6879	9.29281	0.604546	0.169348	9.08885
KEGG_PATHWAY	hsa05120:Epithelial cell signaling in Helicobacter pylori infection	Epithelial cell signaling in Helicobacter pylori infection	2.00239	4	4.44444	0.00994501	Q9Y5K8, O95670, Q9UI12, P23471	47	67	6879	8.73801	0.666938	0.16743	10.6781
KEGG_PATHWAY	hsa04510:Focal adhesion	Focal adhesion	1.93547	6	6.66667	0.0116019	P26012, Q9Y490, P61586, P21333, P04004, P04275	47	206	6879	4.26296	0.722981	0.167549	12.3525
KEGG_PATHWAY	hsa00650:Butanoate metabolism	Butanoate metabolism	1.85988	3	3.33333	0.0138077	Q05329, P24752, P30084	47	27	6879	16.2624	0.783341	0.174015	14.5373
KEGG_PATHWAY	hsa05016:Huntington's disease	Huntington's disease	1.4136	5	5.55556	0.0385836	O43676, P21980, Q00610, O75380, O95182	47	192	6879	3.8115	0.986809	0.381783	35.8893
KEGG_PATHWAY	hsa01200:Carbon metabolism	Carbon metabolism	1.40544	4	4.44444	0.0393153	P24752, P30084, P53597, P22033	47	113	6879	5.18095	0.987869	0.356735	36.4384
KEGG_PATHWAY	hsa05110:Vibrio cholerae infection	Vibrio cholerae infection	1.3283	3	3.33333	0.0469574	Q9Y5K8, O95670, Q9UI12	47	52	6879	8.44394	0.994961	0.381808	41.9228
